# Supplementary material for: Variant antigen diversity in Trypanosoma vivax is not driven by recombination
Source: Nat Commun. 2020 Feb 12;11:844. doi: 10.1038/s41467-020-14575-8 (PMC7015903; doi:10.1038/s41467-020-14575-8)
Supplement: Supplementary file 9 — Source Data [file 41467_2020_14575_MOESM9_ESM.xlsx]

## Sheet: Figure 1
SNP summaries and VAP proportions for each strain
Line 7 shows the SNP phylogeny with respective bootstraps.
Line 10 onwards show the COG-based variant antigen profiles for each strain, where 1 represents presence of a given COG/type sequence and 0 represents absence. This matrix was the basis of the presence/absence map and dendrogram shown in Figure 1.
SNP tree
((TvILV-21:0.12734067999999998,(Tv2005:0.11790168000000001,(TvMi:0.08768503000000005,(TvBrRp:0.09533749000000002,(TvLins:0.059626509999999966,(Tv2323:0.060401979999999966,Tv2714:0.05809682999999999):0.07461905000000002):0.06412929):0.05861841000000001):0.12153495000000003):0.06415519999999997):0.02797889000000009,((TvGondo:0.12569180000000002,Tv_Magna:0.11330925000000003):0.08290620000000004,(((T…
Type Sequence	Tv11	Tv1392	Tv319	Tv338	Tv340	Tv306	Tv462	Tv465	Tv493	Tv596	Tv684	Tv3171	Tv3638	Tv3651	Tv3658	TvBobo09	TvBobo14	TvD39	TvGondo	TvKad	TvMagna	TviBrRp	TvMi	TvLins	Tv2005	Tv2323	Tv2714	TvILV-21
DN15075_c0_g1_i1	1	1	1	1	1	1	1	1	1	1	1	1	1	1	1	0	0	1	1	0	1	1	1	1	1	1	1	1
DN20412_c0_g2_i1	1	1	1	1	1	1	1	1	0	1	1	1	1	0	0	0	0	0	0	0	0	1	1	1	1	1	1	1
DN7067_c0_g1_i1	1	1	1	1	1	1	1	1	1	1	1	1	1	0	0	0	0	1	0	0	0	1	1	1	1	1	1	0
Tv_00778	1	1	1	1	1	1	1	1	1	1	1	0	0	0	0	0	0	0	0	1	0	0	0	1	0	0	0	1
Tv_00853	1	1	1	1	1	1	1	1	1	1	1	1	1	1	1	1	1	1	1	1	1	1	1	1	1	1	1	1
Tv_00892	1	1	1	1	1	1	1	1	1	1	1	1	1	1	1	1	1	1	1	1	1	1	1	1	1	1	1	1
Tv_00939	1	1	1	1	1	1	1	1	1	1	1	1	1	1	1	1	1	1	1	1	1	1	1	1	1	1	1	1
Tv_01007	1	1	1	1	1	1	1	1	1	1	1	0	1	1	1	1	1	1	1	1	1	1	1	1	1	1	1	1
Tv_01973	1	1	1	1	1	1	1	1	1	1	1	1	0	0	0	0	0	0	0	0	0	0	0	0	0	0	0	0
Tv_01993	1	1	1	1	1	1	1	1	1	1	1	1	0	0	0	0	0	0	0	0	0	0	0	0	0	0	0	0
Tv_02014	1	1	1	1	1	1	1	1	1	1	1	1	0	0	0	0	0	0	0	0	0	0	0	0	0	0	0	0
Tv_02037	1	1	1	1	1	1	1	1	1	1	1	1	0	0	0	0	0	0	0	0	0	0	0	0	0	0	0	0
Tv_02100	1	1	1	1	1	1	1	1	1	1	1	1	0	0	0	0	0	0	0	0	0	0	0	0	0	0	0	1
Tv_02195	1	1	1	1	1	1	1	1	1	1	1	1	1	1	1	1	1	1	1	1	1	1	1	1	1	1	1	1
Tv_02374	1	1	1	1	1	1	1	1	1	1	1	0	0	0	1	1	0	0	0	0	0	1	1	1	1	1	1	1
Tv_02406	1	1	1	1	1	1	1	1	1	1	1	0	0	0	1	0	0	0	0	0	0	1	1	1	1	1	1	1
Tv_02408	1	1	1	1	1	1	1	1	1	1	1	0	0	0	1	0	0	0	0	0	0	1	1	1	1	1	1	1
Tv_02426	1	1	1	1	1	1	1	1	1	1	1	0	0	0	1	1	0	0	0	0	0	1	1	1	1	1	1	1
Tv_02564	1	1	1	1	1	1	1	1	1	1	1	0	0	0	1	0	0	1	0	0	0	1	1	1	1	1	1	1
Tv_02803	1	1	1	1	1	1	1	1	1	1	1	0	0	0	1	0	1	1	0	0	0	0	0	0	0	0	0	0
Tv_04384	1	1	1	1	1	1	1	1	1	1	1	1	1	1	1	1	0	1	1	0	1	0	0	0	0	0	0	1
Tv_05160	1	1	1	1	1	1	1	1	1	1	1	0	1	1	0	1	0	1	1	0	1	0	0	0	0	0	0	0
Tv_05329	1	1	1	1	1	1	1	1	1	1	1	0	0	0	1	0	0	0	0	0	0	0	0	0	0	0	0	0
Tv_05346	1	1	1	1	1	1	1	1	1	1	1	0	0	1	1	0	0	0	0	0	0	0	0	0	0	0	0	1
Tv_05825	1	1	1	1	1	1	1	1	1	1	1	1	0	0	0	0	1	0	0	0	0	0	0	0	0	0	0	0
Tv_05943	1	1	1	1	1	1	1	1	1	1	1	0	0	0	0	0	1	0	0	0	0	0	0	0	0	0	0	1
Tv_05958	1	1	1	1	1	1	1	1	1	1	1	1	0	1	0	0	1	0	0	0	0	0	0	0	0	0	1	1
Tv_06020	1	1	1	1	1	1	1	1	1	1	1	0	0	0	0	0	1	0	0	0	0	0	0	0	0	0	0	0
Tv_06035	1	1	1	1	1	1	1	1	1	1	1	1	0	0	0	0	1	0	0	0	0	0	0	0	0	0	0	0
Tv_06089	1	1	1	1	1	1	1	1	1	1	1	0	0	0	1	0	1	0	0	0	0	0	0	0	1	1	0	1
Tv_06156	1	1	1	1	1	1	1	1	1	1	1	0	0	0	0	0	0	0	0	0	0	0	0	0	0	0	0	1
Tv_06266	1	1	1	1	1	1	1	1	1	1	1	0	0	0	0	0	0	0	0	0	0	0	0	0	0	0	0	1
Tv_06639	1	1	1	1	1	1	1	1	1	1	1	0	0	0	1	0	0	0	0	0	0	0	0	0	0	0	0	0
Tv_06676	1	1	0	1	0	1	1	1	1	0	1	0	0	0	0	0	0	0	0	0	0	0	0	0	0	0	0	0
Tv_06739	1	1	1	1	1	1	1	1	1	1	1	0	0	0	0	0	0	0	0	0	0	0	0	0	0	0	0	0
Tv_06757	1	1	1	1	1	1	1	1	1	1	1	0	0	0	0	0	0	0	0	0	0	0	0	0	0	0	0	1
Tv_06930	1	1	1	1	1	1	1	1	1	1	1	1	0	0	1	0	1	0	0	1	0	0	0	1	0	0	0	0
Tv_06974	1	1	1	1	1	1	1	1	1	1	1	1	0	0	1	0	1	0	0	0	0	0	0	1	0	0	0	0
Tv_07061	1	1	1	1	1	1	1	1	1	1	1	1	1	0	1	1	1	1	1	1	1	1	1	1	1	1	1	1
Tv_07143	1	1	1	1	1	1	1	1	1	1	1	1	1	1	1	0	1	0	0	1	0	0	0	0	0	0	0	1
Tv_07175	1	1	1	1	1	1	1	1	1	1	1	1	0	1	1	0	1	0	0	1	0	0	0	0	0	0	0	1
Tv_07320	1	1	1	1	1	1	1	1	1	1	1	1	1	1	1	0	1	0	0	1	0	0	0	0	1	0	0	1
Tv_07356	1	1	1	1	1	1	1	1	1	1	1	1	0	1	1	0	1	0	0	1	0	0	0	0	0	0	0	1
Tv_07389	1	1	1	1	1	1	1	1	1	1	1	1	1	1	1	0	1	0	0	1	0	0	0	0	0	0	0	0
Tv_07415	1	1	1	1	1	1	1	1	1	1	1	1	1	0	1	0	1	0	0	0	0	0	0	0	0	0	0	1
Tv_07431	1	1	1	1	1	1	1	1	1	1	1	1	0	0	1	0	0	0	0	1	0	0	0	0	0	0	0	0
Tv_07459	1	1	1	1	1	1	1	1	1	0	1	1	0	0	1	0	1	0	0	1	0	0	0	0	0	0	0	0
Tv_07472	1	1	1	1	1	1	1	1	1	1	1	0	0	0	1	0	1	0	0	1	0	0	0	0	0	0	0	0
Tv_07487	1	1	1	1	1	1	1	1	1	1	1	1	0	0	1	0	0	0	0	0	0	0	0	0	0	0	0	0
Tv_07524	1	1	1	1	1	1	1	1	1	1	1	0	0	0	0	0	0	0	0	0	0	0	0	0	0	0	0	1
Tv_07545	1	1	1	1	1	1	1	1	1	1	1	0	0	0	0	0	0	0	0	0	0	0	0	0	0	0	0	1
Tv_07559	1	1	1	1	1	1	1	1	1	1	1	1	0	0	1	0	0	0	0	0	0	0	0	0	0	0	0	0
Tv_07579	1	1	1	1	1	1	1	1	1	1	1	1	0	0	1	0	0	0	0	0	0	0	0	0	0	0	0	0
Tv_09125	1	1	1	1	1	1	1	1	1	1	1	1	1	1	1	0	0	1	1	1	1	1	1	1	1	1	1	0
Tv_09139	1	1	1	1	1	1	1	1	1	1	1	0	0	0	0	0	0	0	0	0	0	1	0	1	0	1	1	0
Tv_09347	1	1	1	1	1	1	1	1	1	1	1	1	0	0	1	0	0	0	0	1	0	0	0	0	0	0	0	1
Tv_09742	1	1	1	1	1	1	1	1	1	1	1	1	1	0	1	0	0	0	0	0	0	0	0	0	0	0	0	1
Tv_09766	1	1	1	1	1	1	1	1	1	1	1	0	0	0	0	0	0	0	0	0	0	0	0	0	0	0	0	0
Tv_09784	1	1	1	1	1	1	1	1	1	1	1	1	0	0	0	0	0	0	0	0	0	0	0	0	0	0	0	0
Tv_09804	1	1	1	1	1	1	1	1	1	0	1	1	0	0	0	0	0	0	0	0	0	0	0	0	0	0	0	0
Tv_09822	1	1	1	1	1	1	1	1	1	1	1	1	0	0	0	0	0	0	0	0	0	0	0	0	0	0	0	0
Tv_09900	1	1	1	1	1	1	1	1	1	1	1	1	0	0	0	1	0	0	1	1	1	0	0	0	0	0	0	1
Tv_10111	1	1	1	1	1	1	1	1	1	1	1	0	1	0	1	0	1	0	0	0	0	0	0	0	0	0	0	1
Tv_10138	1	1	1	1	1	1	1	1	1	1	1	0	1	0	1	0	0	0	0	0	0	0	0	0	0	0	0	0
Tv_10203	1	1	1	1	1	1	1	1	1	1	1	0	1	1	1	0	1	0	0	0	0	0	0	0	0	0	0	1
Tv_10279	1	1	1	1	1	1	1	1	0	1	1	1	0	1	1	0	0	0	1	0	1	0	0	0	0	0	0	0
Tv_10293	1	1	1	1	1	1	1	1	1	1	1	1	1	1	1	1	1	1	1	0	1	0	0	0	0	0	0	0
Tv_10311	1	1	1	1	1	1	1	1	1	1	1	0	1	1	1	0	0	1	0	0	1	0	0	0	0	0	0	0
Tv_10330	1	1	1	1	1	1	1	1	1	1	1	1	1	1	1	1	1	1	1	0	1	0	0	0	0	0	0	1
Tv_10347	1	1	1	1	1	1	1	1	1	1	1	1	1	1	1	1	1	1	0	0	1	0	0	0	0	0	0	0
Tv_10367	1	1	1	1	1	1	1	1	1	1	1	1	1	1	1	0	1	1	0	0	1	0	0	0	0	0	0	0
Tv_10438	1	1	1	1	1	1	1	1	1	1	1	1	1	1	1	1	1	1	0	0	1	0	0	0	0	0	1	0
Tv_10512	1	1	1	1	1	1	1	1	1	1	1	1	1	1	1	1	1	1	1	0	1	0	0	0	0	0	0	0
Tv_10530	1	1	1	1	1	1	1	1	1	1	1	1	1	1	1	1	1	1	0	1	0	0	0	0	0	0	0	0
Tv_10581	1	1	1	1	1	1	1	1	1	1	1	1	1	1	1	1	1	1	1	1	1	0	0	0	0	0	0	0
Tv_10650	1	1	1	1	1	1	1	1	1	1	1	1	1	1	1	1	1	1	1	1	1	0	0	0	0	0	0	1
Tv_10667	1	1	1	1	1	1	1	1	1	1	1	1	1	1	1	0	1	1	1	0	1	0	0	0	0	0	0	0
Tv_10689	1	1	1	1	1	1	1	1	1	1	1	1	1	1	1	1	0	1	1	0	1	0	0	0	0	1	0	0
Tv_10707	1	1	1	1	1	1	1	1	1	1	1	1	0	1	1	1	1	1	1	1	0	0	0	0	0	0	0	0
Tv_11033	1	1	1	1	1	1	1	1	1	1	1	0	0	0	0	0	0	0	1	0	1	0	0	0	0	0	0	1
Tv_11079	1	1	1	1	1	1	1	1	1	1	1	0	0	0	0	0	0	0	1	0	1	0	0	0	0	0	0	0
Tv_11288	1	1	1	1	1	1	1	1	1	1	1	0	0	0	0	0	0	0	1	0	1	0	0	0	0	0	0	0
Tv_11340	1	1	1	1	1	1	1	1	1	1	1	1	0	0	0	0	0	0	1	0	1	0	0	0	0	1	0	1
Tv_11419	1	1	0	1	1	1	1	1	1	1	1	0	0	0	0	0	0	0	1	0	1	0	0	0	0	0	0	0
Tv_11420	1	1	1	1	1	1	1	1	1	1	1	0	0	0	0	0	0	0	0	0	0	0	0	0	0	0	0	0
Tv_11514	1	1	1	1	1	1	1	1	1	1	1	0	0	0	1	0	0	0	1	0	1	0	0	0	0	0	1	0
Tv_11689	1	1	1	1	1	1	1	1	1	1	1	0	0	0	1	0	0	0	1	0	1	1	0	1	0	1	0	0
Tv_11712	1	1	1	1	1	1	1	1	1	1	1	0	0	0	1	0	0	0	1	1	1	1	1	1	0	1	0	1
Tv_11725	1	1	1	1	1	1	1	1	1	1	1	0	0	0	1	0	0	0	1	0	1	0	1	1	1	0	0	0
Tv_11745	1	1	1	1	1	1	1	1	1	1	1	0	0	0	1	0	0	0	1	1	1	1	1	1	1	1	0	1
Tv_11770	1	1	1	1	1	1	1	1	1	1	1	0	0	0	1	0	0	0	1	0	1	1	1	1	1	1	0	0
Tv_12155	1	1	1	1	1	1	1	1	1	1	1	1	0	0	0	0	0	0	0	0	0	0	0	0	0	0	1	1
Tv_12235	1	1	1	1	1	1	1	1	1	1	1	1	0	1	0	0	1	1	1	0	1	0	0	0	0	0	0	1
Tv_12567	1	1	1	1	1	1	1	1	1	1	1	0	0	0	0	0	0	0	0	0	0	0	0	0	0	0	0	0
Tv_12612	1	1	1	1	1	1	1	1	1	1	1	0	0	0	0	0	0	0	0	0	0	0	0	0	0	0	0	0
Tv_12613	1	1	1	1	1	1	1	1	1	1	1	0	0	0	0	0	0	0	0	0	0	0	0	0	0	0	0	0
Tv_12850	1	1	1	1	1	1	1	1	1	1	1	1	1	0	0	0	0	0	0	1	0	0	0	0	0	0	0	0
Tv_12876	1	1	1	1	1	1	1	1	1	1	1	1	1	0	0	0	0	1	0	0	0	0	0	0	0	0	0	1
Tv_13560	1	1	1	1	1	1	1	1	1	1	1	1	1	0	0	0	1	1	0	1	0	1	1	1	1	1	1	1
Tv_14105	1	1	1	1	1	1	1	1	1	1	1	0	0	0	1	0	0	0	0	0	0	0	0	0	0	0	0	1
Tv_14128	1	1	1	1	1	1	1	1	1	1	1	0	0	0	1	0	0	0	0	0	0	0	0	0	0	0	0	0
Tv_14153	1	1	1	1	1	1	1	1	1	1	1	0	0	0	1	0	0	0	0	0	0	0	0	0	0	0	0	1
Tv_14175	1	1	1	1	1	1	1	1	1	1	1	0	0	0	1	0	0	0	0	0	0	0	0	0	0	0	0	0
Tv_14409	1	1	1	1	1	1	1	1	1	1	1	0	0	0	1	0	0	0	0	0	0	0	0	0	0	0	0	0
Tv_14436	1	1	1	1	1	1	1	1	1	1	1	0	0	0	1	0	0	0	0	0	0	0	0	0	0	0	0	1
Tv_14497	1	1	1	1	1	1	1	1	1	1	1	0	0	0	1	0	0	0	0	0	0	0	0	0	0	0	0	1
Tv_14708	1	1	1	1	1	1	1	1	1	1	1	0	0	0	1	0	0	0	0	0	1	0	0	0	0	0	0	0
Tv_14943	1	1	1	1	1	1	1	1	1	1	1	0	1	0	1	0	0	0	0	0	0	0	0	0	0	0	0	0
Tv_14969	1	1	1	1	1	1	1	1	1	1	1	0	1	0	1	0	1	0	0	0	0	0	0	0	0	0	0	0
Tv_15255	1	1	1	1	1	1	1	1	1	1	1	0	1	0	1	0	0	0	0	0	0	0	0	0	0	0	0	0
Tv_15334	1	1	1	1	1	1	1	1	1	1	1	0	1	1	1	1	0	1	0	1	0	1	1	1	1	1	1	1
Tv_15350	1	1	1	1	1	1	1	1	1	1	1	0	1	1	1	0	0	1	0	0	0	1	1	1	1	1	1	1
Tv_15365	1	1	1	1	1	1	1	1	1	1	1	0	1	1	1	1	0	1	0	1	0	1	1	1	1	1	1	1
Tv_15413	1	1	1	1	1	1	1	1	1	1	1	0	1	1	1	0	0	1	0	1	0	1	1	1	1	1	1	1
Tv_15450	1	1	1	1	1	1	1	1	1	1	1	0	1	1	1	1	0	1	0	0	0	1	1	1	1	1	1	1
Tv_15981	1	1	1	1	1	1	1	1	1	1	1	1	1	1	1	1	1	1	1	1	1	1	1	1	1	1	1	0
Tv_16050	1	1	1	1	1	1	1	1	1	1	1	0	0	0	1	0	0	0	1	1	1	1	1	1	1	1	0	1
Tv_16169	1	1	1	1	1	1	1	1	1	1	1	1	1	0	0	0	0	1	0	1	0	0	0	0	0	0	0	0
Tv_16235	1	1	1	1	1	1	1	1	1	1	1	1	1	0	0	0	0	1	0	1	0	0	0	0	0	0	0	0
Tv_16255	1	1	1	1	1	1	1	1	1	1	1	1	1	0	1	0	0	1	0	1	0	0	0	0	0	0	0	1
Tv_16419	1	1	1	1	1	1	1	1	1	1	1	1	1	0	0	0	0	1	0	1	0	0	0	0	0	0	0	0
Tv_16441	1	1	1	1	1	1	1	1	1	1	1	1	1	0	0	0	0	1	0	1	0	0	0	0	0	0	0	1
Tv_16802	1	1	1	1	1	1	1	1	1	1	1	1	0	0	0	0	0	0	0	0	1	0	0	0	0	0	0	0
Tv_16934	1	1	1	1	1	1	1	1	1	1	1	0	1	0	0	1	0	0	0	0	0	1	1	1	1	1	1	1
Tv_16951	1	1	1	1	1	1	1	1	1	1	1	0	1	0	0	1	0	0	0	0	0	1	1	1	1	1	1	1
Tv_17187	1	1	1	1	1	1	1	1	1	1	1	1	1	1	1	1	1	1	1	1	1	1	1	1	1	1	1	1
Tv_17282	1	1	1	1	1	1	1	1	1	1	1	1	1	0	1	1	1	1	0	0	1	1	1	1	1	1	1	1
Tv_17303	1	1	1	1	1	1	1	1	1	1	1	1	1	0	1	0	1	1	0	1	1	1	1	1	1	1	1	1
Tv_17386	1	1	1	1	1	1	1	1	1	1	1	1	0	0	1	0	0	0	0	1	0	0	0	1	0	0	0	0
Tv_17430	1	1	1	1	1	1	1	1	1	1	1	1	0	0	1	0	0	1	0	0	0	1	1	1	1	1	1	1
Tv_17451	1	1	1	1	1	1	1	1	1	1	1	1	0	0	1	0	0	0	0	0	0	0	0	1	0	0	0	0
Tv_17500	1	1	1	1	1	1	1	1	1	1	1	0	0	0	0	0	0	0	0	0	0	0	0	0	0	0	0	0
Tv_17611	1	1	1	1	1	1	1	1	1	1	1	1	1	1	1	0	0	0	1	0	1	0	0	0	0	0	0	1
Tv_17721	1	1	1	1	1	1	1	1	1	1	1	0	1	0	1	0	0	0	1	0	0	0	0	0	0	0	0	0
Tv_17774	1	1	1	1	1	1	1	1	1	1	1	0	0	0	0	0	0	0	1	0	1	0	0	0	0	0	0	0
Tv_17816	1	1	1	1	1	1	1	1	1	1	1	0	0	0	0	0	1	0	1	0	1	0	0	0	0	0	0	1
Tv_18233	1	1	0	1	1	1	0	1	1	1	1	0	0	1	0	0	0	0	0	0	0	0	1	1	0	1	1	0
Tv_18279	1	1	1	1	1	1	0	1	1	1	1	0	0	0	0	0	0	0	0	0	0	0	0	1	0	0	0	0
Tv_18344	1	1	1	1	1	1	1	1	1	1	1	0	0	0	1	0	0	0	0	0	0	0	0	0	0	0	0	0
Tv_18375	1	1	1	1	1	1	1	1	1	1	1	0	0	0	1	0	0	0	0	0	0	0	0	0	0	0	0	1
Tv_18406	1	1	1	1	1	1	1	1	1	1	1	0	0	0	1	0	0	0	0	0	0	0	0	0	0	0	0	0
Tv_18421	1	1	1	1	1	1	1	1	1	1	1	0	0	0	1	0	0	0	0	0	0	0	0	0	0	0	0	0
Tv_18480	1	1	1	1	1	1	1	1	1	1	1	0	0	0	1	0	0	0	0	0	0	0	0	0	0	0	0	0
Tv_18497	1	1	1	1	1	1	1	1	1	1	1	0	0	0	1	0	0	0	0	0	0	0	0	0	0	0	0	1
Tv_18627	1	1	1	1	1	1	1	1	1	1	1	0	1	0	1	0	0	0	0	0	0	0	0	0	1	0	0	1
Tv_18653	1	1	1	1	1	1	1	1	1	1	1	0	0	0	0	0	0	0	1	0	1	0	0	0	0	0	0	1
Tv_18678	1	1	1	1	1	1	1	1	1	1	1	0	0	0	0	0	0	0	1	0	1	0	0	0	0	0	0	1
Tv_18693	1	1	1	1	1	1	1	1	1	1	1	0	0	0	1	0	0	0	1	0	1	0	0	0	0	0	0	1
Tv_18823	1	1	1	1	1	1	0	1	1	1	1	0	0	0	0	0	0	0	0	0	0	0	0	1	0	0	0	0
Tv_18844	1	1	1	1	1	1	1	1	1	1	1	0	0	1	1	0	0	1	0	0	0	1	1	1	1	1	1	1
Tv_18880	1	1	1	1	1	1	1	1	1	1	1	1	1	0	0	0	0	1	0	1	0	0	0	0	0	0	0	0
Tv_18887	1	1	1	1	1	1	0	1	1	1	0	0	0	0	0	0	0	0	0	0	0	0	0	1	0	0	0	0
Tv_18994	1	1	1	1	1	1	1	1	1	1	1	0	0	1	1	0	0	1	0	0	0	1	0	1	0	1	1	1
Tv_19165	1	1	1	1	1	1	1	1	1	1	1	1	0	0	1	0	1	0	0	0	0	0	0	0	0	0	0	1
Tv_19202	1	1	1	1	1	1	1	1	1	1	1	1	0	1	1	0	1	0	0	1	0	0	0	0	0	0	0	1
Tv_19298	1	1	1	1	1	1	1	1	1	1	1	1	1	0	0	0	0	1	0	0	0	0	0	0	0	0	0	0
Tv_19647	1	1	1	1	1	1	1	1	1	1	1	0	0	0	0	0	0	0	0	1	0	0	0	0	0	0	0	0
Tv_19704	1	1	1	1	1	1	1	1	1	1	1	1	0	0	1	0	1	0	0	1	0	0	0	0	1	0	0	1
Tv_19878	1	1	1	1	1	1	1	1	1	1	1	0	0	0	0	0	0	0	0	0	0	0	0	1	0	0	1	1
Tv_20313	1	1	1	1	1	1	1	1	1	1	1	1	0	0	0	0	0	0	0	0	0	0	0	0	0	0	0	0
Tv_20335	1	1	0	1	0	1	1	1	1	1	1	0	0	0	0	0	0	0	0	0	0	0	0	0	0	0	0	0
Tv_20378	1	1	1	1	1	1	1	1	1	1	1	1	0	0	0	0	0	0	0	0	0	0	0	0	0	0	0	1
Tv_20457	1	1	1	1	1	1	1	1	1	1	1	0	0	0	0	0	0	0	0	0	0	0	0	1	0	1	0	0
Tv_20501	1	1	1	1	1	1	1	1	1	1	1	1	0	0	0	1	0	0	1	1	1	0	0	0	0	0	0	0
Tv_20519	1	1	1	1	1	1	1	1	1	1	1	1	0	0	0	1	0	0	1	1	1	0	0	0	0	0	0	1
Tv_20538	1	1	1	1	1	1	1	1	1	1	1	1	0	0	0	0	0	0	0	1	0	0	0	0	0	0	0	0
Tv_20600	1	1	1	1	1	1	1	1	1	1	1	1	0	0	1	0	0	0	0	0	0	0	0	0	1	0	0	1
Tv_20636	1	1	1	1	1	1	1	1	1	1	1	0	0	1	0	0	0	1	0	1	0	1	1	1	1	1	1	1
Tv_20657	1	1	1	1	1	1	1	1	1	1	1	0	0	0	0	0	0	0	0	0	0	0	0	1	0	1	1	1
Tv_20691	1	1	1	1	1	1	1	1	1	1	1	0	0	1	0	0	0	1	0	0	0	1	0	1	1	1	1	0
Tv_20708	1	1	1	1	1	1	1	1	1	1	1	0	0	1	0	0	0	0	0	0	0	1	1	1	1	1	1	0
Tv_20853	1	1	1	1	1	1	1	1	1	1	1	1	0	0	1	0	0	0	0	0	0	0	0	0	0	0	0	0
Tv_20877	1	1	1	1	1	1	1	1	1	1	1	0	0	0	0	0	0	0	0	0	0	0	0	0	0	0	0	0
Tv_21116	1	1	1	1	1	1	1	1	1	1	1	1	1	0	1	0	1	0	0	0	0	0	0	0	0	0	0	1
Tv_21289	1	1	1	1	1	1	1	1	1	1	1	0	0	0	0	0	0	0	0	0	0	0	0	0	0	0	0	1
Tv_21334	1	1	1	1	1	1	1	1	1	1	1	0	1	1	1	0	1	1	0	0	0	1	1	1	1	1	1	1
Tv_21506	1	1	1	1	1	1	1	1	1	1	1	0	1	1	1	0	1	1	0	0	0	1	1	1	1	1	1	0
Tv_21848	1	1	1	1	1	1	1	1	1	1	1	0	1	1	1	1	0	1	0	1	0	1	1	1	1	1	1	1
Tv_21862	1	1	1	1	1	1	1	1	1	1	1	0	1	1	1	1	0	1	0	1	0	1	1	1	1	1	1	1
Tv_21904	1	1	1	1	1	1	1	1	1	1	1	1	0	0	0	0	0	0	0	0	0	0	0	0	0	0	0	0
Tv_21920	1	1	1	1	1	1	1	1	1	1	1	1	0	0	0	0	0	0	0	0	0	0	0	0	1	0	0	1
Tv_21928	1	1	1	1	1	1	1	1	1	1	1	1	1	0	0	0	0	1	0	1	0	0	0	0	0	0	1	1
Tv_22104	1	1	1	1	1	1	1	1	1	1	1	0	1	0	1	1	0	0	0	0	0	1	1	1	1	1	1	1
Tv_22223	1	1	1	1	1	1	1	1	1	1	1	0	0	0	0	0	0	0	0	0	0	0	0	0	0	0	0	0
Tv_22276	1	1	1	1	1	1	1	1	1	1	1	0	0	0	0	0	0	1	0	0	0	0	0	0	0	0	0	0
Tv_22291	1	1	1	1	1	1	1	1	1	1	1	0	0	0	0	0	0	1	0	0	0	0	1	1	1	0	1	1
Tv_22421	1	1	1	1	1	1	1	1	1	1	1	1	0	0	0	0	0	0	0	0	0	0	0	0	0	0	0	1
Tv_22628	1	1	1	1	1	1	1	1	1	1	1	0	1	0	1	0	0	0	0	0	0	0	0	0	0	0	0	0
Tv_22647	1	1	1	1	1	1	1	1	1	1	1	0	0	0	0	0	0	0	0	0	0	0	0	0	0	0	0	0
Tv_22666	1	1	1	1	1	1	1	1	1	1	1	0	0	0	0	0	0	1	0	0	0	0	0	0	0	0	0	0
Tv_22701	1	1	1	1	1	1	1	1	1	1	1	0	0	0	0	0	0	1	0	0	0	0	0	0	0	0	0	0
Tv_22719	1	1	1	1	1	1	1	1	1	1	1	0	0	0	0	0	0	1	0	0	0	0	0	0	0	0	0	0
Tv_22738	1	1	1	1	1	1	1	1	1	1	1	0	0	0	0	0	0	1	0	0	0	0	0	0	0	0	0	1
Tv_22756	1	1	1	1	1	1	1	1	1	1	1	0	0	0	0	0	0	1	0	0	0	0	0	0	0	0	0	0
Tv_22776	1	1	1	1	1	1	1	1	1	1	1	0	0	0	0	0	0	1	0	0	0	0	0	0	0	0	0	0
Tv_22860	1	1	1	1	1	1	1	1	1	1	1	0	0	0	0	0	0	0	0	0	0	0	0	1	0	1	0	0
Tv_22890	1	1	1	1	1	1	1	1	1	1	1	1	0	0	1	0	0	0	0	0	0	0	0	0	0	0	0	0
Tv_23040	1	1	1	1	1	1	1	1	1	1	1	0	1	0	1	0	1	0	0	0	0	0	0	0	0	0	0	0
Tv_23085	1	1	1	1	1	1	1	1	1	1	1	0	1	0	1	0	1	0	0	0	0	0	0	0	0	0	0	0
Tv_23109	1	1	1	1	1	1	1	1	1	1	1	0	1	0	1	0	1	0	0	0	0	0	0	0	0	0	0	1
Tv_23191	1	1	1	0	1	1	1	1	1	1	0	0	0	0	0	0	0	0	0	0	0	0	0	0	0	0	0	0
Tv_23235	1	1	1	1	1	1	1	1	1	1	1	0	0	0	0	0	0	0	0	0	0	0	0	0	0	0	0	0
Tv_23278	1	1	1	1	1	1	1	1	1	1	1	0	1	1	1	1	0	1	0	1	0	1	1	1	1	1	1	1
Tv_23297	1	1	1	1	1	1	1	1	1	1	1	0	1	1	1	1	0	1	0	0	0	1	1	1	1	1	1	1
Tv_23675	1	1	1	1	1	1	1	1	1	1	1	0	1	0	1	0	1	0	0	0	0	0	0	0	0	0	0	0
Tv_23814	1	1	1	1	1	1	1	1	1	1	1	0	1	0	1	0	1	0	0	0	0	0	0	0	0	0	0	0
Tv_23823	1	1	1	1	1	1	1	1	1	1	1	0	1	0	1	0	1	0	0	0	0	0	0	0	0	0	0	0
Tv_23833	1	1	1	1	1	1	1	1	1	1	1	0	1	0	1	0	1	0	0	0	0	0	0	0	0	0	0	1
Tv_23856	1	1	1	1	1	1	1	1	1	1	1	0	1	0	1	0	1	0	0	0	0	0	0	0	0	0	0	1
Tv_23872	1	1	1	1	1	1	1	1	1	1	1	0	1	0	1	0	1	0	0	0	0	0	0	0	0	0	0	1
Tv_23886	1	1	1	1	1	1	1	1	1	1	1	0	1	0	1	0	1	0	0	0	0	0	0	0	0	0	0	0
Tv_23897	1	1	1	1	1	1	1	1	1	1	1	0	1	0	1	0	1	0	0	0	0	0	0	0	0	0	0	0
Tv_23906	1	1	1	1	1	1	1	1	1	1	1	0	1	0	1	0	1	0	0	0	0	0	0	0	0	0	0	1
Tv_23907	1	1	1	1	0	1	1	1	1	1	1	0	1	0	1	0	1	0	0	0	0	0	0	0	0	0	0	0
Tv_24092	1	1	1	1	1	1	1	1	1	1	1	0	1	0	1	0	1	0	0	0	0	0	0	0	0	0	0	0
Tv_24144	1	1	1	1	1	1	1	1	1	1	1	1	1	0	1	0	1	0	0	1	1	1	1	1	0	0	1	0
Tv_24161	1	1	1	1	1	1	1	1	1	1	1	1	1	0	1	0	1	1	0	0	1	1	1	1	1	1	1	1
Tv_24183	1	1	1	1	1	1	1	1	1	1	1	1	0	0	1	0	1	0	0	0	0	1	1	1	0	1	1	0
Tv_24203	1	1	1	1	1	1	1	1	1	1	1	1	0	0	1	0	1	0	0	1	0	0	0	1	0	0	1	1
Tv_24370	1	1	1	1	1	1	1	1	1	1	1	0	1	0	0	0	0	1	0	0	0	1	1	1	0	1	1	1
Tv_24451	1	1	1	1	1	1	1	1	1	1	1	0	0	1	1	1	0	0	0	0	0	1	1	1	1	1	1	1
Tv_24632	1	1	1	1	1	1	1	1	1	1	1	0	0	0	1	0	0	0	0	0	0	1	1	1	1	1	1	1
Tv_24669	1	1	1	1	1	1	1	1	1	1	1	0	0	0	1	1	0	0	0	0	0	1	1	1	1	1	1	1
Tv_24705	1	1	1	1	1	1	1	1	1	1	1	0	0	0	1	0	0	0	0	0	0	1	1	1	1	1	1	1
Tv_24721	1	1	1	1	1	1	1	1	1	1	1	0	0	0	1	1	0	0	0	0	0	1	1	1	1	1	1	1
Tv_24742	1	1	1	1	1	1	1	1	1	1	1	0	0	0	1	1	0	0	0	0	0	1	1	1	1	1	1	1
Tv_24794	1	1	1	1	1	1	1	1	1	1	1	1	0	0	1	1	0	0	0	0	0	1	1	1	1	1	1	1
Tv_24832	1	1	1	1	1	1	1	1	1	1	1	0	0	0	1	1	0	0	0	0	0	1	0	1	1	1	1	0
Tv_24849	1	1	1	1	1	1	1	1	1	1	1	0	0	0	1	0	0	0	0	0	0	1	1	1	1	1	1	1
Tv_24866	1	1	1	1	1	1	1	1	1	1	1	0	0	0	1	0	0	0	0	0	0	1	1	1	1	1	1	1
Tv_24920	1	1	1	1	1	1	1	1	1	1	1	0	0	0	1	1	0	0	0	0	0	1	1	1	1	1	1	1
Tv_24939	1	1	1	1	1	1	1	1	1	1	1	0	0	0	1	1	0	0	0	0	0	1	1	1	1	1	1	1
Tv_24956	1	1	1	1	1	1	1	1	1	1	1	0	0	0	1	0	0	0	0	0	0	1	1	1	1	1	1	0
Tv_24992	1	1	1	1	1	1	1	1	1	1	1	0	0	0	1	0	0	0	0	0	0	1	1	1	1	1	1	1
Tv_25030	1	1	1	1	1	1	1	1	1	1	1	0	1	0	1	0	1	0	0	0	0	0	0	0	0	0	0	0
Tv_25179	1	1	1	1	1	1	1	1	1	1	1	1	1	0	0	0	0	1	0	1	0	0	0	0	0	0	0	0
Tv_25200	1	1	1	1	1	1	1	1	1	1	1	1	1	0	0	0	0	1	0	1	0	0	0	0	0	0	0	1
Tv_25669	1	1	1	1	1	1	1	1	1	1	1	0	0	0	0	0	0	0	1	0	1	0	0	0	0	0	0	0
Tv_25798	1	1	1	1	1	1	1	1	1	1	1	1	0	0	0	1	0	0	1	1	0	0	0	0	0	0	0	1
Tv_25816	1	1	1	1	1	1	1	1	1	1	1	1	0	0	0	1	0	0	1	0	0	0	0	0	0	0	0	0
Tv_25891	1	1	1	1	1	1	1	1	1	1	1	0	1	0	0	1	0	0	0	0	0	1	1	1	1	1	1	1
Tv_25925	1	1	1	1	1	1	1	1	1	1	1	0	1	0	0	1	0	0	0	0	0	1	1	1	1	1	1	1
Tv_26003	1	1	1	1	1	1	1	1	1	1	1	0	1	0	0	1	0	0	0	0	0	1	1	1	1	1	1	1
Tv_26147	1	1	1	1	1	1	1	1	1	1	1	0	1	0	1	0	1	0	0	0	0	0	0	0	0	0	0	0
Tv_26173	1	1	1	1	1	1	1	1	1	1	1	0	1	0	1	0	1	0	0	0	0	0	0	0	0	0	0	1
Tv_26204	1	1	1	1	1	1	1	1	1	1	1	0	1	0	1	0	0	0	0	0	0	0	0	0	0	0	0	0
Tv_26220	1	1	1	1	1	1	1	1	1	1	1	0	1	0	1	0	1	0	0	0	0	0	0	0	0	0	0	0
Tv_26488	1	1	1	1	1	1	1	1	1	1	1	0	0	0	0	0	0	0	1	0	1	0	0	0	0	0	0	1
Tv_26633	1	1	1	1	1	1	1	1	1	1	1	0	0	0	0	0	0	0	1	0	1	0	0	0	0	0	0	0
Tv_26658	1	1	1	1	1	1	1	1	1	1	1	0	0	0	0	0	1	0	1	0	1	0	0	0	0	0	0	0
Tv_26700	1	1	1	1	1	1	1	1	1	1	1	0	0	0	0	0	0	0	1	0	1	0	0	0	0	1	0	0
Tv_26736	1	1	1	1	1	1	1	1	1	1	1	0	0	0	0	0	0	0	1	0	1	0	0	0	0	0	0	0
Tv_26787	1	1	1	1	1	1	1	1	1	1	1	1	0	1	0	1	0	0	1	0	1	0	0	0	0	0	0	1
Tv_26804	1	1	1	1	1	1	1	1	1	1	1	1	0	0	0	1	0	0	1	1	1	0	0	0	0	0	0	0
Tv_26846	1	1	1	1	1	1	1	1	1	1	1	0	0	0	0	0	0	0	1	1	1	0	0	0	0	0	0	1
Tv_26863	1	1	1	1	1	1	1	1	1	1	1	1	0	0	0	1	0	0	1	1	1	0	0	0	0	0	0	0
Tv_26899	1	1	1	1	1	1	1	1	1	1	1	1	0	0	0	0	0	0	0	1	1	0	0	0	0	0	0	0
Tv_26920	1	1	1	1	1	1	1	1	1	1	1	1	1	0	0	0	0	1	0	1	0	1	1	1	1	1	1	1
Tv_26938	1	1	1	1	1	1	1	1	1	1	1	1	1	1	0	0	0	1	0	1	0	1	1	1	1	1	1	1
Tv_26965	1	1	1	1	1	1	1	1	1	1	1	0	0	0	0	0	0	0	0	0	0	1	1	1	1	1	1	1
Tv_26980	1	1	1	1	1	1	1	1	1	1	1	0	0	0	0	0	0	0	0	0	0	1	1	1	1	1	1	0
Tv_27045	1	1	1	1	1	1	1	1	1	1	1	0	0	0	0	0	0	0	0	0	0	1	1	1	1	1	1	1
Tv_27085	1	1	1	1	1	1	1	1	1	1	1	0	0	0	0	0	0	0	0	0	0	1	1	1	1	1	1	1
Tv_27233	1	1	1	1	1	1	1	1	1	1	1	1	1	0	0	0	0	0	0	1	0	1	1	1	1	1	1	1
Tv_27252	1	1	1	1	1	1	1	1	1	1	1	1	1	0	0	0	0	1	0	0	0	1	1	1	1	1	1	1
Tv_27339	1	1	1	1	1	1	1	1	1	1	1	1	1	1	1	0	1	1	1	1	1	0	0	0	0	0	0	0
Tv_29021	1	1	1	1	1	1	1	1	1	1	1	0	0	0	0	0	0	0	1	0	1	0	0	0	0	0	0	0
Tv_29088	1	1	1	1	1	1	1	1	1	1	1	0	0	0	0	1	0	0	1	0	1	0	0	0	0	0	0	0
Tv_29129	1	1	1	1	1	1	1	1	1	1	1	1	0	0	0	0	0	0	1	0	1	0	0	0	0	0	0	1
Tv_29173	1	1	1	1	1	1	1	1	1	1	1	0	0	0	0	0	0	0	0	0	1	0	0	0	0	0	0	0
Tv_29197	1	1	1	1	1	1	1	1	1	1	1	1	0	0	0	0	0	0	1	0	1	0	0	0	1	0	0	1
Tv_29261	1	1	1	1	1	1	1	1	1	1	1	0	0	0	0	0	0	0	0	0	1	0	0	0	0	0	0	0
Tv_29262	1	1	1	1	1	1	1	1	0	1	1	0	0	0	0	0	0	0	1	0	1	0	0	0	0	0	0	1
Tv_29270	1	1	1	1	1	1	1	1	1	1	1	0	0	0	1	0	1	1	0	0	0	0	0	0	0	0	0	0
Tv_29285	1	1	1	1	1	1	1	1	1	1	1	0	0	0	0	0	0	0	1	0	1	0	0	0	0	0	0	1
Tv_29308	1	1	1	1	1	1	1	1	1	1	1	0	0	0	0	0	0	0	1	0	1	0	0	0	0	0	0	0
Tv_29309	1	1	1	1	1	1	1	1	1	1	1	0	0	0	0	0	0	0	1	0	1	0	0	0	0	0	0	0
Tv_29634	1	1	1	1	1	1	1	1	1	1	1	0	0	1	0	0	0	1	0	1	0	1	1	1	1	1	1	1
Tv_29637	1	1	1	1	1	1	1	1	1	1	1	0	0	1	0	0	0	1	0	1	0	1	1	1	1	1	1	1
Tv_29674	1	1	1	1	1	1	1	1	1	1	1	0	0	1	0	0	0	0	0	0	0	1	1	1	1	1	1	1
Tv_29733	1	1	1	1	1	1	1	1	1	1	1	0	0	1	0	0	0	1	0	1	0	1	1	1	1	1	1	1
Tv_29780	1	1	1	1	1	1	1	1	1	1	1	0	0	1	0	0	0	1	0	1	0	1	1	1	1	1	1	1
Tv_29842	1	1	1	1	1	1	1	1	1	1	1	1	0	0	0	0	0	0	1	0	1	0	0	0	0	0	0	0
Tv_29865	1	1	1	1	1	1	1	1	1	1	1	0	0	0	0	0	0	0	1	0	1	0	0	0	0	0	0	1
Tv_29890	1	1	1	1	1	1	1	1	1	1	1	0	0	0	0	0	0	0	1	0	1	0	0	0	0	0	0	0
Tv_29910	1	1	1	1	1	1	1	1	1	1	1	0	0	0	0	0	0	0	1	0	1	0	0	0	0	0	0	0
Tv_29952	1	1	1	1	1	1	1	1	1	1	1	0	0	0	0	0	0	0	1	0	1	0	0	0	0	0	0	0
Tv_30000	1	1	1	1	1	1	1	1	1	1	1	0	0	0	0	0	0	0	1	0	1	0	0	0	0	0	0	0
Tv_30100	1	1	1	1	1	1	1	1	1	1	1	0	0	0	0	0	0	0	1	0	1	0	0	0	0	0	0	0
Tv_30118	1	1	1	1	1	1	1	1	1	1	1	1	0	0	0	0	0	0	1	0	1	0	0	0	0	0	0	1
Tv_30167	1	1	1	1	1	1	1	1	1	1	1	0	0	0	0	0	0	0	1	0	1	0	0	0	0	0	0	1
Tv_30186	1	1	1	1	1	1	1	1	1	1	1	0	0	0	0	0	0	0	1	0	1	0	0	0	0	0	0	0
Tv_30200	1	1	1	1	1	1	1	1	1	1	1	0	1	0	1	0	1	0	0	0	0	0	0	0	0	0	0	0
Tv_30206	1	1	1	1	1	1	1	1	1	1	1	0	0	0	0	0	0	0	0	0	1	0	0	0	0	0	0	0
Tv_30220	1	1	1	1	1	1	1	1	1	1	1	0	0	0	0	0	0	0	1	0	1	0	0	0	0	0	0	0
Tv_30255	1	1	1	1	1	1	1	1	1	1	1	0	0	0	0	0	0	0	1	0	1	0	0	0	0	0	0	0
Tv_30284	1	1	1	1	1	1	1	1	1	1	1	0	0	0	0	0	0	0	1	0	1	0	0	0	0	0	0	1
Tv_30306	1	1	1	1	1	1	1	1	1	1	1	0	0	0	0	0	0	0	0	0	1	0	0	0	0	0	0	1
Tv_30345	1	1	1	1	1	1	1	1	1	1	1	0	0	0	0	0	0	0	1	0	1	0	0	0	0	0	0	0
Tv_30364	1	1	1	1	1	1	1	1	1	1	1	0	0	0	0	0	0	0	1	0	1	0	0	0	0	0	0	1
Tv_30437	1	1	1	1	1	1	1	1	1	1	1	0	0	0	0	0	0	0	1	0	1	0	0	0	0	0	0	0
Tv_30539	1	1	1	1	1	1	1	1	1	1	1	0	0	0	0	0	0	0	1	0	1	0	0	0	0	0	0	0
Tv_31127	1	1	1	1	1	1	1	1	1	1	1	0	1	0	0	1	0	0	0	0	0	1	1	1	1	1	1	1
Tv_31300	1	1	1	1	1	1	1	1	1	1	1	0	1	0	0	0	0	0	0	0	0	1	1	1	1	1	1	1
Tv_31318	1	1	1	1	1	1	1	1	1	1	1	0	1	0	0	1	0	0	0	0	0	1	1	1	1	1	1	1
Tv_31535	1	1	1	1	1	1	1	1	1	1	1	0	1	0	0	1	0	0	0	0	0	1	1	1	1	1	1	1
Tv_31728	1	1	1	1	1	1	1	1	1	1	1	0	1	1	0	0	1	1	1	0	1	1	1	1	0	1	1	1
Tv_31742	1	1	1	1	1	1	1	1	1	1	1	1	1	1	1	0	1	1	1	1	1	1	1	1	1	1	1	1
Tv_32235	1	1	1	1	1	1	1	1	1	1	1	0	0	1	0	0	0	1	0	1	0	1	1	1	1	1	1	0
Tv_32754	1	1	1	1	1	1	1	1	1	1	1	0	0	0	0	0	0	0	0	0	0	0	0	0	0	0	0	0
Tv_32964	1	1	1	1	1	1	1	1	1	1	1	0	0	0	0	0	0	0	0	0	0	0	0	0	0	0	0	1
Tv_33117	1	1	1	1	1	1	1	1	1	1	1	1	0	0	1	0	1	0	0	1	0	0	0	0	0	1	1	1
Tv_33251	1	1	1	1	1	1	1	1	1	1	1	0	0	0	1	0	1	1	0	0	0	0	0	0	0	0	0	0
Tv_33267	1	1	1	1	1	1	1	1	1	1	1	1	0	0	1	1	1	1	0	1	0	0	0	0	0	0	0	1
Tv_33370	1	1	1	1	1	1	1	1	1	1	1	1	1	1	1	1	1	1	0	1	1	0	0	0	0	0	0	0
Tv_33438	1	1	1	1	1	1	1	1	1	1	1	0	1	0	1	0	1	0	0	0	0	0	0	0	0	0	0	0
Tv_33659	1	1	1	1	1	1	1	1	1	1	1	0	1	0	1	0	1	0	0	0	0	0	0	0	0	0	0	0
Tv_33662	1	1	1	1	1	1	1	1	1	1	1	1	1	0	1	0	1	0	0	0	0	0	0	0	0	0	0	1
Tv_33740	1	1	1	1	1	1	1	1	1	1	1	1	0	0	0	0	0	0	0	0	0	0	0	0	1	0	0	1
Tv_33756	1	1	1	1	1	1	1	1	1	1	1	1	0	0	0	0	0	0	0	0	0	0	0	0	0	0	0	0
Tv_33773	1	1	1	1	1	1	1	1	1	1	1	1	0	0	0	0	0	0	0	0	0	0	0	0	0	0	0	0
Tv_33879	1	1	1	1	1	1	1	1	0	1	1	0	0	0	0	0	0	0	0	0	0	0	0	0	0	0	0	0
Tv_33907	1	1	1	1	1	1	1	1	1	1	1	0	1	0	0	0	1	0	0	0	0	0	0	0	0	0	1	1
Tv_33976	1	1	1	1	1	1	1	1	1	1	1	0	0	1	0	0	1	0	0	0	0	0	0	0	0	0	0	1
Tv_33992	1	1	1	1	1	1	1	1	1	1	1	0	0	0	0	0	1	0	0	0	0	0	0	0	0	0	0	0
Tv_34392	1	1	1	1	1	1	1	1	1	1	1	1	0	0	0	0	0	0	0	0	0	0	0	0	0	0	0	1
Tv_34534	1	1	1	1	1	1	1	1	1	1	1	1	0	0	0	0	0	0	0	0	0	0	0	0	0	0	0	0
Tv_34584	1	1	1	1	1	1	1	1	1	1	1	1	0	0	0	0	0	0	0	0	0	0	0	0	0	0	0	0
Tv_36130	1	1	1	1	1	1	1	1	1	1	1	0	1	0	1	0	0	0	1	0	1	0	0	0	0	0	0	1
Tv_36296	1	1	1	1	1	1	1	1	1	1	1	0	0	0	0	0	0	0	0	0	0	0	0	0	1	0	0	1
Tv_36489	1	1	1	1	1	1	1	1	1	1	1	0	0	0	0	0	0	0	0	0	0	0	0	0	1	0	0	1
Tv_36812	1	1	1	1	1	1	1	1	1	1	1	1	0	1	0	0	0	0	0	0	0	0	0	0	0	1	0	1
Tv_37616	1	1	1	1	1	1	1	1	1	1	1	1	0	0	0	0	0	0	0	0	0	0	0	0	0	0	0	0
Tv_37782	1	1	1	1	1	1	1	1	1	1	1	1	0	0	1	0	1	0	0	1	0	0	0	1	0	0	1	0
Tv_37808	1	1	1	1	1	1	1	1	1	1	1	1	0	0	0	0	0	0	0	0	0	0	0	0	0	0	0	0
Tv_37829	1	1	1	1	1	1	1	1	1	1	1	1	0	0	0	0	0	0	0	0	0	0	0	0	0	0	0	0
Tv_37978	1	1	1	1	1	1	1	1	1	1	1	0	0	0	1	0	1	1	0	0	0	0	0	1	0	0	1	0
Tv_37999	1	1	1	1	1	1	1	1	1	1	1	1	0	1	1	0	1	0	0	1	0	0	0	1	0	0	0	1
Tv_38167	1	1	1	1	1	1	1	1	1	1	1	1	0	0	0	0	0	0	0	0	0	0	0	0	1	0	0	1
Tv_38234	1	1	1	1	1	1	1	1	1	1	1	1	0	0	0	0	0	0	0	0	0	0	0	0	0	0	1	1
Tv_38261	1	1	1	1	1	1	1	1	1	1	1	1	0	0	0	0	0	0	0	0	0	0	0	0	0	0	0	1
Tv_38296	1	1	1	1	1	1	1	1	1	1	1	1	0	0	0	0	0	0	0	0	0	0	0	0	0	0	0	1
Tv_38306	1	1	1	1	1	1	1	1	1	1	1	1	0	0	0	0	0	0	0	0	0	0	0	0	0	0	1	1
Tv_38336	1	1	1	1	1	1	1	1	1	1	1	1	0	0	0	0	0	0	0	0	0	0	0	0	0	0	0	1
Tv_38444	1	1	1	1	1	1	1	1	1	1	1	0	0	0	0	0	0	0	0	0	0	0	0	0	0	0	0	0
Tv_38531	1	1	1	1	1	1	1	1	1	1	1	1	0	0	0	0	0	0	0	0	0	0	0	0	0	0	0	1
Tv_38544	1	1	1	1	1	1	1	1	1	1	1	1	0	0	0	0	0	0	0	0	0	0	0	0	0	0	0	1
Tv_38722	1	1	1	1	1	1	1	1	1	1	1	1	1	0	0	0	0	1	0	1	0	0	0	0	1	0	0	1
Tv_38796	1	1	1	1	1	1	1	1	1	1	1	1	1	0	0	0	0	1	0	1	0	0	0	0	0	0	0	0
Tv_38954	1	1	1	1	1	1	1	1	1	1	1	1	1	0	0	0	0	1	0	1	0	0	0	0	0	0	0	0
Tv_39054	1	1	1	1	1	1	1	1	1	1	1	1	1	0	0	0	0	1	0	1	0	0	0	0	0	0	0	0
Tv_39554	1	1	1	1	1	1	1	1	1	1	1	1	1	0	0	0	0	0	0	0	0	0	0	0	0	0	0	0
Tv_39673	1	1	1	1	1	1	1	1	1	1	1	1	0	0	0	0	0	0	1	1	1	0	0	0	0	0	0	1
Tv_39721	1	1	1	1	1	1	1	1	1	1	1	1	0	0	0	0	0	0	1	1	1	0	0	0	0	0	0	0
Tv_39809	1	1	1	1	1	1	1	1	1	1	1	1	0	0	0	1	0	0	1	0	1	0	0	0	0	0	0	0
Tv_39833	1	1	1	1	1	1	1	1	1	1	1	0	0	0	0	0	0	0	1	1	1	0	0	0	0	0	0	0
Tv_39907	1	1	1	1	1	1	1	1	1	1	0	0	0	1	0	0	0	0	0	0	0	1	1	1	1	1	1	0
Tv_39929	1	1	1	1	1	1	1	1	1	1	1	0	0	0	0	0	0	0	0	0	0	0	1	1	0	1	1	0
Tv_39955	1	1	1	1	1	1	1	1	1	0	1	0	0	0	0	0	0	0	0	0	0	0	0	1	0	0	0	0
Tv_39976	1	1	1	1	1	1	1	1	1	1	1	0	0	1	0	0	0	0	0	0	0	0	0	1	0	1	1	1
Tv_40064	1	1	1	1	1	1	1	1	1	1	1	0	0	1	0	0	0	1	0	0	0	1	0	1	1	1	1	0
Tv_40249	1	1	1	1	1	1	1	1	1	1	1	0	0	1	1	0	0	1	0	1	0	1	1	1	1	1	1	1
Tv_40288	1	1	1	1	1	1	1	1	1	1	1	0	0	1	0	0	0	1	0	0	0	1	1	1	1	1	1	1
Tv_40308	1	1	1	1	1	1	1	1	1	1	1	0	0	1	0	0	0	1	0	0	0	1	1	1	1	1	1	1
Tv_40386	1	1	1	1	1	1	1	1	1	1	1	1	1	0	1	0	0	1	0	0	0	0	0	0	0	0	0	0
Tv_40398	1	1	1	1	1	1	1	1	1	1	1	0	0	1	0	0	0	1	0	0	0	1	1	1	1	1	1	1
Tv_40420	1	1	1	1	1	1	1	1	1	1	1	1	1	0	1	0	0	1	0	0	0	0	0	0	0	0	0	0
Tv_40431	1	1	1	1	1	1	1	1	1	1	1	1	1	0	1	0	0	1	0	0	0	0	0	0	0	0	0	1
Tv_40443	1	1	1	1	1	1	1	1	1	1	1	1	1	0	1	0	0	1	0	0	0	0	0	0	0	0	1	1
Tv_40457	1	1	1	1	1	1	1	1	1	1	1	1	1	0	1	0	0	1	0	0	0	0	0	0	0	0	0	1
Tv_40604	1	1	1	1	1	1	1	1	1	1	1	1	0	1	0	0	1	1	1	0	1	0	0	0	1	0	0	1
Tv_40633	1	1	1	1	1	1	1	1	1	1	1	1	0	1	0	0	1	1	1	0	1	0	0	0	0	0	0	0
Tv_40690	1	1	1	1	1	1	1	1	1	1	1	1	1	1	0	0	1	1	1	0	1	0	0	0	0	0	0	0
Tv_40719	1	1	1	1	1	1	1	1	1	1	1	1	0	1	0	0	1	1	1	0	1	0	0	0	0	0	0	0
Tv_40748	1	1	1	1	1	1	1	1	1	1	1	1	0	1	0	0	1	1	1	0	1	0	0	0	0	0	0	1
Tv_40774	1	1	1	1	1	1	1	1	1	1	1	1	0	1	0	0	1	1	1	0	1	0	0	0	0	0	0	1
Tv_40812	1	1	1	1	1	1	1	1	1	1	1	1	1	1	0	0	1	1	1	0	1	0	0	0	0	0	0	0
Tv_41032	1	1	1	1	1	1	1	1	1	1	1	1	0	1	0	0	1	1	1	0	1	0	0	0	0	0	0	0
Tv_41084	1	1	1	1	1	1	1	1	1	1	1	1	0	1	0	0	1	1	1	0	1	0	0	0	0	0	0	0
Tv_41114	1	1	1	1	1	1	1	1	1	1	1	1	0	1	0	0	1	1	1	0	1	0	0	0	0	0	0	0
Tv_41568	1	1	1	1	1	1	1	1	1	1	1	0	0	0	0	0	0	0	0	0	0	0	0	0	0	0	0	0
Tv_41599	1	1	1	1	1	1	1	1	1	1	1	0	0	1	0	0	0	1	0	0	0	0	0	0	0	1	0	1
Tv_41625	1	1	1	1	1	1	1	1	1	1	1	0	0	0	0	0	0	0	0	0	0	0	0	0	0	0	0	0
Tv_41693	1	1	1	1	1	1	1	1	1	1	1	0	0	0	0	0	0	0	0	0	0	0	0	0	0	0	0	0
Tv_41730	1	1	1	1	1	1	1	1	1	1	1	0	0	0	1	0	0	0	0	0	0	0	0	0	0	0	0	1
Tv_41811	1	1	1	1	1	1	1	1	1	1	1	0	0	0	0	0	0	0	0	0	0	0	0	0	0	0	0	0
Tv_41858	1	1	1	1	1	1	1	1	1	1	1	1	0	0	1	0	1	0	0	1	0	0	0	0	0	0	0	1
Tv_41881	1	1	1	1	1	1	1	1	1	0	1	0	0	0	1	0	1	0	0	1	0	0	0	0	0	0	0	0
Tv_41894	1	1	1	1	1	1	1	1	1	1	1	1	0	0	1	0	1	0	0	1	0	0	0	0	0	0	0	1
Tv_41935	1	1	1	1	1	1	1	1	1	1	1	1	0	0	1	0	1	0	0	1	0	0	0	0	0	0	0	0
Tv_41960	1	1	1	1	1	1	1	1	1	1	1	1	0	0	1	0	1	0	0	0	0	0	0	0	0	0	0	0
Tv_42024	1	1	1	1	1	1	1	1	1	1	1	1	0	0	0	0	0	0	0	0	0	0	0	0	0	0	0	0
Tv_42045	1	1	1	1	1	1	1	1	1	1	1	1	0	0	0	0	0	0	0	0	0	0	0	0	0	0	0	1
Tv_42260	1	1	1	1	1	1	1	1	1	1	1	1	0	0	1	0	1	0	0	1	0	0	0	0	0	0	0	1
Tv_42336	1	1	1	1	1	1	1	1	1	1	1	1	0	0	0	0	0	0	0	0	0	0	0	0	0	0	0	0
Tv_42430	1	1	1	1	1	1	1	1	1	1	1	0	0	0	0	0	0	0	0	0	0	0	0	0	0	0	0	0
Tv_42448	1	1	1	1	1	1	1	1	1	1	1	1	0	0	0	0	0	0	0	0	0	0	0	0	0	0	0	1
Tv_42590	1	1	1	1	1	1	1	1	1	1	1	0	1	1	0	0	0	0	0	0	0	0	0	0	0	0	0	1
Tv_42633	1	1	1	1	1	1	1	1	1	1	1	0	1	1	0	0	0	0	0	0	0	0	0	0	0	0	0	1
Tv_42647	1	1	1	1	1	1	1	1	1	1	1	0	1	0	0	0	0	0	0	0	0	0	0	0	0	0	0	0
Tv_42854	1	1	1	1	1	1	1	1	1	1	1	1	0	0	0	0	0	0	0	0	0	0	0	0	0	0	0	0
Tv_42921	1	1	1	1	1	1	1	1	1	1	1	1	0	0	0	0	0	0	0	0	0	0	0	0	0	0	0	0
Tv_4293	1	1	1	1	1	1	1	1	1	1	1	0	1	1	1	1	1	1	1	1	1	1	1	1	0	1	1	0
Tv_42952	1	1	1	1	1	1	1	1	1	1	1	0	0	0	0	0	0	0	0	0	0	0	0	0	0	0	0	0
Tv_43002	1	1	1	1	1	1	1	1	1	1	1	1	0	0	0	0	0	0	0	0	0	0	0	0	0	0	0	0
Tv_43057	1	1	1	1	1	1	1	1	1	1	1	1	0	0	0	0	0	0	0	0	0	0	0	0	0	0	0	1
Tv_43234	1	1	1	1	1	1	1	1	1	1	1	1	0	0	0	0	0	0	0	0	0	0	0	0	0	0	0	0
Tv_43251	1	1	1	1	1	1	1	1	1	1	1	1	0	0	0	0	0	0	0	0	0	0	0	0	0	0	0	0
Tv_43383	1	1	1	1	1	1	1	1	1	1	1	0	0	1	0	0	0	1	0	1	0	1	1	1	1	1	1	0
Tv_43413	1	1	1	1	1	1	1	1	1	1	1	0	0	1	0	0	0	1	0	1	0	1	1	1	1	1	1	1
Tv_43601	1	1	1	1	1	1	1	1	1	1	1	1	0	1	0	0	1	1	1	0	1	1	1	1	1	1	1	1
Tv_43632	1	1	1	1	1	1	1	1	1	1	1	1	0	1	0	0	1	1	1	0	1	1	1	1	0	1	1	1
Tv_43649	1	1	1	1	1	1	1	1	1	1	1	1	0	1	0	0	1	1	0	0	1	1	1	1	1	1	1	1
Tv_44462	1	1	1	1	1	1	1	1	1	1	1	1	1	1	1	1	0	1	1	0	1	0	0	0	0	0	0	1
Tv_45065	1	1	1	1	1	1	1	1	1	1	1	1	1	0	1	0	0	0	1	0	1	0	0	0	0	0	0	1
Tv_45083	1	1	1	1	1	1	1	1	1	1	1	1	1	0	1	0	0	0	1	0	1	0	0	0	0	0	0	1
Tv_45687	1	1	1	1	1	1	1	1	1	1	1	1	1	1	1	0	1	0	1	0	0	1	1	1	1	1	1	1
Tv_45782	1	1	1	1	1	1	1	1	1	1	1	1	1	0	1	0	0	0	1	0	1	0	0	0	0	0	0	0
Tv_45794	1	1	1	1	1	1	1	1	1	1	1	1	1	0	1	0	0	0	1	0	1	0	0	0	0	0	1	0
Tv_45809	1	1	1	1	1	1	1	1	1	1	1	1	1	0	1	0	0	0	1	0	1	0	0	0	0	0	0	0
Tv_45831	1	1	1	1	1	1	1	1	1	1	1	1	1	0	1	0	0	0	1	0	1	0	0	0	0	0	0	0
Tv_45847	1	1	1	1	1	1	1	1	1	1	1	1	1	0	1	0	0	0	1	0	1	0	0	0	0	0	0	0
Tv_45877	1	1	1	1	1	1	1	1	1	1	1	1	1	0	1	0	0	0	1	0	1	0	0	0	0	0	1	0
Tv_45906	1	1	1	1	1	1	1	1	1	1	1	1	1	0	1	0	0	0	1	0	1	0	0	0	0	0	0	1
Tv_45945	1	1	1	1	1	1	1	1	1	1	1	1	1	0	1	0	0	0	1	0	1	0	0	0	0	0	0	1
Tv_45974	1	1	1	1	1	1	1	1	1	1	1	0	0	0	0	0	0	0	0	0	1	0	0	0	0	0	0	0
Tv_45989	1	1	1	1	1	1	1	1	1	1	1	1	1	0	1	0	0	0	1	0	1	0	0	0	0	0	0	1
Tv_46036	1	1	1	1	1	1	1	1	1	1	1	1	1	1	1	1	0	0	1	0	1	0	0	1	0	1	1	1
Tv_46089	1	1	1	1	1	1	1	1	1	1	1	1	1	0	1	0	0	0	1	0	1	0	0	0	0	0	0	0
Tv_46148	1	1	1	1	1	1	1	1	1	1	1	1	1	0	1	0	0	0	0	0	1	0	0	0	0	0	0	1
Tv_46167	1	1	1	1	1	1	1	1	1	1	1	0	1	0	1	0	0	0	0	0	1	0	0	0	0	0	0	0
Tv_46185	1	1	1	1	1	1	1	1	1	1	1	1	1	0	1	0	0	0	1	0	1	0	0	0	1	0	0	0
Tv_46206	1	1	1	1	1	1	1	1	1	1	1	1	1	1	1	0	0	0	1	0	1	0	0	0	0	0	0	0
Tv_46236	1	1	1	1	1	1	1	1	1	1	1	0	1	0	1	0	0	0	1	0	1	0	0	0	0	0	0	0
Tv_46255	1	1	1	1	1	1	1	1	1	1	1	1	1	0	1	0	0	0	1	0	1	0	0	0	0	0	0	0
Tv_46277	1	1	1	1	1	1	1	1	1	1	1	0	1	0	1	0	0	0	1	0	0	0	0	0	0	0	0	0
Tv_46301	1	1	1	1	1	1	1	1	1	1	1	0	1	0	1	0	0	0	1	0	1	0	0	0	0	0	0	0
Tv_46326	1	1	1	1	1	1	1	1	1	1	1	0	0	0	0	0	0	0	0	0	0	0	0	0	0	0	0	0
Tv_46423	1	1	0	1	1	1	1	1	1	1	1	0	0	0	0	0	0	0	1	0	0	0	0	0	0	0	0	0
Tv_46520	1	1	0	1	1	1	1	1	1	1	1	1	1	0	1	0	0	0	1	0	1	0	0	0	0	0	0	0
Tv_46549	1	1	1	1	1	1	1	1	1	1	1	0	1	0	0	0	0	0	0	0	0	0	0	0	0	0	0	0
Tv_46567	1	1	1	1	1	1	1	1	1	1	1	1	1	0	1	0	0	0	1	0	1	0	0	0	0	0	0	0
Tv_46788	1	1	1	1	1	1	1	1	1	1	1	0	1	0	1	0	0	0	1	0	0	0	0	0	0	0	0	0
Tv_46875	1	1	1	1	1	1	1	1	1	1	1	1	1	0	1	0	0	0	1	0	1	0	0	0	0	0	0	0
Tv_48462	1	1	1	1	1	1	1	1	1	1	1	0	0	0	1	0	1	1	0	0	0	0	0	0	0	0	0	0
Tv_48483	1	1	1	1	1	1	1	1	1	1	1	0	0	0	1	0	1	1	0	0	0	0	0	0	0	0	0	0
Tv_48506	1	1	1	1	1	1	1	1	1	1	1	0	0	0	1	0	1	1	0	0	0	0	0	0	0	0	0	1
Tv_48738	1	1	1	1	1	1	1	1	1	1	1	1	1	0	0	0	0	1	0	1	0	1	0	1	1	1	1	1
Tv_48817	1	1	1	1	1	1	1	1	1	1	1	1	1	0	0	0	1	1	0	1	0	1	1	1	1	1	1	1
Tv_48824	1	1	1	1	1	1	1	1	1	1	1	1	1	0	0	0	1	1	0	1	0	1	1	1	1	1	1	1
Tv_48935	1	1	1	1	1	1	1	1	1	1	1	1	1	0	0	0	1	1	0	1	0	1	1	1	1	1	1	1
Tv_48953	1	1	1	1	1	1	1	1	1	1	1	1	1	0	0	0	0	1	0	0	0	1	1	1	1	1	1	1
Tv_49033	1	1	1	1	1	1	1	1	1	1	1	1	1	0	1	0	0	0	1	0	1	0	0	0	0	0	0	1
Tv_49152	1	1	1	1	1	1	1	1	1	1	1	0	0	0	0	0	0	0	0	0	0	0	0	0	0	0	0	0
Tv_49195	1	1	1	1	1	1	1	1	1	1	1	0	0	0	0	0	0	0	0	0	0	0	0	0	0	0	0	0
Tv_49220	1	1	1	1	1	1	1	1	1	1	1	0	0	0	0	0	0	0	0	0	0	0	0	0	0	0	0	0
Tv_49285	1	1	1	1	1	1	1	1	1	1	1	0	1	1	0	0	0	0	0	0	0	0	0	0	0	0	0	1
Tv_49376	1	1	1	1	1	1	1	1	1	1	1	0	0	0	0	0	0	0	0	0	0	0	0	0	0	0	0	0
Tv_49433	1	1	1	1	1	1	1	1	1	1	1	1	1	0	0	0	1	1	0	1	0	1	1	1	1	1	1	1
Tv_50413	1	1	1	1	1	1	1	1	1	1	1	1	0	0	0	0	0	0	0	0	0	0	0	0	0	0	0	0
Tv_50432	1	1	1	1	1	1	1	1	1	1	1	1	0	0	0	0	0	0	0	0	0	0	0	0	0	0	0	1
Tv_50451	1	1	1	1	1	1	1	1	1	1	1	1	0	0	0	0	0	0	0	0	0	0	0	0	0	0	0	0
Tv_50469	1	1	1	1	1	1	1	1	1	1	1	1	0	0	0	0	0	0	0	0	0	0	0	0	0	0	0	0
Tv_50509	1	1	1	1	1	1	1	1	1	1	1	0	0	0	0	0	0	0	0	0	0	0	0	0	0	0	0	0
Tv_50722	1	1	1	1	1	1	1	1	1	1	1	1	0	0	0	0	0	0	0	0	0	0	0	0	0	0	0	1
Tv_50778	1	1	1	1	1	1	1	1	1	1	1	0	0	0	1	0	0	0	0	0	0	0	0	0	0	0	0	0
Tv_50849	1	1	1	1	1	1	1	1	1	1	1	0	0	0	0	0	0	0	0	0	0	0	0	0	0	0	0	0
Tv_51080	1	1	1	1	1	1	1	1	1	1	1	0	0	0	1	0	1	1	0	0	0	0	0	0	0	0	0	1
Tv_51723	1	1	1	1	1	1	1	1	1	1	1	0	0	0	0	0	0	1	0	0	0	0	0	0	0	0	0	1
Tv_5190	1	1	1	1	1	1	1	1	1	1	1	1	1	1	0	1	0	1	0	0	0	0	0	0	0	0	0	0
Tv_52027	1	1	1	1	1	1	1	1	1	1	1	0	0	1	0	0	0	1	0	0	0	0	0	0	0	0	0	1
Tv_52080	1	1	1	1	1	1	1	1	1	1	1	0	0	0	0	0	0	0	0	0	0	0	0	0	0	0	0	1
Tv_52132	1	1	1	1	1	1	1	1	1	1	1	0	0	0	0	0	0	0	0	0	0	0	0	0	0	0	0	1
Tv_52221	1	1	1	1	1	1	1	1	1	1	1	0	0	0	1	0	0	1	0	0	0	0	0	0	0	0	0	1
Tv_52258	1	1	1	1	1	1	1	1	1	1	1	0	0	0	0	0	0	0	0	0	0	0	0	0	0	0	0	0
Tv_52260	1	1	1	1	1	1	1	1	1	1	1	1	0	0	0	0	0	0	0	0	0	0	0	0	0	0	1	1
Tv_52373	1	1	1	1	1	1	1	1	1	1	1	0	0	1	0	0	0	0	0	0	0	0	0	0	0	0	1	1
Tv_53521	1	1	1	1	1	1	1	1	1	1	1	0	1	0	1	0	0	0	0	0	0	0	0	0	0	0	0	0
Tv_53542	1	1	1	1	1	1	1	1	1	1	1	0	1	0	1	0	0	0	0	0	0	0	0	0	0	0	0	1
Tv_53810	1	1	1	1	1	1	1	1	1	1	1	0	1	0	1	0	0	0	0	0	0	0	0	0	0	0	0	0
Tv_53894	1	1	1	1	1	1	1	1	1	1	1	1	1	0	0	0	0	0	0	0	0	0	0	0	0	0	0	1
Tv_53951	1	1	1	1	1	1	1	1	1	1	1	1	0	0	0	0	0	0	0	0	0	0	0	0	0	0	0	1
Tv_54056	1	1	1	1	1	1	1	1	1	1	1	1	1	0	1	0	0	0	0	0	1	0	0	0	0	0	0	1
Tv_54369	1	1	1	1	1	1	1	1	1	1	1	0	0	0	0	0	0	0	0	0	0	0	0	0	0	0	0	1
Tv_54385	1	1	1	1	1	1	1	1	1	1	1	0	0	0	0	0	0	0	0	0	0	0	0	0	0	0	0	0
Tv_54456	1	1	1	1	1	1	1	1	1	1	1	0	0	0	0	0	0	0	0	0	0	0	0	0	0	0	0	1
Tv_54528	1	1	1	1	1	1	1	1	1	1	1	0	0	0	0	0	0	0	0	0	0	0	0	0	0	0	0	0
Tv_54545	1	1	1	1	1	1	1	1	1	1	0	1	0	0	0	0	0	0	0	0	0	0	0	0	0	0	0	0
Tv_54546	1	1	1	0	1	1	1	1	1	0	1	1	0	0	0	0	0	0	0	0	0	0	0	0	0	0	0	0
Tv_54566	1	1	1	1	1	1	1	1	1	1	1	1	0	0	0	0	0	0	0	0	0	0	0	0	0	0	0	0
Tv_54584	1	1	1	1	1	1	1	1	1	1	1	1	0	0	0	0	0	0	0	0	0	0	0	0	0	0	0	1
Tv_54986	1	1	1	1	1	1	1	1	1	1	1	1	1	0	1	0	0	0	0	0	0	0	0	0	0	0	0	0
Tv_55009	1	1	1	1	1	1	1	1	1	1	1	1	1	1	1	0	0	0	0	0	0	0	0	0	0	0	0	0
Tv_55030	1	1	1	1	1	1	1	1	1	1	0	0	0	0	0	0	0	0	0	0	0	0	0	0	0	0	0	0
Tv_55085	1	1	1	1	1	1	1	1	1	1	1	0	0	0	0	0	0	0	0	0	0	0	0	0	0	0	0	0
Tv_55088	1	1	1	1	1	1	1	1	1	1	1	1	1	0	1	0	0	0	0	0	1	0	0	0	0	0	0	0
Tv_55310	1	1	1	1	1	1	1	1	1	1	1	0	1	1	1	1	1	1	1	0	0	1	1	1	1	1	1	0
Tv_55325	1	1	1	1	1	1	1	1	1	1	1	1	1	1	1	1	1	1	1	1	1	1	1	1	1	1	1	1
Tv_55561	1	1	1	1	1	1	1	1	1	1	1	0	0	0	0	0	0	0	0	0	0	0	0	0	0	0	0	0
Tv_56064	1	1	1	1	1	1	1	1	1	1	1	0	0	0	0	0	0	0	0	0	0	0	0	0	0	0	0	0
Tv_56149	1	1	1	1	1	1	1	1	1	1	1	0	0	0	0	0	0	0	0	0	0	0	0	0	0	0	0	0
Tv_56182	1	1	1	1	1	1	1	1	1	1	1	0	0	0	0	0	0	0	0	0	0	0	0	0	0	0	0	1
Tv_56329	1	1	1	1	1	1	1	1	1	1	1	0	0	1	0	0	0	1	0	1	0	1	1	1	1	1	1	1
Tv_56347	1	1	1	1	1	1	1	1	1	1	1	0	0	1	0	0	0	1	0	1	0	1	0	1	1	1	1	1
Tv_56370	1	1	1	1	1	1	1	1	1	1	1	0	0	1	0	0	0	1	0	0	0	1	1	1	1	1	1	0
Tv_56410	1	1	1	1	1	1	1	1	1	1	1	0	0	1	0	0	0	1	0	1	0	1	1	1	1	1	1	1
Tv_56498	1	1	1	1	1	1	1	1	1	1	1	0	0	1	0	0	0	1	0	0	0	1	1	1	1	1	1	1
Tv_56536	1	1	1	1	1	1	1	1	1	1	1	0	0	1	0	0	0	1	0	1	0	1	1	1	1	1	1	1
Tv_56640	1	1	1	1	1	1	0	1	1	1	1	0	0	1	0	0	0	0	0	0	0	1	0	1	0	1	1	1
Tv_56793	1	1	1	1	1	1	0	1	1	1	1	0	0	1	0	0	0	0	0	0	0	0	0	1	0	0	1	0
Tv_57139	1	1	1	1	1	1	1	1	1	1	1	1	0	1	0	0	0	1	0	1	0	1	1	1	1	1	1	1
Tv_57191	1	1	1	1	1	1	1	1	1	1	1	1	0	0	0	0	0	0	1	1	1	0	0	0	0	0	0	1
Tv_57208	1	1	1	1	1	1	1	1	1	1	1	1	0	0	0	0	0	0	1	1	1	0	0	0	0	0	0	1
Tv_57234	1	1	1	1	1	1	1	1	1	1	1	0	0	1	0	0	0	1	0	0	0	1	1	1	1	1	1	1
Tv_57255	1	1	1	1	1	1	1	1	1	1	1	0	0	0	0	0	0	0	0	0	0	1	1	1	1	1	1	0
Tv_57278	1	1	1	1	1	1	1	1	1	1	1	0	0	1	1	0	0	1	0	1	0	1	1	1	1	1	1	1
Tv_57300	1	1	1	1	1	1	1	1	1	1	1	0	0	1	0	0	0	1	0	1	0	1	1	1	1	1	1	1
Tv_57429	1	1	1	1	1	1	1	1	1	1	1	0	0	1	0	0	0	1	0	1	0	1	1	1	1	1	1	1
Tv_57483	1	1	1	1	1	1	1	1	1	1	1	0	0	1	0	0	0	0	0	0	0	1	1	1	1	1	1	0
Tv_57569	1	1	1	1	1	1	1	1	1	1	1	1	0	1	0	0	0	1	0	0	0	1	1	1	1	1	1	1
Tv_57637	1	1	1	1	1	1	1	1	1	1	1	0	0	1	0	0	0	1	0	1	0	1	1	1	1	1	1	1
Tv_57658	1	1	1	1	1	1	1	1	1	1	1	0	0	1	0	0	0	1	0	0	0	1	1	1	1	1	1	1
Tv_57769	1	1	1	1	1	1	1	1	1	1	1	1	0	1	0	0	0	1	0	1	0	1	1	1	1	1	1	1
Tv_57789	1	1	1	1	1	1	1	1	1	1	1	0	0	1	0	0	0	0	0	0	0	0	1	1	0	1	1	0
Tv_57821	1	1	1	1	1	1	1	1	1	1	1	0	0	1	0	0	0	1	0	0	0	1	1	1	1	1	1	1
Tv_58061	1	1	1	1	1	1	1	1	1	1	1	1	0	0	0	0	0	0	0	0	1	0	0	0	0	0	0	0
Tv_58091	1	1	1	1	1	1	1	1	1	1	1	1	0	0	0	1	0	0	1	1	1	0	0	0	0	0	0	0
Tv_58358	1	1	1	1	1	1	1	1	1	1	1	0	0	0	0	0	0	0	0	0	0	0	0	1	0	0	0	1
Tv_5858	1	1	1	1	1	1	1	1	1	1	1	1	0	0	0	0	1	0	0	0	0	0	0	0	0	0	0	0
Tv_59957	1	1	1	1	1	1	1	1	1	1	1	1	1	0	0	0	0	1	0	1	0	1	1	1	1	1	1	1
Tv_59979	1	1	1	1	1	1	1	1	1	1	1	1	1	0	0	0	1	1	0	1	0	1	1	1	1	1	1	1
Tv_60231	1	1	1	1	1	1	1	1	1	1	1	0	0	1	0	0	1	0	0	0	0	0	0	0	1	0	0	1
Tv_60258	1	1	1	1	1	1	1	1	1	1	1	0	0	0	0	0	1	0	0	0	0	0	0	0	0	0	0	1
Tv_60341	1	1	1	1	1	1	1	1	1	1	1	0	1	0	0	0	0	0	0	0	0	1	1	1	1	1	1	1
Tv_60374	1	1	1	1	1	1	1	1	1	1	1	0	0	0	0	0	0	0	0	0	0	1	1	1	1	1	1	1
Tv_60434	1	1	1	1	1	1	1	1	1	1	1	0	0	0	0	0	0	0	0	1	0	1	1	1	1	1	1	1
Tv_61114	1	1	1	1	1	1	1	1	1	1	1	0	0	0	0	0	0	0	0	1	0	1	1	1	1	1	1	1
Tv_61137	1	1	1	1	1	1	1	1	1	1	1	0	0	0	0	0	0	0	0	1	0	1	1	1	1	1	1	1
Tv_61454	1	1	1	1	1	1	1	1	1	1	1	0	1	0	0	0	0	0	0	0	0	0	0	0	0	0	0	1
Tv_61480	1	1	1	1	1	1	1	1	1	1	1	1	0	1	0	0	0	0	0	0	0	0	0	0	0	1	0	1
Tv_61756	1	1	1	1	1	1	1	1	1	1	1	0	0	0	0	0	0	0	0	0	0	0	0	0	0	0	0	1
Tv_61772	1	1	1	1	1	1	1	1	1	1	1	0	0	0	0	0	0	0	0	0	0	0	0	0	0	0	0	1
Tv_61787	1	1	1	1	1	1	1	1	1	1	1	0	0	0	0	0	0	0	0	0	0	0	0	0	0	0	0	0
Tv_61963	1	1	1	1	1	1	1	1	1	1	1	1	1	0	0	0	0	0	0	0	0	0	0	0	0	0	0	1
Tv_62000	1	1	1	1	1	1	1	1	1	1	1	0	1	0	0	0	0	0	0	0	0	0	0	0	0	0	0	1
Tv_62029	1	1	1	1	1	1	1	1	1	1	1	0	0	0	0	0	0	0	0	0	0	0	0	0	0	0	0	0
Tv_62049	1	1	1	1	1	1	1	1	1	1	1	0	1	0	0	0	0	0	0	0	0	0	0	0	0	0	0	0
Tv_62068	1	1	1	1	1	1	1	1	1	1	1	0	1	0	0	0	0	0	0	0	0	0	0	0	0	0	0	1
Tv_62351	1	1	1	1	1	1	1	1	1	1	1	0	1	0	0	0	0	0	0	0	0	0	0	0	0	0	0	1
Tv_62571	1	1	1	1	1	1	1	1	1	1	1	0	0	0	0	0	0	0	1	0	1	0	0	0	0	0	0	0
Tv_62672	1	1	1	1	1	1	1	1	1	1	1	0	0	0	0	0	0	0	1	0	1	0	0	0	0	0	0	0
Tv_62709	1	1	1	1	1	1	1	1	1	1	1	0	0	0	0	0	0	0	1	0	1	0	0	0	0	0	0	1
Tv_62768	1	1	1	1	1	1	1	1	1	1	1	0	0	0	0	0	0	0	1	0	1	0	0	0	0	0	0	1
Tv_6288	1	1	1	1	1	1	1	1	1	1	1	0	0	0	0	0	0	0	0	0	0	0	0	0	0	0	0	0
Tv_62882	1	1	0	1	1	1	1	1	1	1	1	0	0	0	0	0	0	0	1	0	1	0	0	0	0	0	0	0
Tv_62893	1	1	1	1	1	1	1	1	1	1	1	0	0	0	0	0	0	0	1	0	1	0	0	0	0	0	0	1
Tv_63022	1	1	1	1	1	1	1	1	1	1	1	0	0	0	0	0	0	0	0	0	0	0	0	0	0	0	0	1
Tv_63038	1	1	1	1	1	1	1	1	1	1	1	0	0	0	0	0	0	0	0	0	0	0	0	0	0	0	0	1
Tv_63078	1	1	1	1	1	1	1	1	1	1	1	1	0	1	1	0	0	0	0	0	0	0	0	0	0	0	0	1
Tv_63204	1	1	1	1	1	1	1	1	1	1	1	1	1	0	1	0	1	1	0	1	0	1	1	1	0	1	1	0
Tv_63242	1	1	1	1	1	1	1	1	1	1	1	1	0	0	1	0	1	0	0	0	0	0	0	1	0	0	1	1
Tv_63408	1	1	1	1	1	1	1	1	1	1	1	0	1	0	1	0	1	0	0	0	0	0	0	0	0	0	0	0
Tv_63443	1	1	1	1	1	1	1	1	1	1	1	0	1	0	1	0	1	0	0	0	0	0	0	0	0	0	0	0
Tv_63450	1	1	1	1	1	1	1	1	1	1	1	0	0	0	0	0	0	0	0	0	1	0	0	0	0	0	0	0
Tv_63500	1	1	1	1	1	1	1	1	1	1	1	0	1	0	1	0	1	0	0	0	0	0	0	0	0	0	0	1
Tv_63751	1	1	1	1	1	1	1	1	1	1	1	1	1	0	0	0	0	1	0	1	0	1	1	1	1	1	1	1
Tv_64256	1	1	1	1	1	1	1	1	1	1	1	1	1	1	1	0	1	1	1	1	1	0	0	0	0	0	0	1
Tv11_100844	1	1	1	1	1	1	1	1	1	1	1	0	0	0	0	0	0	0	1	0	1	0	0	0	0	0	0	1
Tv11_110474	1	1	0	1	0	0	0	0	0	0	1	0	0	0	0	0	0	0	0	0	0	0	0	0	0	0	0	0
Tv11_118310	1	1	1	1	1	1	1	1	0	0	0	0	1	0	1	0	1	0	0	0	0	0	0	0	0	0	0	0
Tv11_120301	1	1	0	1	0	1	1	1	1	1	1	0	0	0	0	0	0	0	0	0	0	0	0	0	0	0	1	0
Tv11_121192	1	1	1	1	1	1	1	1	1	1	1	0	0	0	0	0	0	0	0	0	0	0	0	0	0	0	0	0
Tv11_127648	1	1	1	1	1	1	1	1	1	1	1	1	1	0	0	0	0	1	0	1	0	1	1	1	1	1	1	1
Tv11_132425	1	1	1	1	1	1	1	1	0	0	1	0	0	0	0	0	0	0	0	0	1	0	0	0	0	0	0	0
Tv11_132460	1	1	1	0	0	1	1	0	1	0	1	0	1	0	0	0	0	0	0	0	0	0	0	1	0	0	0	0
Tv11_135628	1	1	1	1	1	1	0	1	1	1	0	0	0	0	0	0	0	0	0	0	0	0	0	0	0	0	0	0
Tv11_140376	1	1	1	1	1	1	1	1	1	1	1	1	0	0	0	0	0	0	0	0	0	0	0	1	1	1	1	0
Tv11_143648	1	1	1	1	1	1	0	1	1	1	1	1	0	0	0	0	0	0	0	0	0	0	0	0	0	0	0	0
Tv11_143860	1	1	1	1	1	1	1	1	1	1	1	0	0	0	0	1	0	0	0	0	0	0	0	1	0	0	0	0
Tv11_146226	1	1	0	0	0	1	1	1	0	1	0	0	0	0	0	0	0	0	0	0	0	0	0	0	0	0	0	0
Tv11_146899	1	1	1	0	1	1	1	1	0	1	0	1	1	0	0	0	0	1	0	0	0	0	0	1	0	0	0	0
Tv11_147424	1	1	1	1	0	1	1	1	0	1	1	0	1	0	0	0	0	0	0	0	0	0	0	1	0	1	1	1
Tv11_148268	1	1	1	1	1	1	1	0	1	1	1	0	0	0	0	0	0	0	0	0	0	0	0	0	0	0	0	0
Tv11_153726	1	1	1	1	1	1	0	1	1	1	1	0	0	0	1	0	0	0	0	0	1	0	0	0	0	0	0	0
Tv11_154715	1	1	0	1	1	1	1	1	0	1	0	0	0	0	0	0	0	0	0	0	0	0	0	0	0	0	0	0
Tv11_155083	0	1	0	1	0	1	0	0	0	0	1	0	0	0	0	0	0	0	0	0	0	0	0	0	0	0	0	0
Tv11_155332	1	1	1	1	0	1	1	1	0	1	1	0	1	0	1	0	0	0	0	0	0	0	0	0	0	0	0	0
Tv11_155619	1	1	1	0	1	1	1	1	0	0	1	0	0	0	0	0	0	0	0	0	0	0	0	0	0	0	0	0
Tv11_156477	0	1	0	0	0	1	0	0	0	0	1	0	0	0	1	0	0	0	0	0	0	0	0	0	0	0	0	0
Tv11_157650	1	1	1	1	1	1	1	1	1	1	1	0	1	0	1	0	0	0	0	0	0	0	0	0	0	0	0	0
Tv11_159605	1	1	1	1	1	1	1	1	0	0	0	0	0	0	0	0	0	0	0	0	0	0	0	0	0	0	0	0
Tv11_160048	1	1	1	1	1	1	1	1	1	1	1	0	0	1	1	0	0	0	0	0	0	0	0	0	0	0	0	0
Tv11_161477	1	1	0	0	1	1	1	1	0	1	1	0	0	0	1	0	0	0	0	0	0	0	0	0	0	0	0	0
Tv11_162816	1	1	1	1	1	1	1	1	1	0	1	0	1	1	1	1	0	0	0	0	0	0	0	1	0	1	0	0
Tv11_166234	1	1	1	1	1	1	1	1	1	0	1	0	1	0	0	0	0	1	0	0	0	1	0	1	0	1	1	0
Tv11_166390	1	1	0	0	0	0	0	0	0	0	0	0	0	0	0	0	0	0	0	0	0	0	0	0	0	0	0	0
Tv11_170498	1	1	1	1	1	1	1	1	1	1	1	1	1	0	0	0	0	1	0	1	0	0	0	1	0	1	0	0
Tv11_177015	1	1	1	0	0	1	1	1	1	1	1	0	0	0	0	0	0	0	0	0	0	0	0	0	0	0	0	0
Tv11_178761	1	1	0	0	0	1	1	1	1	0	1	0	0	0	0	0	0	0	0	0	0	0	0	1	0	0	0	0
Tv11_180860	1	1	0	0	0	1	1	1	0	0	0	0	0	0	0	0	0	0	0	0	0	0	0	0	0	0	0	0
Tv11_182769	1	1	1	1	1	1	1	1	1	0	1	0	0	0	0	0	0	0	0	0	0	0	0	0	0	0	0	0
Tv11_183593	1	1	1	0	0	1	0	1	0	1	1	0	0	0	0	0	0	0	0	0	0	0	0	0	0	0	0	0
Tv11_186358	1	1	0	0	0	0	1	1	0	0	0	0	0	0	0	0	0	0	0	0	0	0	0	0	0	0	0	0
Tv11_191450	1	1	0	1	1	1	1	1	1	1	1	0	0	0	0	0	0	0	0	0	0	0	0	0	0	0	0	0
Tv11_191928	1	1	1	1	1	1	1	1	1	1	1	0	0	0	0	0	0	0	0	0	0	0	0	0	0	1	0	0
Tv11_192582	1	1	0	0	1	1	1	1	0	0	1	0	0	0	0	0	0	0	0	0	0	0	0	0	0	0	0	0
Tv11_204074	1	1	1	1	1	1	1	1	1	1	1	0	0	0	0	0	0	0	0	0	0	0	0	0	0	0	1	0
Tv11_205507	1	1	0	0	0	0	0	0	0	0	0	0	0	0	0	0	0	1	0	0	0	0	0	0	0	0	0	0
Tv11_206018	1	1	0	0	0	1	0	1	1	0	1	0	0	0	0	0	0	0	0	0	0	0	0	0	0	0	0	0
Tv11_211652	1	1	0	0	0	1	0	1	1	0	0	0	0	0	0	0	0	0	0	0	0	0	0	0	0	0	0	0
Tv11_222165	1	1	1	1	1	1	1	1	1	1	1	0	0	0	0	0	0	0	0	0	0	0	0	0	0	0	0	0
Tv11_224651	1	1	1	1	1	1	1	1	1	1	1	0	0	0	1	0	0	0	0	0	0	0	0	0	0	0	0	1
Tv11_230331	1	1	1	1	1	1	1	1	1	1	1	1	1	1	1	1	1	1	1	1	1	1	1	1	1	1	1	1
Tv11_30194	1	1	1	1	1	1	1	1	1	1	1	0	0	0	0	0	0	0	0	0	0	0	0	0	0	0	0	0
Tv11_33408	1	1	1	0	1	1	1	1	1	1	1	0	0	0	0	0	0	0	0	0	0	0	0	1	0	0	0	0
Tv11_4675	1	1	1	1	1	1	1	1	1	1	1	1	1	0	1	0	0	0	1	0	1	0	0	0	0	1	0	0
Tv11_48739	1	1	1	1	1	1	1	1	1	1	1	0	0	0	0	0	0	0	0	0	0	0	0	0	0	0	0	0
Tv11_54402	1	1	1	1	1	1	1	1	1	1	1	1	0	1	1	0	1	0	0	0	0	0	0	0	0	0	0	0
Tv11_5898	1	1	1	1	1	1	1	1	0	0	0	0	0	0	0	0	0	0	0	0	0	0	0	0	0	0	0	0
Tv11_70923	1	1	1	1	1	1	0	1	0	1	1	0	0	0	0	0	0	0	0	0	0	0	0	1	0	0	0	0
Tv11_76670	1	1	1	1	1	1	1	1	1	1	1	0	0	0	1	0	0	0	1	0	0	1	1	1	0	1	0	0
Tv11_82533	1	1	0	0	0	1	1	0	0	0	1	0	0	0	1	0	0	0	0	0	0	0	0	0	0	0	0	0
Tv11_86642	1	1	0	0	0	0	0	0	0	0	0	0	0	0	0	0	0	0	0	0	0	0	0	1	0	0	0	0
Tv11_96174	1	1	1	1	1	1	1	1	1	1	1	0	1	0	1	0	0	0	0	0	0	0	0	0	0	0	0	0
Tv11_96793	1	1	1	1	1	1	1	1	1	1	1	0	0	0	1	0	0	0	0	0	0	0	0	0	0	0	0	0
Tv11_96831	1	1	1	1	1	1	1	1	0	0	1	1	0	0	0	0	0	0	0	0	0	0	0	0	0	0	0	0
Tv11_96980	1	1	1	1	1	1	1	1	1	1	1	0	0	0	0	0	0	0	0	0	0	0	0	0	0	0	0	0
Tv11_98824	1	1	0	1	0	1	1	1	1	0	1	0	0	0	0	0	0	0	0	0	0	0	0	0	0	0	0	0
Tv1392_100122	1	1	1	1	1	1	1	1	0	1	0	1	0	0	0	0	0	0	0	0	0	0	0	0	0	0	0	0
Tv1392_104780	1	1	1	1	1	1	1	1	0	0	1	0	0	0	1	0	0	0	0	0	0	0	0	1	0	0	0	0
Tv1392_107516	1	1	1	1	0	1	1	0	1	1	1	0	1	0	1	0	0	0	0	0	0	0	0	0	0	0	0	0
Tv1392_11606	1	1	1	1	1	1	1	1	1	1	1	1	1	1	1	0	1	0	0	0	0	0	0	0	0	0	0	0
Tv1392_119538	1	0	0	0	0	0	0	0	0	0	0	0	0	0	0	0	0	0	0	0	0	0	0	0	0	0	0	0
Tv1392_122507	1	1	0	0	0	0	0	0	0	0	1	0	0	0	1	0	0	0	0	0	0	0	0	1	0	1	0	1
Tv1392_129665	1	1	1	1	1	1	1	1	0	1	1	1	0	0	0	0	0	0	1	0	1	0	0	0	0	0	0	0
Tv1392_130772	1	1	1	0	0	0	0	0	0	1	0	0	0	0	0	0	0	0	0	0	0	0	0	0	0	0	0	0
Tv1392_145675	1	1	1	0	1	1	1	1	1	1	1	0	0	0	0	0	0	0	0	0	0	0	0	0	0	0	0	0
Tv1392_163458	1	1	1	0	0	0	1	1	0	0	1	0	0	0	0	0	0	0	0	0	0	0	0	0	0	0	0	0
Tv1392_167982	1	1	1	1	1	1	1	1	1	1	1	0	0	1	0	0	1	1	1	0	1	0	0	0	0	0	0	0
Tv1392_172450	1	1	1	1	0	1	1	0	1	1	1	0	0	0	0	0	0	0	0	0	0	0	0	0	0	0	0	0
Tv1392_174463	1	1	1	1	1	1	1	1	0	1	0	1	0	0	1	0	1	0	0	0	0	0	0	0	0	0	0	0
Tv1392_17467	1	1	1	1	1	1	0	1	1	1	1	0	0	1	0	0	0	0	0	0	0	0	0	1	0	1	1	0
Tv1392_202333	1	1	1	1	0	1	0	0	0	0	1	0	0	0	1	0	0	0	0	0	0	0	0	0	0	0	0	0
Tv1392_208181	1	1	0	1	1	1	1	1	1	1	0	1	0	0	0	0	0	0	0	0	0	0	0	0	0	0	0	1
Tv1392_215415	1	1	1	1	1	1	1	1	1	1	1	0	0	0	0	0	0	0	0	0	0	0	0	0	0	0	0	0
Tv1392_232138	1	1	1	1	1	1	1	1	0	0	1	0	1	0	0	0	0	0	0	0	0	0	0	0	0	0	0	0
Tv1392_236263	1	1	1	1	1	1	1	1	1	1	1	0	0	0	1	0	0	1	0	0	0	0	0	0	0	0	0	0
Tv1392_238791	1	1	1	1	1	1	1	1	1	1	1	0	0	1	1	0	1	0	0	0	0	0	0	0	0	0	0	0
Tv1392_244145	1	1	1	1	0	1	1	1	1	1	1	0	0	0	0	0	0	0	0	0	0	0	0	0	0	0	0	0
Tv1392_247437	1	1	1	0	1	1	1	1	1	1	0	0	0	1	0	0	0	1	0	0	0	0	0	0	0	1	1	0
Tv1392_250956	1	1	0	1	1	1	1	0	1	0	1	1	1	0	1	0	0	0	0	0	0	0	0	0	0	0	0	0
Tv1392_252401	1	1	0	0	0	1	1	1	1	1	1	0	0	0	0	0	0	0	0	0	0	0	0	0	0	0	0	0
Tv1392_259459	0	1	0	0	0	0	0	0	0	0	0	0	0	0	0	0	0	0	0	0	0	0	0	0	0	0	0	0
Tv1392_261021	1	1	1	1	1	1	1	1	1	1	1	1	1	1	1	0	1	1	0	1	1	1	1	1	1	1	1	1
Tv1392_261294	1	1	1	1	1	1	1	1	0	0	0	0	0	0	0	0	0	0	0	0	0	0	0	0	0	1	1	0
Tv1392_263068	1	1	0	0	1	1	1	1	1	1	1	0	0	0	0	0	0	0	0	0	1	0	0	0	0	0	0	0
Tv1392_266474	0	1	1	0	0	0	0	1	0	0	1	0	0	0	0	0	0	0	0	0	0	0	0	0	0	0	0	0
Tv1392_269983	1	1	1	0	1	1	1	1	1	1	1	0	0	0	0	0	0	0	0	0	0	0	0	0	0	0	0	0
Tv1392_275217	0	1	1	0	0	0	0	1	0	1	0	0	0	0	0	0	0	0	0	0	0	0	0	0	0	0	0	0
Tv1392_279525	1	1	1	1	0	1	1	1	0	1	1	0	0	0	1	0	0	0	0	0	0	0	0	0	0	0	0	0
Tv1392_282856	1	1	0	1	1	1	1	1	1	1	1	1	1	1	1	0	0	0	0	0	0	0	0	1	0	1	1	1
Tv1392_283666	1	1	1	1	0	1	1	1	0	1	1	0	1	1	0	0	0	0	1	0	1	0	0	0	0	0	0	0
Tv1392_297376	1	1	1	1	1	1	1	1	0	1	1	0	0	1	0	0	0	0	0	0	0	0	0	0	0	0	0	0
Tv1392_297638	1	1	1	1	1	1	1	1	1	1	1	0	0	0	1	0	0	0	0	1	1	0	1	1	1	1	0	1
Tv1392_298560	1	1	1	1	1	1	1	1	1	1	1	0	0	0	0	0	0	0	0	0	0	0	0	0	0	0	0	0
Tv1392_307377	1	1	1	1	1	1	1	1	1	1	1	0	0	0	0	0	0	0	0	0	0	0	0	0	0	0	0	0
Tv1392_328869	1	1	0	0	1	1	0	1	0	0	1	0	0	0	0	0	0	0	0	0	0	0	0	0	0	0	0	0
Tv1392_334180	1	1	1	1	1	1	1	1	1	1	1	0	0	0	1	0	0	0	0	0	0	0	0	0	0	0	0	0
Tv1392_343867	1	1	1	1	1	1	1	1	1	1	1	0	0	0	0	0	0	0	0	0	0	0	0	0	0	0	0	0
Tv1392_347981	1	1	1	1	1	1	1	1	0	1	1	0	0	0	0	0	0	0	0	0	0	0	0	0	0	0	0	0
Tv1392_51625	1	1	0	0	0	1	0	1	0	0	0	0	0	0	0	0	0	0	0	0	0	0	0	1	0	1	0	0
Tv2005_1052857	0	0	0	0	0	0	0	0	0	0	0	0	0	0	0	0	0	0	0	0	0	0	0	0	0	1	1	0
Tv2005_1086918	0	1	0	0	0	0	0	0	0	0	0	0	0	1	1	0	0	0	0	0	0	0	0	0	1	1	0	0
Tv2005_1102558	1	1	1	1	1	1	1	1	1	0	1	0	1	0	0	0	0	0	0	0	0	1	0	1	1	1	1	1
Tv2005_1108478	0	0	0	0	0	0	0	0	0	0	0	0	0	0	0	0	0	0	0	0	0	1	0	0	0	1	1	1
Tv2005_1131203	0	0	0	0	0	0	0	0	0	0	0	0	0	1	0	0	0	0	0	0	0	1	0	0	1	1	1	0
Tv2005_1158336	1	1	0	0	0	0	1	0	0	0	0	0	0	1	0	0	0	0	0	0	0	0	0	0	1	1	1	0
Tv2005_1188393	1	1	1	0	0	1	1	1	0	1	0	0	0	0	0	0	0	0	0	0	0	0	1	1	0	1	1	0
Tv2005_1221845	0	0	0	0	0	0	0	0	0	0	0	0	0	0	0	0	0	0	0	0	0	0	0	0	1	1	1	1
Tv2005_1243268	0	0	0	0	0	0	0	0	0	0	0	0	0	0	0	0	0	0	0	0	0	0	0	0	0	1	0	0
Tv2005_1257826	1	1	1	0	1	1	1	1	0	1	1	0	1	0	0	0	0	0	0	0	0	0	1	1	1	1	1	0
Tv2005_1260947	0	0	0	0	0	0	0	0	0	0	0	0	0	0	0	0	0	0	0	0	0	0	0	1	0	1	1	0
Tv2005_1314628	0	0	0	0	0	0	0	0	0	0	0	0	0	1	0	0	0	0	0	0	0	0	0	1	0	1	0	0
Tv2005_1324607	0	1	0	1	0	0	1	0	0	0	0	0	0	1	0	0	0	0	0	0	0	1	0	1	1	1	1	1
Tv2005_1351019	0	1	0	0	0	0	0	0	0	0	0	0	0	1	0	0	0	0	0	0	0	0	0	0	1	1	1	0
Tv2005_1363148	1	1	1	0	0	1	1	1	0	0	0	0	0	0	0	0	0	0	0	0	0	0	0	1	1	1	1	0
Tv2005_1442269	0	0	0	0	0	0	0	0	1	0	0	0	1	0	0	0	0	0	0	0	0	1	1	1	1	1	1	1
Tv2005_1459692	0	0	0	0	0	0	0	0	0	0	0	0	0	1	0	0	0	0	0	0	0	0	0	0	0	0	0	0
Tv2005_1579967	1	1	0	1	1	1	0	1	0	0	1	0	0	0	0	0	0	0	0	0	0	0	0	0	1	0	0	0
Tv2005_1620699	0	0	0	0	0	0	0	0	0	0	0	0	0	0	0	0	0	0	0	0	0	0	0	0	1	1	0	0
Tv2005_211643	1	1	1	0	1	1	0	0	0	0	0	0	0	0	1	0	0	0	0	0	0	0	0	1	0	1	1	0
Tv2005_274812	0	1	0	0	0	0	0	0	0	0	0	0	0	1	0	0	0	1	0	0	0	1	1	1	1	1	1	0
Tv2005_352085	0	0	0	0	0	0	0	0	0	0	0	0	0	0	0	0	0	0	0	0	0	1	0	0	1	1	1	1
Tv2005_44653	0	0	0	0	0	0	0	0	0	0	0	0	0	1	0	0	0	0	0	0	0	1	0	1	1	1	1	1
Tv2005_477384	0	0	0	0	0	0	0	0	0	0	0	0	0	0	0	1	1	0	0	1	0	1	1	0	1	1	1	0
Tv2005_478654	0	0	0	0	0	0	0	0	0	0	0	0	0	0	0	0	0	0	0	0	0	1	1	1	1	1	1	1
Tv2005_484699	0	0	0	0	0	0	0	0	0	0	0	1	1	0	0	0	0	0	0	0	0	1	0	0	1	1	1	0
Tv2005_525645	0	0	0	0	0	0	0	0	0	0	0	0	0	1	0	0	0	1	0	0	0	0	0	1	1	0	1	0
Tv2005_549602	1	1	1	1	1	1	1	1	1	0	0	0	1	0	1	0	0	0	0	0	0	1	1	1	1	1	0	1
Tv2005_60301	1	1	0	0	0	1	0	0	0	0	1	0	0	0	0	0	0	0	0	0	0	0	0	1	0	1	1	0
Tv2005_656951	0	0	0	0	0	0	0	0	0	0	0	0	0	0	0	0	0	0	0	0	0	0	0	1	1	1	1	1
Tv2005_700688	0	0	0	0	0	0	0	0	0	0	0	0	0	0	0	0	0	0	0	0	0	0	0	0	1	1	1	0
Tv2005_717217	0	0	0	0	0	0	0	0	0	0	0	0	0	0	0	0	0	0	0	1	0	1	1	0	0	1	1	0
Tv2005_733852	0	0	0	0	0	0	0	0	0	0	0	0	0	0	0	0	0	0	0	0	0	0	0	0	0	1	1	0
Tv2005_756242	0	0	0	0	0	0	0	0	0	0	0	0	1	0	0	0	0	0	0	0	0	1	0	1	1	1	1	1
Tv2005_779591	0	0	0	0	0	0	0	0	0	0	0	0	0	0	0	0	0	0	0	0	0	0	0	0	1	1	1	1
Tv2005_800813	0	0	0	0	0	0	0	0	0	0	0	0	0	1	0	0	0	0	0	0	0	1	0	0	1	1	1	1
Tv2005_945475	1	1	1	1	1	1	1	1	0	1	1	0	1	1	1	0	0	0	0	0	0	1	1	1	1	1	1	0
Tv2005_976467	0	0	0	0	0	0	0	1	0	0	0	0	0	0	0	0	0	0	0	0	0	0	0	1	1	1	1	0
Tv2323_115652	0	0	0	0	0	0	0	0	0	0	0	0	0	0	0	0	0	0	0	0	0	0	0	0	1	1	1	1
Tv2323_11762	1	1	1	1	1	1	1	1	1	1	1	1	1	1	1	0	1	1	1	1	1	1	1	1	1	1	1	1
Tv2323_136205	1	1	1	1	1	1	1	1	1	1	1	1	1	1	1	1	1	1	0	0	1	1	1	1	1	1	1	1
Tv2323_138636	0	0	0	0	0	0	0	0	0	0	0	0	1	1	0	0	1	0	0	0	0	1	1	0	0	1	1	0
Tv2323_139466	0	0	0	0	0	0	0	0	0	0	0	0	0	1	0	0	0	0	0	0	0	0	1	1	1	1	1	0
Tv2323_157261	1	0	0	0	0	0	0	0	0	0	0	0	0	0	0	0	0	0	0	0	0	0	0	1	0	1	1	0
Tv2323_160601	0	0	0	0	0	0	1	0	0	0	0	0	0	0	0	0	0	0	0	0	0	0	0	0	0	1	1	0
Tv2323_162093	0	0	0	0	0	0	0	0	0	0	1	0	0	0	0	0	0	0	0	0	0	0	0	0	1	1	1	1
Tv2323_162450	0	0	0	0	0	0	1	0	0	0	0	0	0	0	0	1	0	0	0	0	0	1	1	0	1	1	1	0
Tv2323_164334	0	0	0	0	0	0	0	0	0	0	0	0	0	0	0	1	0	0	1	0	1	1	1	0	1	1	1	1
Tv2323_164401	0	0	0	0	0	0	0	0	0	0	0	0	0	0	0	0	0	0	0	0	1	1	1	0	1	1	1	1
Tv2323_172090	1	1	0	0	0	0	0	0	0	0	0	0	0	0	0	0	0	0	0	0	0	1	0	1	1	1	1	0
Tv2323_174348	0	0	0	0	0	0	0	0	0	0	0	0	0	0	1	1	0	1	0	0	0	1	0	1	0	1	1	0
Tv2323_188396	0	0	0	0	0	0	0	0	0	0	0	0	0	0	0	0	0	0	0	0	0	0	0	0	0	1	1	0
Tv2323_194415	0	0	0	0	0	0	0	0	0	0	0	0	0	0	0	0	0	0	0	0	0	0	0	1	0	1	1	0
Tv2323_195740	1	0	0	0	0	0	0	0	0	0	0	0	0	0	0	0	0	0	0	0	0	0	0	1	0	1	1	0
Tv2323_198420	0	0	0	1	0	0	0	0	0	0	0	0	0	0	0	0	0	0	0	0	0	0	0	1	1	1	1	1
Tv2323_205866	0	1	0	0	0	0	1	0	0	1	0	0	0	1	0	0	0	0	0	0	0	0	0	1	1	1	1	0
Tv2323_205936	0	0	1	0	0	0	0	0	0	0	0	0	1	0	0	0	0	0	0	0	0	1	0	1	1	1	1	0
Tv2323_213448	0	0	0	0	0	0	0	0	0	0	0	0	0	0	0	0	0	0	0	0	0	0	0	0	0	1	1	0
Tv2323_220369	1	1	1	1	1	1	1	1	0	0	0	0	1	1	1	0	0	1	1	0	1	1	1	1	0	1	1	0
Tv2323_225520	0	0	0	0	0	0	0	0	0	0	0	0	0	0	0	0	0	0	0	0	0	0	0	1	1	1	1	0
Tv2323_229174	0	0	0	0	0	0	0	0	0	0	0	0	0	0	0	0	0	0	0	0	0	0	0	0	1	1	1	1
Tv2323_235484	0	0	0	0	0	0	0	0	0	0	0	0	0	0	0	0	0	0	0	0	0	0	0	0	0	1	1	0
Tv2323_239074	0	0	0	0	0	0	0	0	0	0	0	0	0	0	0	0	0	0	0	0	0	0	0	0	1	1	1	1
Tv2323_245095	0	0	0	0	0	0	0	0	0	0	0	0	0	0	0	0	0	0	0	0	0	0	0	0	0	1	1	0
Tv2323_246053	0	0	0	0	0	0	0	0	0	0	0	0	0	0	0	0	0	0	0	0	0	1	0	1	1	1	0	1
Tv2323_256746	0	0	0	0	0	0	0	1	0	0	0	0	0	1	0	0	0	1	0	0	0	1	1	1	1	1	1	1
Tv2323_258754	0	0	0	0	0	0	0	0	0	0	0	0	0	0	0	0	0	0	0	0	0	0	0	0	1	1	0	1
Tv2323_262247	0	0	0	0	0	0	0	0	0	0	0	1	1	0	0	0	0	0	0	0	0	1	0	0	0	1	1	0
Tv2323_265922	0	0	0	0	0	0	0	0	0	0	0	0	0	0	0	0	1	0	0	0	0	1	1	0	1	1	1	0
Tv2323_272948	0	0	0	0	0	0	0	0	0	0	0	0	0	0	0	0	0	0	0	0	0	0	0	0	0	1	1	0
Tv2323_276969	1	1	1	1	0	1	1	1	1	1	1	0	0	0	0	0	0	0	0	0	0	1	1	1	1	1	1	0
Tv2323_27843	1	1	1	1	1	1	1	1	1	1	1	0	1	0	0	1	0	0	0	0	0	1	1	1	1	1	1	1
Tv2323_280126	1	1	1	1	1	1	1	1	1	0	1	0	1	1	1	0	1	1	1	1	0	1	1	1	1	1	1	0
Tv2323_283173	0	0	0	0	0	0	0	0	0	0	0	0	0	0	0	0	0	0	0	0	0	0	0	1	0	1	1	1
Tv2323_289039	0	0	0	0	0	0	0	0	0	0	0	0	0	0	0	0	0	0	0	0	0	0	0	1	1	1	1	1
Tv2323_292067	1	1	1	1	1	1	1	1	0	1	1	1	0	0	0	0	0	0	0	0	0	1	0	1	1	1	1	1
Tv2323_292782	0	0	0	0	0	0	0	0	0	0	0	0	1	0	0	0	0	0	0	0	0	1	1	1	0	1	1	1
Tv2323_293491	1	1	1	1	1	1	1	1	1	1	1	0	1	1	1	0	0	1	0	0	1	0	1	1	1	1	1	0
Tv2323_296102	1	1	0	0	0	0	1	0	1	1	1	0	0	0	0	0	0	0	0	0	0	1	1	1	0	1	0	1
Tv2323_299844	0	0	0	0	0	0	0	0	0	0	0	0	0	0	0	0	0	0	0	0	0	0	0	0	0	1	1	0
Tv2323_300028	0	0	0	0	0	0	0	0	0	0	0	0	0	0	0	0	0	0	0	0	0	0	0	1	0	1	1	0
Tv2323_302326	0	0	0	0	0	0	0	0	0	0	0	0	0	0	0	0	0	0	0	0	1	0	0	0	0	1	1	1
Tv2323_310356	0	0	0	0	0	0	0	0	0	0	0	1	1	0	0	0	0	0	0	0	0	1	1	0	1	1	1	1
Tv2323_318366	0	0	0	0	0	0	0	0	0	0	0	0	0	0	0	0	0	0	0	0	0	0	0	0	0	1	1	0
Tv2323_322380	1	1	1	1	1	1	1	1	1	1	1	0	0	1	0	0	0	1	0	1	0	1	1	1	1	1	1	1
Tv2323_323234	1	1	1	1	1	1	0	1	1	0	1	0	1	0	0	0	0	0	0	0	0	1	1	1	1	1	1	0
Tv2323_327876	0	0	0	0	0	0	0	0	0	0	0	0	0	0	1	1	1	1	0	0	0	1	1	1	1	1	1	1
Tv2323_328184	0	0	0	0	0	0	0	0	0	0	0	0	0	0	0	0	0	0	0	0	0	0	0	0	0	1	1	0
Tv2323_333293	0	0	0	0	0	0	0	0	0	0	0	0	0	0	0	0	0	0	0	0	0	0	0	0	0	0	1	0
Tv2323_334725	0	0	0	0	0	0	0	0	0	0	0	0	0	0	0	0	0	0	0	0	0	1	1	0	1	1	1	0
Tv2323_336820	0	0	0	0	0	0	0	0	0	0	0	0	0	0	0	0	0	0	0	0	0	0	0	0	0	1	1	0
Tv2323_342334	0	0	0	0	0	0	0	0	0	0	0	0	0	0	0	0	0	0	0	0	0	0	0	0	0	1	1	0
Tv2323_344146	0	0	0	0	0	0	0	0	0	0	0	1	1	0	0	0	0	0	0	0	0	0	1	0	1	1	1	0
Tv2323_3896	1	1	1	1	0	1	1	1	0	0	0	0	1	1	1	0	0	0	0	0	0	0	1	1	1	1	1	1
Tv2323_43764	0	0	0	0	0	0	0	0	0	0	0	0	0	0	1	0	0	0	0	0	0	1	1	1	1	1	1	1
Tv2323_48511	0	1	0	0	0	0	0	1	0	0	0	0	0	0	1	0	0	0	0	1	0	0	0	1	1	1	0	1
Tv2323_68181	0	1	0	0	1	0	0	0	0	0	0	0	0	0	0	0	0	0	0	0	0	0	1	1	0	1	1	0
Tv2323_68297	0	0	0	0	0	0	0	0	0	0	0	0	1	0	0	0	0	0	0	0	0	1	0	0	0	1	1	1
Tv2323_68414	0	0	0	0	0	0	0	0	0	0	0	1	0	0	0	0	0	0	0	0	0	0	0	0	0	1	1	0
Tv2323_93968	0	0	0	0	0	0	0	0	0	0	0	0	0	0	0	0	0	0	0	0	0	0	0	0	1	1	1	0
Tv2323_93984	0	0	0	0	0	0	0	0	0	0	0	0	0	0	0	0	0	0	0	0	0	0	0	0	1	1	1	1
Tv2323_96127	0	0	0	0	0	0	0	0	0	0	0	0	1	0	0	0	0	0	0	0	0	1	1	1	1	1	1	0
Tv2323_98097	0	0	0	0	0	0	0	0	0	0	0	0	0	0	0	0	0	0	0	0	0	0	0	0	0	1	1	0
Tv2714_10345	1	1	1	1	1	1	1	1	1	1	1	1	0	0	0	0	0	0	1	1	1	0	0	0	1	1	1	1
Tv2714_106614	0	0	0	0	0	0	0	0	0	0	0	0	0	0	0	0	0	0	0	0	0	1	0	0	1	1	1	0
Tv2714_137103	0	0	0	0	0	0	0	0	0	0	0	0	0	0	0	0	0	0	0	0	0	1	1	1	1	1	1	0
Tv2714_142188	1	1	0	0	0	0	1	0	0	0	1	1	1	1	1	0	0	0	1	0	1	1	1	1	0	1	1	0
Tv2714_144717	0	0	0	0	0	0	0	0	0	0	0	0	0	0	0	0	0	0	0	0	0	0	0	0	0	1	1	0
Tv2714_163012	0	0	1	1	1	1	0	1	0	1	0	0	0	1	0	0	0	0	0	0	0	1	0	0	0	1	1	0
Tv2714_172366	0	0	0	0	0	0	0	0	0	0	0	0	0	0	0	0	0	0	0	0	0	0	0	0	1	1	1	1
Tv2714_174603	1	1	1	1	1	1	1	1	0	1	1	0	1	1	0	0	0	1	0	0	0	1	1	1	0	1	1	1
Tv2714_188469	0	0	0	0	0	0	0	0	0	0	0	0	0	0	1	0	0	0	0	0	0	0	0	0	0	1	1	1
Tv2714_193518	0	0	0	0	0	0	0	0	0	0	0	1	1	0	0	0	0	0	0	0	0	0	0	0	0	1	1	0
Tv2714_193519	0	0	0	0	0	0	0	0	0	0	0	1	1	0	0	0	0	0	0	0	0	1	1	0	1	1	1	0
Tv2714_199181	0	0	0	0	0	0	0	0	0	0	0	0	0	0	0	0	0	0	0	0	0	0	0	0	1	1	1	0
Tv2714_206570	0	0	0	0	0	0	0	0	0	0	0	0	0	0	0	0	1	0	0	0	0	1	1	0	1	1	1	0
Tv2714_212946	1	1	1	1	1	1	1	1	1	1	1	0	0	0	1	0	0	1	0	0	0	1	1	1	1	1	1	1
Tv2714_213103	0	0	0	0	0	0	0	0	0	0	0	0	0	1	0	0	0	1	0	0	0	1	0	0	1	1	1	0
Tv2714_215039	0	0	0	0	0	0	0	0	0	0	0	0	0	0	0	0	0	0	0	0	0	0	0	0	0	1	1	0
Tv2714_220051	0	0	0	0	0	0	0	0	0	0	0	0	0	0	0	0	0	0	0	0	0	0	0	0	0	1	1	1
Tv2714_230419	1	1	1	1	1	1	1	1	1	1	1	1	1	1	1	0	1	1	1	0	1	1	1	1	1	1	1	1
Tv2714_240289	0	0	0	0	0	0	0	0	0	0	0	0	0	0	0	0	0	0	0	0	0	0	0	1	0	1	1	0
Tv2714_251480	0	0	0	0	0	0	0	0	0	0	0	0	0	0	0	0	0	0	0	0	0	0	0	0	0	1	1	1
Tv2714_255670	0	0	0	0	0	0	0	0	0	0	0	0	0	0	0	0	0	0	0	0	0	1	0	0	0	1	1	0
Tv2714_262950	1	1	1	0	0	1	1	0	1	1	0	1	1	1	1	0	0	1	0	0	0	1	1	1	1	1	1	0
Tv2714_264285	1	0	0	0	0	0	0	0	0	0	0	0	0	0	0	0	0	0	0	0	0	0	0	0	0	1	1	0
Tv2714_266127	0	0	0	0	0	0	0	0	0	0	0	0	1	0	0	0	0	0	0	0	0	1	1	1	0	1	1	0
Tv2714_267185	0	0	0	0	0	0	0	0	0	0	0	0	1	1	1	0	0	0	0	0	0	1	0	1	0	1	1	0
Tv2714_273698	0	0	0	0	0	0	0	0	0	0	0	0	0	1	0	0	0	1	0	0	0	1	1	1	0	1	1	0
Tv2714_275008	1	0	0	0	0	0	0	0	0	0	0	0	1	0	0	0	0	0	0	0	0	1	1	0	1	1	1	1
Tv2714_277300	0	0	0	0	0	0	1	0	0	0	0	0	0	0	0	0	0	0	0	0	0	0	0	0	0	1	1	1
Tv2714_280445	0	0	0	0	0	0	0	0	0	0	0	0	0	0	0	0	0	0	0	0	0	0	0	0	0	1	1	0
Tv2714_285164	0	0	0	0	0	0	0	0	0	0	0	0	0	0	0	0	0	0	0	0	0	0	0	0	0	1	1	0
Tv2714_292497	0	0	0	0	0	0	0	0	0	0	0	0	0	0	0	0	0	0	0	0	0	0	0	0	0	1	1	0
Tv2714_298006	0	0	0	0	0	0	0	0	0	0	0	0	0	0	0	0	0	0	0	0	0	1	0	0	1	1	1	0
Tv2714_302498	0	0	0	0	0	0	0	0	0	0	0	0	1	0	0	0	0	0	0	0	0	1	0	0	1	1	1	1
Tv2714_303520	0	0	0	0	0	0	0	0	0	0	0	0	0	0	0	0	0	0	0	0	0	0	0	0	1	1	1	0
Tv2714_305607	0	0	0	0	0	0	0	0	0	0	0	0	0	0	0	0	0	0	0	0	0	0	0	0	1	1	1	1
Tv2714_309729	0	1	0	0	0	0	0	0	0	0	0	0	0	1	0	0	0	0	0	1	0	1	0	1	1	1	1	0
Tv2714_311772	1	0	0	0	0	1	1	0	0	0	0	0	0	0	0	0	0	0	0	0	0	0	0	1	0	1	1	0
Tv2714_311899	0	0	0	0	0	0	0	0	0	0	0	0	1	1	0	0	1	0	0	0	0	0	1	0	1	1	1	0
Tv2714_313849	0	0	0	0	0	0	0	0	0	0	0	0	0	0	0	0	0	0	0	0	0	0	1	0	0	1	1	0
Tv2714_316038	0	1	1	0	1	0	1	0	0	1	1	0	1	1	1	0	0	1	0	0	0	1	0	1	0	1	1	1
Tv2714_319411	0	0	1	0	0	0	0	0	0	0	0	0	0	1	0	0	0	0	0	0	0	0	0	1	1	1	1	1
Tv2714_322746	0	1	0	0	0	0	0	0	0	0	0	0	1	1	0	0	0	0	0	0	0	0	0	1	1	1	1	0
Tv2714_338356	0	0	0	0	0	0	0	0	0	0	0	0	0	0	0	0	0	0	0	0	0	1	0	1	0	1	1	0
Tv2714_344187	0	0	0	0	0	0	0	0	0	0	0	0	0	0	0	0	0	0	0	0	0	0	0	0	0	1	1	0
Tv2714_346822	0	0	0	0	0	0	0	0	0	0	0	0	1	0	0	0	0	0	0	0	0	1	0	0	0	1	1	1
Tv2714_354434	1	1	1	1	1	1	1	1	1	1	1	1	1	0	0	0	1	1	0	1	0	0	0	1	1	1	1	0
Tv2714_48242	0	0	0	1	0	0	0	0	0	0	0	0	0	0	0	0	0	0	0	0	0	1	0	1	1	1	1	0
Tv2714_59528	1	0	0	0	0	0	0	0	0	0	0	0	0	1	0	0	0	0	0	0	0	1	1	1	1	1	1	0
Tv2714_67406	0	1	0	0	0	1	1	0	0	1	0	0	0	1	0	0	0	1	0	0	0	1	1	1	1	1	1	0
Tv2714_78226	1	1	0	0	0	0	1	0	0	0	0	0	0	0	1	0	0	0	0	0	0	1	1	1	1	1	1	0
Tv2714_94607	0	0	0	0	0	0	0	0	0	0	0	0	0	0	0	0	0	0	0	0	0	0	0	0	0	1	1	0
Tv306_101527	1	1	1	1	1	1	1	1	1	1	1	0	1	0	0	0	0	0	0	0	0	1	0	1	0	1	1	0
Tv306_101542	1	1	1	1	0	1	1	1	1	1	1	0	0	0	0	0	0	0	0	0	0	0	0	1	0	1	1	0
Tv306_106121	1	1	0	0	0	1	1	0	0	0	1	0	0	0	0	0	1	0	0	0	0	0	0	0	0	0	0	0
Tv306_107538	1	1	1	1	1	1	1	1	1	1	1	1	0	0	0	0	0	0	0	0	0	0	0	0	0	0	0	0
Tv306_110299	1	1	1	1	1	1	1	1	1	1	1	0	0	0	0	0	0	0	0	0	0	0	0	0	0	0	0	0
Tv306_11310	1	1	0	0	1	0	1	1	1	0	0	0	0	0	0	0	0	0	0	0	0	0	0	1	0	0	0	0
Tv306_11312	1	1	0	0	1	1	1	1	1	1	0	0	0	1	1	0	0	0	0	0	0	0	0	1	0	1	1	0
Tv306_113593	1	1	1	1	1	1	1	1	1	1	1	0	0	0	0	0	1	0	0	0	0	0	0	0	0	0	0	0
Tv306_116104	1	1	0	0	1	1	1	1	1	0	1	0	0	0	0	0	0	0	0	0	0	0	0	1	0	0	1	0
Tv306_116702	1	1	0	1	1	1	1	1	1	1	1	0	0	0	0	0	0	0	0	0	0	0	0	0	0	0	0	0
Tv306_117245	1	1	1	1	1	1	1	1	1	1	1	0	0	0	0	0	0	0	0	0	0	0	0	0	0	0	0	0
Tv306_118899	1	1	0	1	1	1	1	1	1	1	1	0	0	0	0	0	0	0	0	0	0	0	0	0	0	0	0	0
Tv306_124319	1	1	1	1	1	1	1	1	1	1	1	0	0	0	0	0	0	0	1	0	1	0	0	0	0	0	0	0
Tv306_126232	1	1	1	1	1	1	1	1	1	0	1	0	1	0	0	0	0	0	0	0	0	0	0	0	0	0	0	0
Tv306_128332	1	1	0	1	1	1	1	1	0	1	1	0	0	0	0	0	0	0	0	0	0	0	0	0	0	0	0	0
Tv306_129881	0	1	0	0	0	1	0	0	0	0	0	0	0	0	0	0	0	0	0	0	0	0	0	0	0	0	0	0
Tv306_137426	1	1	1	1	1	1	1	1	1	1	1	1	0	0	0	0	0	0	0	0	0	0	0	0	0	0	0	0
Tv306_139625	1	1	1	1	1	1	1	1	1	1	1	0	0	0	0	0	0	0	0	0	0	0	0	1	0	1	1	1
Tv306_140809	1	1	1	1	0	1	1	1	1	1	1	1	1	0	0	0	1	1	0	0	0	1	0	1	1	1	1	0
Tv306_141233	1	1	0	1	0	1	1	1	1	1	1	0	0	0	0	0	0	0	0	0	0	0	0	0	0	0	0	0
Tv306_143169	1	1	1	1	1	1	1	1	0	1	1	0	1	0	1	0	0	0	0	0	0	0	0	0	0	0	0	0
Tv306_146430	1	1	1	1	0	1	1	1	0	0	1	0	0	0	0	0	0	0	0	0	0	0	0	0	0	0	0	0
Tv306_148761	1	1	1	0	1	1	1	1	1	0	1	0	0	0	1	0	0	0	0	0	0	0	0	0	0	0	0	0
Tv306_149526	1	1	0	0	0	1	1	1	0	0	0	0	0	0	0	0	0	0	0	0	0	0	0	0	0	0	0	0
Tv306_150160	1	1	1	1	1	1	1	1	1	1	1	1	0	0	0	1	0	0	1	0	1	0	0	0	0	0	0	1
Tv306_161676	1	1	1	0	1	1	1	1	1	0	1	0	0	0	0	0	0	0	0	0	0	0	0	0	0	0	0	0
Tv306_161786	1	1	1	0	0	1	0	1	0	0	1	1	0	1	0	0	1	0	0	0	0	0	1	1	0	1	1	0
Tv306_170773	1	1	1	0	1	1	1	1	1	1	1	0	0	0	0	0	0	0	0	0	0	0	0	0	0	0	0	0
Tv306_175389	1	1	1	0	0	1	1	1	0	0	1	0	0	0	0	0	0	0	0	0	0	0	0	0	0	0	0	0
Tv306_186004	1	1	1	1	1	1	1	1	1	1	1	0	0	1	1	0	0	1	0	0	0	0	0	1	0	1	1	0
Tv306_27468	1	1	1	1	1	1	1	1	1	1	1	0	0	0	0	0	0	0	0	0	0	0	0	0	0	0	0	0
Tv306_29398	0	1	0	0	0	1	1	0	0	0	1	1	0	0	0	0	0	0	0	0	0	0	0	0	0	0	0	0
Tv306_36793	1	1	1	1	0	1	1	1	0	0	0	0	0	0	0	0	0	0	0	0	0	0	0	0	0	0	0	0
Tv306_36796	1	1	1	1	1	1	1	1	1	1	1	0	0	0	1	0	0	0	0	0	0	0	0	0	0	0	0	0
Tv306_43279	1	1	1	1	0	1	1	1	1	1	1	0	1	0	1	0	0	0	0	0	0	0	0	0	0	0	0	0
Tv306_60128	1	1	1	1	1	1	0	1	1	0	0	0	0	0	0	0	0	0	1	0	1	0	0	0	0	0	0	0
Tv306_61666	1	1	1	1	1	1	1	1	1	1	1	0	0	0	0	0	0	0	0	0	0	0	0	0	0	0	0	0
Tv306_6502	1	1	1	1	1	1	0	1	1	1	1	0	0	0	0	0	0	0	0	0	0	0	0	0	0	0	0	0
Tv306_84150	1	1	1	0	1	1	1	1	0	1	1	0	0	0	0	0	0	0	0	0	0	0	0	0	0	0	0	0
Tv306_90688	1	1	0	1	1	1	1	1	1	1	0	0	1	0	0	0	0	0	0	0	0	1	1	1	1	1	1	0
Tv306_91157	1	1	1	1	1	1	1	1	1	1	1	0	0	0	0	0	0	0	0	0	0	0	0	0	0	0	0	0
Tv306_92365	1	1	1	1	1	1	1	1	1	1	1	0	0	0	0	0	0	0	0	0	0	0	0	0	0	0	0	0
Tv306_92534	1	1	0	0	0	0	0	0	0	0	0	0	1	0	1	0	0	0	0	0	0	0	0	0	0	0	0	0
Tv306_96750	1	1	1	1	1	1	1	1	1	1	1	0	0	1	0	0	0	0	0	0	0	0	0	1	0	1	1	0
Tv306_99778	1	1	0	1	1	1	1	1	1	1	1	0	0	0	0	0	0	0	0	0	0	0	0	0	0	0	0	1
Tv3171_1009707	0	0	0	0	0	0	0	0	0	0	0	1	0	0	0	0	0	0	0	0	0	0	0	0	0	0	0	0
Tv3171_1031994	0	1	0	0	1	0	0	0	0	1	1	0	0	0	0	0	0	0	0	0	0	0	0	1	0	1	1	0
Tv3171_1033512	0	0	0	0	0	0	0	0	0	0	0	1	0	0	0	0	0	0	0	0	0	0	0	0	0	0	0	0
Tv3171_1037896	1	1	1	1	1	1	1	1	1	1	0	1	0	0	0	0	0	0	0	0	0	0	0	0	0	0	0	0
Tv3171_1105661	0	0	0	0	0	0	0	0	0	0	0	1	0	0	0	0	0	0	0	0	0	0	0	0	0	0	0	0
Tv3171_114461	0	0	0	0	0	0	0	0	0	0	0	1	0	0	1	0	0	0	0	0	0	0	0	0	0	0	0	0
Tv3171_1190785	0	0	0	1	0	0	0	0	0	0	1	0	0	0	0	0	0	0	0	0	0	0	0	0	0	0	0	0
Tv3171_1205361	1	1	1	1	0	1	1	1	1	1	1	0	0	0	0	0	0	0	0	0	0	0	0	0	0	0	0	0
Tv3171_1251589	1	1	0	1	1	1	1	0	0	0	0	1	1	0	0	0	0	0	0	0	0	0	0	0	0	0	0	0
Tv3171_1288222	0	0	0	0	0	0	0	0	0	0	0	1	1	0	0	0	0	0	0	0	0	1	1	0	1	1	1	1
Tv3171_1360727	1	1	1	1	1	1	1	1	1	1	1	1	0	0	0	0	0	0	0	0	0	0	0	0	0	0	0	0
Tv3171_1363854	0	1	0	1	0	1	1	1	0	0	0	1	1	0	0	0	0	0	0	0	0	0	0	0	0	0	0	0
Tv3171_1365689	1	1	1	1	1	1	1	1	0	1	0	1	0	0	1	0	0	0	0	0	0	0	0	1	0	0	0	0
Tv3171_1382898	1	1	0	1	1	1	1	1	1	1	1	1	0	0	1	0	0	0	0	0	0	0	0	0	0	0	0	0
Tv3171_1412575	1	1	0	1	1	0	1	1	0	0	0	1	0	0	0	0	0	0	0	0	1	0	0	0	0	0	0	0
Tv3171_1436727	1	1	1	1	1	1	1	1	0	1	1	1	0	1	0	0	0	0	0	0	0	0	0	0	0	0	0	0
Tv3171_1440113	1	1	0	1	1	0	0	1	0	0	0	1	0	1	0	0	0	0	0	0	0	1	0	1	0	0	1	0
Tv3171_1449669	0	0	0	0	0	0	0	0	0	0	0	1	0	0	0	0	0	0	0	0	0	0	0	0	0	0	0	0
Tv3171_1496014	0	0	0	0	0	0	0	0	0	0	0	1	0	0	0	0	0	0	0	0	0	0	0	0	0	0	0	0
Tv3171_1508357	1	1	1	1	1	1	1	1	1	1	1	1	1	1	1	0	0	1	0	0	1	1	0	1	1	1	1	1
Tv3171_1513405	0	1	0	0	0	1	1	0	0	0	0	0	0	0	0	0	0	0	0	0	0	0	0	0	0	0	0	0
Tv3171_1544321	1	1	1	0	0	1	1	0	0	0	0	1	0	0	0	0	0	0	0	0	0	0	0	0	0	0	0	0
Tv3171_1549402	1	1	1	1	1	1	1	1	1	1	1	1	1	0	0	0	0	1	0	0	0	0	0	1	0	1	1	0
Tv3171_1566051	0	0	0	0	0	0	0	0	0	0	0	1	0	0	1	0	0	1	0	0	0	0	0	0	0	0	0	0
Tv3171_26578	0	0	0	0	0	0	0	0	0	0	0	1	0	0	0	0	0	0	0	0	0	0	0	0	0	0	0	0
Tv3171_280905	0	0	0	0	0	0	0	0	0	0	0	1	0	0	0	0	0	0	0	0	0	0	0	0	0	0	0	0
Tv3171_379353	0	0	0	0	0	0	0	0	0	0	0	1	1	0	0	0	0	0	0	0	0	0	0	0	0	1	1	0
Tv3171_392213	1	1	1	1	1	1	1	1	0	1	1	0	0	0	0	0	0	1	0	0	0	0	0	0	0	0	0	0
Tv3171_400678	0	0	0	0	0	0	0	0	0	0	0	1	0	0	0	0	0	0	1	0	0	0	0	0	0	0	0	0
Tv3171_417615	1	1	0	0	0	1	1	1	0	0	1	1	0	0	0	0	0	0	0	0	0	0	0	0	0	0	0	0
Tv3171_455641	0	0	0	0	0	0	0	0	0	0	0	1	0	0	0	0	0	0	0	0	0	0	0	0	0	0	0	0
Tv3171_459651	1	1	1	1	1	1	1	1	1	1	1	1	0	1	0	0	0	0	0	0	0	0	0	0	0	0	0	0
Tv3171_489886	1	1	0	1	0	1	1	1	0	0	1	0	0	0	0	0	0	1	0	0	1	0	0	0	0	0	0	0
Tv3171_52135	1	1	0	0	0	1	0	1	0	0	0	0	0	1	1	0	0	0	0	0	0	0	0	0	0	0	0	1
Tv3171_537895	0	0	0	0	0	0	0	0	0	0	0	1	0	0	0	0	0	0	0	0	0	0	0	0	0	0	0	0
Tv3171_581904	1	1	1	1	1	1	1	1	1	1	1	1	1	1	0	0	0	1	0	0	0	0	0	0	0	0	0	0
Tv3171_67293	1	1	0	1	1	1	1	1	1	0	1	0	0	0	0	0	0	0	0	0	0	0	0	0	0	0	0	0
Tv3171_695249	0	0	0	0	0	0	0	0	0	0	0	1	1	0	1	0	0	0	0	0	1	0	0	0	0	0	0	0
Tv3171_701280	0	0	0	0	0	0	0	0	0	0	0	1	0	0	0	0	1	0	0	0	0	1	1	1	1	1	1	0
Tv3171_708322	1	1	1	1	1	1	1	1	0	1	1	1	0	0	0	0	0	0	0	0	0	0	0	0	0	0	0	1
Tv3171_769612	1	1	0	1	1	1	1	1	1	0	1	1	0	0	0	0	0	0	0	0	0	0	0	0	0	0	0	0
Tv3171_785367	0	1	0	0	0	0	1	1	0	0	0	1	0	0	0	0	0	0	0	0	0	0	0	0	0	0	0	0
Tv3171_875399	0	1	0	0	0	1	0	0	0	0	0	1	0	0	0	0	0	0	0	0	0	0	0	0	0	0	0	0
Tv319_1032124	1	1	0	1	0	1	0	0	1	1	1	0	0	0	0	0	0	0	0	0	0	0	0	0	0	0	0	0
Tv319_150922	0	0	1	0	0	0	0	0	0	0	0	0	0	0	0	0	0	0	0	0	0	0	0	0	0	0	0	0
Tv319_159183	1	1	1	1	0	1	1	1	1	1	1	1	0	0	0	0	0	0	0	0	0	0	0	0	0	0	0	0
Tv319_181808	1	1	1	1	1	1	1	1	1	1	1	0	0	0	1	0	0	0	0	0	0	0	0	0	0	0	0	0
Tv319_206072	1	1	1	1	0	1	1	1	0	1	1	1	0	1	1	0	0	0	0	0	0	1	0	1	0	1	1	0
Tv319_227896	1	1	1	1	1	1	1	1	1	1	1	0	0	0	0	0	0	0	0	0	1	0	0	0	0	0	0	0
Tv319_290925	1	1	1	1	0	0	1	1	0	0	1	0	0	1	0	0	0	0	0	0	0	0	0	1	0	0	0	0
Tv319_306503	1	1	1	0	1	0	0	1	0	0	0	0	0	0	0	0	0	0	0	0	0	0	0	0	0	0	0	0
Tv319_333154	1	1	1	1	1	1	0	1	1	1	1	0	0	0	0	0	0	0	0	0	0	1	0	1	0	0	1	0
Tv319_336032	1	1	1	1	1	1	1	1	1	1	1	0	0	0	0	0	0	0	0	0	0	0	0	0	0	0	0	0
Tv319_338467	0	1	0	0	0	1	1	0	0	0	1	0	0	0	0	0	0	0	0	0	0	0	0	0	0	0	0	0
Tv319_381541	1	1	1	1	1	0	1	1	1	0	1	0	0	0	0	0	0	0	0	0	0	0	0	0	0	0	0	0
Tv319_482443	1	1	1	1	1	0	1	0	0	1	1	0	1	0	1	0	0	0	0	0	0	0	0	1	0	0	0	0
Tv319_513464	1	1	1	1	1	1	1	1	0	0	0	0	0	0	0	0	0	0	0	1	0	0	0	0	0	0	0	0
Tv319_521085	0	1	0	0	1	1	0	1	0	1	0	0	0	0	0	0	0	0	0	0	0	0	0	0	0	0	0	0
Tv319_528401	0	1	0	0	0	0	0	0	0	0	1	0	0	0	0	0	0	0	0	0	0	0	0	0	0	0	0	0
Tv319_579635	1	0	0	0	0	0	1	0	0	0	0	0	0	0	0	0	0	0	0	0	0	0	0	0	0	0	0	0
Tv319_580545	1	1	0	0	1	0	0	1	1	1	1	0	0	1	0	0	1	1	1	0	0	0	0	0	0	0	0	0
Tv319_596156	1	1	1	1	1	1	1	1	1	1	0	0	0	1	1	0	0	1	0	0	0	0	0	0	0	0	0	0
Tv319_609199	1	1	1	1	0	1	1	1	1	1	1	0	0	0	1	0	0	0	0	0	0	1	0	1	0	1	1	1
Tv319_613116	0	1	0	0	1	0	1	0	0	0	0	0	1	1	0	0	0	0	0	0	1	0	0	1	0	1	1	0
Tv319_625727	0	1	0	0	0	0	0	0	0	0	0	0	0	0	0	0	0	0	0	0	0	0	0	0	0	0	0	0
Tv319_639192	1	1	0	0	0	0	0	0	1	0	1	0	0	0	0	0	0	0	0	0	0	0	0	0	0	0	0	0
Tv319_63928	1	1	1	1	1	1	1	1	1	1	1	0	1	0	1	0	1	0	0	0	0	0	0	0	0	0	0	0
Tv319_689049	1	1	0	0	1	0	1	0	0	0	1	0	0	0	0	0	0	0	0	0	0	0	0	0	0	0	0	0
Tv319_696894	1	1	1	1	1	1	1	1	1	0	1	0	0	0	0	0	0	0	0	0	0	0	0	0	0	0	0	0
Tv319_756204	0	1	0	0	1	0	0	0	0	0	0	0	0	0	0	0	0	0	0	0	0	0	0	0	0	0	0	0
Tv319_765951	1	1	1	0	0	1	1	1	0	1	1	1	0	0	0	0	0	0	0	1	0	0	0	0	0	0	0	0
Tv319_77502	1	1	1	1	1	1	1	1	1	1	1	0	0	0	0	0	0	0	0	0	0	0	0	0	0	0	0	0
Tv319_82664	0	1	0	0	1	1	1	1	0	0	0	0	0	0	0	0	0	0	0	0	0	0	0	0	0	0	0	0
Tv319_863143	1	1	1	1	1	1	1	1	1	1	1	0	0	0	0	0	0	0	0	0	0	0	0	0	0	0	0	0
Tv319_893851	1	1	0	0	0	1	1	0	0	1	0	0	0	0	0	0	0	0	0	0	0	0	0	0	0	0	0	0
Tv319_911206	1	1	1	0	1	1	0	0	0	0	0	0	0	0	0	0	0	0	0	0	0	0	0	0	0	0	0	0
Tv319_983518	1	1	1	1	1	1	1	1	0	1	1	0	0	0	0	0	0	0	1	0	1	0	0	0	0	0	0	0
Tv319_985552	0	1	0	0	0	0	0	0	1	1	0	0	0	0	0	0	0	0	0	0	0	0	0	1	0	0	0	0
Tv338_1037745	0	1	0	0	0	0	1	0	0	0	0	0	0	0	0	0	0	0	0	0	0	0	0	1	0	0	0	0
Tv338_11435	0	1	1	0	0	0	0	0	0	0	1	0	0	0	0	0	0	0	0	0	0	0	0	1	0	1	1	0
Tv338_133589	1	1	1	0	1	1	1	1	1	1	0	0	0	0	1	0	0	0	0	0	1	0	0	1	0	0	0	0
Tv338_179884	1	1	1	1	0	1	1	1	1	0	0	0	0	1	0	0	0	0	1	0	1	1	1	1	0	1	1	1
Tv338_246174	1	1	0	1	0	1	1	1	0	0	0	0	0	0	0	0	0	0	0	0	0	0	0	0	0	0	0	0
Tv338_260064	1	1	1	1	1	1	1	1	1	0	1	0	0	1	1	0	0	0	0	1	0	0	0	1	0	1	1	1
Tv338_297618	1	1	1	1	0	0	1	0	0	0	0	0	0	1	1	0	1	0	0	0	0	0	0	0	0	0	0	0
Tv338_304415	1	1	1	1	1	1	1	1	1	1	1	0	0	1	0	0	0	0	0	0	0	1	0	1	0	1	1	0
Tv338_316617	1	1	1	1	1	1	1	1	0	1	1	0	0	0	0	0	0	0	0	0	0	0	0	0	0	1	1	0
Tv338_322950	1	1	0	1	0	0	1	0	0	0	0	0	0	0	0	0	0	0	0	0	0	0	0	0	0	0	0	0
Tv338_329022	1	1	1	1	1	1	1	1	1	1	1	0	1	0	0	0	0	0	0	0	0	0	0	1	0	0	0	0
Tv338_361973	1	1	1	1	1	0	1	1	0	0	1	0	0	1	0	0	0	1	0	0	0	0	0	0	0	0	0	0
Tv338_368358	0	1	1	0	0	1	0	0	0	0	0	0	0	0	0	0	0	0	0	0	0	0	0	0	0	0	0	0
Tv338_400776	1	1	0	0	0	0	1	1	0	0	0	0	0	0	1	0	0	0	0	0	0	0	0	0	0	0	0	0
Tv338_466332	0	1	0	1	0	0	1	1	0	0	0	0	0	0	0	0	0	0	0	0	0	0	0	0	0	0	0	0
Tv338_471891	0	0	1	1	0	0	0	0	0	1	1	0	0	0	0	0	0	0	0	0	0	0	0	0	0	0	0	0
Tv338_512300	1	1	1	1	1	1	1	1	1	1	1	0	1	0	0	0	0	0	0	0	0	0	0	0	0	0	0	0
Tv338_535665	1	1	1	1	1	1	1	1	1	1	1	1	1	0	0	0	0	0	0	0	0	1	1	1	1	1	1	1
Tv338_541356	1	1	1	1	1	1	1	1	0	1	1	0	0	0	0	0	0	0	0	0	0	0	0	0	0	0	0	0
Tv338_549744	1	1	0	0	0	1	1	1	1	1	1	0	0	0	0	0	0	0	0	0	0	0	0	0	0	0	0	0
Tv338_550497	0	1	0	0	0	0	0	0	0	1	1	0	0	0	0	0	0	0	0	0	0	0	0	0	0	0	0	0
Tv338_555577	1	1	1	1	1	1	1	1	0	0	1	0	0	0	1	0	0	0	0	0	0	0	0	0	0	0	0	0
Tv338_582389	1	1	0	1	0	0	1	1	0	0	0	0	0	0	0	0	0	0	0	0	0	0	0	0	0	0	0	0
Tv338_611135	1	1	1	1	1	1	1	1	0	1	0	0	0	0	0	0	0	0	0	0	0	0	0	0	0	0	0	0
Tv338_616366	1	1	1	1	0	1	1	1	1	0	1	0	0	0	0	0	0	0	0	0	0	0	0	0	0	0	0	0
Tv338_617199	1	1	0	0	1	1	0	1	1	0	0	0	0	0	0	0	0	0	0	0	0	0	0	0	0	0	0	0
Tv338_618298	1	1	0	1	1	0	1	1	0	1	1	0	0	0	0	0	0	0	0	0	0	0	0	0	0	0	0	0
Tv338_622026	1	1	1	1	1	1	1	1	1	1	1	0	0	0	1	0	0	0	0	0	0	0	0	0	0	0	0	0
Tv338_714021	1	1	1	0	0	1	1	1	0	1	0	0	0	0	0	0	0	0	0	0	0	0	0	0	1	1	1	1
Tv338_735066	1	1	0	1	1	1	1	1	1	1	1	0	0	0	0	0	0	0	1	0	1	0	0	0	0	0	0	0
Tv338_738480	1	1	0	1	0	1	1	0	1	1	1	0	1	0	1	0	0	0	0	0	0	0	0	0	0	0	0	0
Tv338_759933	0	1	0	0	0	1	1	0	0	0	0	0	0	0	0	0	0	0	0	0	0	0	0	1	0	0	0	0
Tv338_763651	1	1	0	1	1	0	1	1	0	1	1	0	0	0	0	0	0	0	0	0	0	0	0	0	0	0	0	0
Tv338_787769	1	1	1	1	1	1	1	1	1	1	1	0	0	0	0	0	0	0	0	0	0	0	0	0	0	0	0	0
Tv338_789116	0	0	0	1	0	0	0	0	0	0	0	0	0	0	0	0	0	0	0	0	0	0	0	0	0	0	0	0
Tv338_799782	1	1	0	0	1	1	1	1	1	0	1	0	0	0	0	0	0	0	0	0	0	1	0	1	0	1	1	0
Tv338_809450	1	1	1	1	1	1	1	1	1	1	1	1	0	0	0	0	0	0	0	0	0	0	0	0	0	0	0	0
Tv338_810148	1	1	1	0	1	1	1	1	1	1	1	0	1	0	0	1	0	0	0	0	0	1	0	1	1	1	1	1
Tv338_812676	1	1	0	1	1	1	1	1	1	1	1	1	0	1	1	0	1	0	0	0	1	0	0	0	0	0	0	0
Tv338_820872	1	1	0	0	0	1	1	1	1	1	0	0	1	0	0	0	0	0	0	0	0	0	0	0	0	0	0	0
Tv338_8286	1	1	1	1	1	1	1	1	1	1	1	0	0	0	0	0	0	0	0	0	0	0	0	0	0	0	0	0
Tv338_832604	1	1	1	1	1	1	1	1	1	1	1	0	0	1	0	0	0	0	0	0	0	0	0	1	1	1	1	1
Tv338_905860	0	0	0	1	0	0	0	0	0	0	0	0	0	0	0	0	0	0	0	0	0	0	0	0	0	0	0	0
Tv338_907636	1	1	1	1	0	1	1	1	0	0	0	0	0	0	0	0	0	0	0	0	0	0	0	0	0	0	0	0
Tv338_954224	0	1	1	0	0	0	0	1	0	0	1	0	0	0	0	0	0	0	0	0	0	0	0	0	0	0	0	0
Tv340_100760	0	1	0	0	0	0	1	0	0	0	0	0	0	0	0	0	0	0	0	0	0	0	0	0	0	0	0	0
Tv340_1081649	0	1	0	0	0	0	1	0	0	0	1	0	0	0	0	0	0	0	0	0	0	0	0	0	0	0	0	0
Tv340_1096488	1	1	0	0	1	1	1	1	0	0	1	1	0	0	0	0	0	0	0	0	0	0	0	0	0	0	0	0
Tv340_1101237	1	1	1	0	1	1	1	0	0	0	1	0	0	0	0	0	0	0	0	0	0	0	0	0	0	0	0	0
Tv340_1105406	0	0	0	1	1	0	1	0	0	0	0	0	0	0	1	0	1	0	0	0	0	0	0	0	0	0	0	0
Tv340_1139245	1	1	0	0	1	1	0	0	1	0	0	0	0	0	0	0	0	0	0	0	0	0	0	0	0	0	0	0
Tv340_1152035	1	1	1	0	1	1	0	1	1	0	0	0	0	0	0	0	0	0	0	0	0	0	0	1	0	1	1	0
Tv340_1173475	0	0	0	0	0	1	1	1	0	0	0	0	0	0	0	0	0	0	0	0	0	0	0	0	0	0	0	0
Tv340_1178762	1	1	0	1	1	0	0	0	0	0	0	0	0	0	0	0	0	0	0	0	0	0	0	0	0	0	0	0
Tv340_1190371	1	1	0	0	1	1	0	1	0	1	1	0	0	0	0	0	0	0	0	0	0	0	0	1	0	1	1	0
Tv340_1234655	1	1	1	1	1	1	1	1	0	1	0	0	0	0	0	0	0	0	0	0	0	0	0	0	0	0	1	0
Tv340_1262911	1	1	1	0	0	1	0	1	0	1	1	0	0	0	0	0	0	0	0	0	0	0	0	0	0	0	0	0
Tv340_1331083	1	0	0	1	1	0	1	0	1	1	1	0	0	0	0	0	0	0	0	0	0	0	0	0	0	0	0	0
Tv340_1348990	1	1	1	1	1	1	1	1	1	1	1	0	1	0	0	0	0	1	0	0	0	0	0	0	0	0	0	0
Tv340_1379503	1	1	1	1	0	1	1	1	1	1	1	0	0	1	0	0	0	0	1	0	1	0	0	1	0	0	0	0
Tv340_1458417	0	1	1	1	0	0	0	0	0	0	0	0	0	0	0	0	0	0	0	0	0	0	0	1	0	1	0	0
Tv340_146564	1	1	0	1	1	1	1	0	1	1	1	0	1	0	1	0	0	0	0	0	0	0	0	0	0	0	0	0
Tv340_1551605	1	1	1	0	1	1	1	0	1	0	0	0	0	0	0	0	0	0	0	0	0	0	0	0	0	0	0	0
Tv340_1561672	1	1	1	1	1	0	1	1	0	0	1	0	1	0	0	0	0	1	0	0	0	0	0	0	0	0	0	0
Tv340_1568591	1	1	1	1	1	1	1	1	1	1	1	0	0	1	0	0	0	0	0	0	0	0	0	0	0	0	0	0
Tv340_1598591	0	1	0	0	0	0	0	0	0	1	1	0	0	1	0	0	0	0	0	0	0	0	0	0	0	0	0	0
Tv340_1625508	1	1	1	1	1	1	0	0	0	1	1	0	0	0	0	0	0	0	0	0	0	0	0	1	0	0	0	0
Tv340_1665907	1	1	0	1	1	1	1	0	1	0	1	0	0	0	0	0	0	0	0	0	0	0	0	0	0	0	0	0
Tv340_1676325	1	1	0	0	0	1	0	1	0	0	0	0	0	0	0	0	0	0	0	0	0	0	0	0	0	0	0	0
Tv340_1808284	1	1	1	1	1	1	1	1	1	1	0	0	0	0	0	0	0	0	0	0	0	0	0	0	0	0	0	0
Tv340_1839334	1	1	1	1	1	1	1	1	0	1	1	0	0	0	0	0	0	0	0	0	0	0	0	0	0	0	0	0
Tv340_1881124	1	1	0	0	1	1	1	1	0	0	0	0	0	0	0	0	0	0	0	0	0	0	0	0	0	0	0	0
Tv340_2068215	1	1	1	1	1	1	1	1	1	1	1	0	0	0	0	0	0	0	0	0	0	0	0	0	0	1	0	1
Tv340_315084	1	1	1	1	1	1	1	0	0	0	1	0	1	0	0	0	0	0	0	0	0	1	0	1	1	1	1	0
Tv340_467550	1	1	1	1	1	1	1	1	1	1	1	0	0	1	1	0	0	1	0	0	0	0	0	0	0	0	0	0
Tv340_517019	1	1	0	1	1	1	1	1	1	1	1	0	0	0	0	0	0	0	0	0	0	0	0	0	0	0	0	0
Tv340_530014	1	1	1	1	1	1	1	1	1	1	1	0	0	0	0	0	0	0	0	0	0	0	0	0	0	0	0	0
Tv340_605731	1	1	1	1	1	1	1	1	1	1	1	0	1	0	0	0	0	0	0	0	0	0	0	0	0	0	0	0
Tv340_614966	1	1	0	1	1	1	1	1	1	1	1	0	0	0	0	0	0	0	0	0	1	0	0	0	0	0	0	0
Tv340_632978	1	1	1	1	1	1	1	1	0	1	0	0	1	0	0	0	0	0	0	0	0	0	0	0	0	0	0	0
Tv340_654688	1	1	1	1	1	1	0	1	1	1	1	0	0	0	0	0	0	0	0	0	0	0	0	0	0	0	0	0
Tv340_679175	1	1	0	0	0	0	1	1	1	0	1	0	1	0	1	0	0	0	0	0	0	0	0	1	0	1	1	0
Tv340_693680	1	1	1	1	1	1	1	1	1	1	1	0	0	0	1	0	0	0	0	0	0	0	0	0	0	0	0	0
Tv340_712724	0	1	0	0	0	0	0	0	0	0	0	0	0	0	0	0	0	0	0	0	0	0	0	0	0	0	0	0
Tv340_776700	1	1	0	1	1	1	1	1	0	0	1	0	0	0	0	0	0	0	0	0	0	0	0	0	0	0	0	0
Tv340_793181	1	1	0	0	1	0	0	0	0	0	0	0	0	0	0	0	0	0	0	0	0	0	0	0	0	0	0	0
Tv340_798053	1	1	1	1	1	1	1	1	1	1	1	0	0	0	0	0	1	0	0	0	0	0	0	0	0	0	0	0
Tv340_823589	1	1	1	1	1	1	1	1	0	0	1	0	0	0	0	0	0	0	0	0	0	0	0	0	0	0	0	0
Tv340_852119	1	1	1	0	1	1	1	1	1	0	1	0	0	0	0	0	0	0	0	0	0	0	0	0	0	0	0	0
Tv340_852728	1	1	1	0	1	1	0	1	0	0	1	0	0	0	0	0	0	0	0	0	0	0	0	0	0	0	0	0
Tv340_867834	1	1	0	0	1	0	0	0	0	0	1	0	1	0	1	0	0	0	0	0	0	0	0	1	0	0	0	0
Tv340_900626	1	1	0	0	1	1	1	1	0	0	1	0	0	1	0	0	0	0	0	0	0	1	1	1	0	1	1	0
Tv340_962654	1	1	1	0	0	1	1	0	0	0	0	0	0	0	0	0	0	0	0	0	0	0	0	0	0	0	0	0
Tv3638_17031	0	1	0	0	0	0	0	0	0	0	0	0	1	1	1	0	0	1	0	0	0	0	0	0	0	0	0	0
Tv3638_17850	1	1	0	1	1	0	1	1	1	1	0	0	1	0	1	0	1	0	0	0	0	0	0	0	0	0	0	0
Tv3638_23071	1	1	1	1	1	1	1	1	1	1	1	1	1	0	1	0	0	0	0	0	0	0	0	0	0	0	0	0
Tv3638_24974	0	0	0	0	0	0	0	0	0	0	0	0	1	0	0	0	0	0	0	0	0	0	0	1	0	0	1	0
Tv3638_27559	0	0	0	0	0	0	0	0	0	0	0	1	1	0	0	0	0	0	0	0	0	1	1	0	1	1	1	0
Tv3638_31372	0	0	1	0	1	0	0	0	1	0	1	1	1	1	0	0	1	1	1	0	1	1	1	0	1	1	1	1
Tv3638_41174	0	0	0	0	0	0	0	0	0	0	0	0	1	1	1	0	0	0	0	0	0	0	0	0	0	0	0	0
Tv3638_51959	1	1	1	1	1	1	1	1	1	1	1	0	1	0	0	0	0	0	0	0	0	0	0	0	1	0	0	1
Tv3638_56041	0	0	0	0	0	0	0	0	0	0	0	0	1	1	0	0	0	0	0	0	0	0	0	0	0	0	0	0
Tv3638_56378	0	0	0	0	0	0	0	1	0	0	0	0	1	0	1	0	0	1	0	0	0	0	0	0	0	0	0	0
Tv3638_56953	1	1	1	1	1	1	1	1	1	1	1	0	1	0	1	0	1	0	0	0	0	0	0	0	0	0	0	1
Tv3638_58084	0	0	0	0	0	0	0	0	0	0	0	0	1	0	1	0	0	1	0	0	0	0	0	0	0	0	0	0
Tv3638_62551	1	1	1	1	1	1	1	1	1	1	1	0	1	0	1	0	0	0	0	0	0	0	0	0	0	0	0	1
Tv3638_67738	1	1	1	1	1	1	1	1	1	1	1	0	1	0	0	0	0	0	0	0	0	0	0	0	0	0	0	0
Tv3638_69264	1	1	0	0	0	0	1	0	0	0	0	0	0	0	1	0	0	0	0	0	0	0	0	0	0	0	0	0
Tv3638_71138	1	1	1	1	1	1	1	1	1	1	1	0	1	0	0	0	0	0	0	0	0	0	0	0	0	0	0	0
Tv3638_71394	0	0	0	0	0	0	0	0	0	0	0	0	1	0	0	0	0	0	0	0	0	0	0	0	0	0	0	0
Tv3638_72048	0	1	0	0	0	0	0	0	0	0	0	0	1	0	0	0	0	0	0	0	0	0	0	0	0	0	0	0
Tv3638_75270	0	0	0	0	0	0	0	0	0	0	0	0	1	0	0	0	0	0	0	0	0	0	0	0	0	0	0	0
Tv3638_76005	0	0	0	0	0	0	0	0	0	0	0	0	1	0	0	0	0	0	0	0	0	0	0	0	0	0	0	0
Tv3638_80048	1	1	1	1	1	1	1	1	1	0	1	1	1	0	1	0	0	0	1	0	1	0	0	0	0	0	0	0
Tv3638_80185	1	1	1	1	1	1	1	1	1	1	1	1	1	0	0	0	0	1	0	0	0	1	1	1	1	1	1	1
Tv3638_80466	1	1	1	0	1	0	1	1	1	1	0	0	0	0	1	0	0	0	0	0	0	0	0	0	0	0	0	0
Tv3638_82098	0	1	0	0	0	0	0	0	0	0	0	0	1	0	1	0	0	0	0	0	0	0	0	0	0	0	0	0
Tv3638_87795	1	1	1	1	1	1	1	1	1	1	1	0	1	0	0	1	0	0	0	0	0	1	1	1	1	1	1	1
Tv3638_89538	0	0	0	0	1	1	0	1	1	1	0	0	1	0	0	0	0	0	0	0	0	0	0	0	0	0	0	0
Tv3638_93212	0	0	0	0	0	0	0	0	0	0	0	0	1	1	0	0	0	0	0	0	0	0	0	0	0	0	0	0
Tv3638_93767	0	1	1	0	0	0	0	0	0	0	0	0	1	0	0	0	0	0	0	0	0	0	0	1	0	1	1	0
Tv3651_121249	0	0	0	0	0	0	0	0	0	0	0	1	1	1	0	0	0	0	0	0	0	0	0	0	0	0	0	0
Tv3651_129110	0	0	0	0	0	0	0	0	0	0	0	0	0	1	1	0	0	1	0	0	0	0	0	0	0	0	0	0
Tv3651_149170	1	1	1	1	1	1	1	1	1	0	1	1	1	1	1	0	0	0	1	0	0	0	0	0	0	0	0	0
Tv3651_152027	1	1	1	1	1	1	1	1	0	1	1	0	0	1	1	0	1	0	0	0	0	0	0	0	0	0	0	0
Tv3651_155949	0	0	0	0	0	0	0	0	0	0	0	0	0	1	1	0	0	0	0	0	0	0	0	0	0	0	0	0
Tv3651_157864	0	0	0	0	0	0	0	0	0	0	0	0	0	1	0	0	0	0	0	0	0	0	0	0	0	0	0	0
Tv3651_159678	0	1	0	0	0	0	0	0	1	0	0	0	0	1	0	0	0	1	0	1	0	0	0	1	0	0	0	0
Tv3651_165041	1	1	0	1	1	1	0	1	0	0	1	0	1	1	0	0	0	0	0	0	0	1	1	1	1	1	1	0
Tv3651_166495	1	1	0	1	0	0	0	0	0	0	0	0	0	1	0	0	0	1	0	1	0	1	1	1	1	1	1	1
Tv3651_17004	0	0	0	0	0	0	0	0	0	0	0	0	0	1	1	0	0	0	0	0	0	0	0	0	0	0	0	0
Tv3651_171512	1	1	1	0	0	0	1	1	1	1	1	1	0	1	0	0	0	0	0	0	1	0	0	0	0	0	0	0
Tv3651_181199	1	1	0	1	0	1	1	1	1	0	1	0	0	1	1	0	0	0	0	0	0	0	0	0	0	0	0	0
Tv3651_186692	1	1	0	1	0	1	0	1	0	0	0	0	1	1	1	0	0	1	0	0	0	1	1	1	1	1	1	0
Tv3651_192572	1	1	1	1	1	1	1	1	1	0	1	0	0	1	0	0	1	1	0	0	1	0	0	0	0	0	0	0
Tv3651_195056	1	1	0	0	0	1	0	0	0	0	0	0	0	1	0	0	0	1	0	1	0	0	0	1	0	1	1	0
Tv3651_210101	0	0	0	0	0	0	0	0	0	0	0	0	1	1	0	0	1	0	0	0	0	0	0	0	0	0	0	0
Tv3651_210947	0	0	0	0	0	0	0	0	0	0	0	0	1	1	1	0	0	0	0	0	0	0	0	0	0	0	0	0
Tv3651_211341	0	0	0	0	0	0	0	0	0	0	0	0	1	1	0	0	0	0	0	0	0	0	0	0	0	0	0	0
Tv3651_211523	0	0	0	0	0	0	0	0	0	0	0	0	0	1	0	0	0	0	0	0	0	0	0	0	0	0	0	0
Tv3651_216705	0	0	0	0	0	0	0	1	0	0	0	0	0	1	0	0	0	1	0	0	0	0	0	1	0	0	1	0
Tv3651_219309	0	0	0	0	0	0	0	0	0	0	1	0	0	1	1	1	1	0	1	0	1	0	1	0	1	1	1	0
Tv3651_226301	0	0	0	0	0	0	0	0	0	0	0	0	0	1	0	0	0	0	0	0	0	0	0	0	0	0	0	0
Tv3651_227058	0	0	0	0	0	0	0	0	0	0	0	0	0	1	0	0	0	0	0	0	0	0	0	0	0	0	0	0
Tv3651_229260	1	1	1	1	0	1	1	1	1	0	1	1	1	1	1	0	1	0	0	0	1	0	0	1	0	1	1	0
Tv3651_229384	0	1	0	0	0	1	0	0	0	0	1	0	0	1	0	0	0	0	0	0	0	0	0	0	0	0	0	0
Tv3651_229639	0	0	0	0	0	0	0	0	0	0	0	0	1	1	1	0	0	0	0	0	0	0	0	1	0	0	0	0
Tv3651_46232	0	0	0	0	0	0	0	0	0	0	0	0	0	1	0	0	0	1	0	0	0	0	0	1	0	0	0	0
Tv3651_46597	0	0	0	0	0	0	0	0	0	0	0	1	0	1	1	0	1	1	0	0	0	0	0	0	0	0	0	0
Tv3651_54818	0	0	0	0	0	0	0	0	0	0	0	0	0	1	0	0	0	1	0	0	0	1	0	0	1	1	1	1
Tv3651_62915	0	0	0	0	0	0	0	0	0	0	0	1	0	1	1	0	0	0	0	0	0	0	0	0	0	0	0	0
Tv3651_62916	0	0	0	0	0	0	0	0	0	0	0	1	0	1	1	1	1	1	0	0	0	0	0	0	0	0	0	0
Tv3651_62917	0	0	0	0	0	0	0	0	0	0	0	0	0	1	1	0	0	1	0	0	0	0	0	0	0	0	0	0
Tv3651_86571	1	1	0	1	1	0	1	1	1	0	1	1	1	1	1	0	0	0	0	0	0	0	0	0	0	0	0	0
Tv3651_8680	0	0	0	0	0	0	0	0	0	0	0	0	0	1	0	0	0	0	0	0	0	0	0	0	0	0	0	0
Tv3651_87650	0	0	0	0	0	0	0	0	0	0	0	1	1	1	1	0	1	1	0	1	0	0	0	0	0	0	0	0
Tv3651_90261	0	0	0	0	0	0	0	0	0	0	0	0	0	1	1	0	0	1	0	0	0	0	0	0	0	0	0	0
Tv3651_92905	1	1	1	1	1	1	1	1	1	1	1	1	1	1	1	1	0	1	0	0	0	0	0	0	0	0	0	0
Tv3658_100006	0	1	0	0	0	0	0	0	0	0	0	0	0	0	1	0	0	0	0	0	0	0	0	0	0	0	0	0
Tv3658_100660	1	0	0	0	0	0	0	0	0	0	0	0	1	1	1	0	0	0	0	0	0	0	1	1	0	1	1	0
Tv3658_103137	0	0	0	0	0	1	0	0	0	0	0	0	0	0	1	0	0	0	0	0	0	0	0	0	0	0	0	0
Tv3658_104816	1	1	1	1	1	1	1	1	1	1	1	1	1	1	1	0	1	1	0	1	1	1	1	1	0	1	1	0
Tv3658_104817	1	1	1	1	1	1	1	1	0	1	1	0	1	1	1	0	0	0	0	0	0	1	0	1	0	1	1	1
Tv3658_104842	1	1	0	0	1	0	0	0	0	0	0	0	1	0	1	0	0	0	0	0	0	0	0	0	0	0	0	0
Tv3658_110513	1	1	1	1	1	1	1	1	1	0	1	0	1	0	1	0	0	0	0	0	0	0	0	0	0	0	0	0
Tv3658_119832	1	1	1	0	1	1	1	1	1	0	0	0	0	0	1	0	0	0	0	0	0	0	0	0	0	0	0	0
Tv3658_124073	1	1	0	0	1	1	1	1	1	1	0	0	1	0	1	0	0	0	0	0	0	0	0	0	0	0	0	0
Tv3658_126374	1	1	1	1	1	1	1	1	1	0	1	1	0	0	1	0	0	0	0	0	0	0	0	0	0	0	0	0
Tv3658_126494	0	0	0	0	0	0	0	0	0	0	0	0	0	0	1	0	0	1	0	0	0	0	0	0	0	0	0	0
Tv3658_134936	0	1	0	0	0	0	0	0	0	0	0	0	1	1	1	0	0	0	0	0	0	0	0	1	0	1	1	0
Tv3658_136969	1	1	1	1	0	1	0	0	0	1	0	0	1	1	1	0	0	0	0	0	0	0	0	0	0	0	0	0
Tv3658_137893	0	0	0	0	0	0	0	0	0	0	0	0	0	0	1	0	0	1	0	0	0	0	0	0	0	0	0	0
Tv3658_142018	1	1	1	0	1	1	1	1	1	1	1	0	0	0	1	0	0	0	0	0	0	0	0	0	0	0	0	0
Tv3658_146073	0	0	0	0	0	0	0	0	0	0	0	0	0	1	1	0	0	0	0	0	0	0	0	0	0	0	0	0
Tv3658_146074	1	1	1	0	0	1	1	1	1	0	1	0	1	1	1	0	0	0	0	0	0	1	0	1	1	1	1	1
Tv3658_147281	1	1	0	1	1	1	1	1	1	1	1	0	0	0	1	0	0	0	0	0	0	1	1	1	0	1	0	0
Tv3658_150723	1	1	1	0	1	1	1	1	1	1	0	0	0	0	1	0	0	0	0	1	0	0	0	0	0	0	0	0
Tv3658_15544	1	1	1	1	1	1	1	1	1	1	1	0	0	0	1	0	0	0	0	0	0	0	0	0	0	0	0	0
Tv3658_156100	0	0	0	0	0	0	0	0	0	0	0	0	0	0	1	0	0	1	0	0	0	0	0	0	0	0	0	0
Tv3658_160863	1	1	0	1	1	1	1	1	1	1	1	0	0	0	1	0	0	0	0	0	0	0	0	0	0	0	0	0
Tv3658_164702	0	0	0	0	0	0	0	0	0	0	0	0	1	1	1	0	0	0	0	0	0	0	0	1	0	0	1	1
Tv3658_167604	0	0	0	0	0	0	0	0	0	0	0	0	0	0	1	0	0	0	0	0	0	0	0	0	0	0	0	0
Tv3658_167647	1	1	0	0	1	0	0	0	0	0	1	1	0	0	1	0	1	0	0	0	0	0	0	0	0	0	0	0
Tv3658_174703	1	1	0	0	1	1	1	0	1	1	0	0	0	0	1	0	0	1	0	0	0	0	0	1	0	0	1	0
Tv3658_175942	1	0	0	0	0	0	1	1	0	1	0	0	1	0	1	0	1	0	0	0	0	0	0	0	0	0	0	0
Tv3658_181118	0	0	0	0	0	0	0	0	0	0	0	0	0	0	1	0	0	0	0	0	0	0	0	0	0	0	0	0
Tv3658_182653	0	0	0	0	0	0	0	0	0	0	0	1	0	0	1	0	0	0	0	0	0	0	0	0	0	0	0	0
Tv3658_182713	1	1	1	1	1	1	1	1	1	0	1	0	1	1	1	0	1	1	1	0	1	1	0	1	0	1	1	0
Tv3658_32957	0	0	0	0	0	0	0	0	0	0	0	0	0	1	1	0	1	1	0	0	0	0	0	0	0	0	0	0
Tv3658_32965	0	0	0	0	0	0	0	0	0	0	0	1	1	1	1	0	0	1	0	0	0	0	0	0	0	0	0	0
Tv3658_39928	0	0	0	0	0	0	0	0	0	0	0	1	1	0	1	0	0	0	0	0	1	0	0	0	0	0	0	0
Tv3658_44196	1	1	1	1	1	1	1	1	1	1	1	0	0	0	1	0	0	1	0	0	0	0	0	0	0	0	0	0
Tv3658_46167	0	0	0	0	0	0	0	0	0	0	0	0	0	1	1	0	0	0	0	0	0	0	0	0	0	0	0	0
Tv3658_48194	0	0	0	0	0	0	0	0	0	0	0	0	1	0	0	0	0	0	0	0	0	0	0	0	0	0	0	0
Tv3658_52071	1	1	1	1	1	1	1	1	1	1	1	0	0	0	1	0	0	0	0	0	0	0	1	1	1	1	1	0
Tv3658_63780	1	1	1	0	1	1	1	1	1	1	1	0	1	0	1	0	0	0	0	0	0	0	0	0	0	0	0	0
Tv3658_63807	0	0	0	0	0	0	0	0	0	0	0	0	0	1	1	0	0	1	0	0	0	0	0	0	0	0	0	0
Tv3658_72231	1	1	0	0	1	1	1	1	1	0	0	0	1	0	1	0	0	1	0	0	0	0	0	0	0	0	0	0
Tv3658_74810	1	1	1	1	1	1	1	1	1	1	1	0	1	0	1	0	1	0	0	0	0	0	0	0	0	0	0	0
Tv3658_76449	1	1	1	1	1	1	1	1	1	1	1	0	1	0	1	0	1	0	0	0	0	0	0	0	0	0	0	0
Tv3658_76648	0	0	0	0	0	0	0	0	0	0	0	0	0	0	1	0	0	0	0	0	0	0	0	1	0	0	1	0
Tv3658_77704	1	1	1	0	0	1	0	1	1	1	1	0	1	1	1	0	1	0	0	0	0	0	0	0	0	1	1	0
Tv3658_79046	0	0	0	0	0	0	0	0	0	0	0	0	0	0	1	0	0	0	0	0	0	0	0	0	0	0	0	0
Tv3658_79746	0	0	0	0	0	0	0	0	0	0	0	0	0	0	1	0	0	1	0	0	0	0	0	1	0	0	0	0
Tv3658_83488	1	1	1	0	1	0	1	1	1	1	0	0	0	0	1	0	1	0	0	0	0	0	0	0	0	0	0	0
Tv3658_84670	1	1	1	1	1	0	1	1	0	0	0	0	1	1	1	0	0	1	0	0	0	0	0	0	0	0	0	0
Tv3658_91838	1	1	1	0	1	1	1	1	1	1	1	1	1	1	1	1	1	0	0	0	0	1	1	1	0	1	1	0
Tv3658_95535	1	1	0	1	1	1	1	1	1	1	1	0	0	0	1	0	1	1	0	0	0	0	0	1	0	0	1	0
Tv3658_97179	0	1	0	1	0	0	0	0	0	0	0	0	0	1	0	0	0	0	0	0	0	0	0	0	0	0	0	0
Tv3658_98750	0	0	0	0	0	0	0	0	0	0	0	0	0	0	1	0	0	0	0	0	0	0	0	0	0	0	0	0
Tv3658_9982	0	0	0	0	0	0	0	0	0	0	0	0	0	1	1	0	0	1	0	1	0	0	0	0	0	0	0	0
Tv462_106652	1	1	0	0	0	1	1	1	1	0	0	0	0	0	0	0	0	0	0	0	0	0	0	0	0	0	0	0
Tv462_108243	1	1	0	1	1	1	1	1	1	1	1	1	1	0	1	0	0	1	0	0	0	0	0	0	0	0	0	0
Tv462_113330	1	1	0	1	1	1	1	1	1	1	0	0	0	0	0	0	0	0	0	0	0	0	0	0	0	0	0	0
Tv462_119078	1	1	1	1	1	1	1	1	1	1	1	0	0	0	0	0	0	0	0	0	0	0	0	0	0	0	0	0
Tv462_122182	1	1	1	1	1	1	1	1	1	1	1	0	0	0	0	0	0	0	0	0	0	0	0	0	0	0	0	0
Tv462_122341	1	1	1	1	1	1	1	1	1	1	0	1	0	0	1	0	0	0	0	0	0	0	0	1	0	0	0	0
Tv462_122797	1	1	1	1	1	1	1	1	1	1	1	0	1	0	1	0	0	0	0	0	0	0	0	0	0	0	0	1
Tv462_123419	1	1	1	1	1	1	1	1	1	1	1	1	1	0	1	0	0	0	1	0	1	0	0	0	0	0	0	0
Tv462_125948	1	1	1	1	1	1	1	1	1	1	1	0	0	0	0	0	0	0	0	0	1	0	0	0	0	0	0	0
Tv462_137860	1	1	1	0	1	1	0	1	0	0	1	0	0	0	0	0	0	0	0	0	0	0	0	0	0	0	0	0
Tv462_141522	1	1	0	1	0	1	1	1	0	0	1	0	0	0	0	0	0	0	0	0	0	0	0	0	0	0	0	0
Tv462_141586	1	1	1	1	1	1	1	1	1	1	1	0	0	0	0	0	0	0	0	0	1	0	0	0	0	0	0	0
Tv462_142784	1	1	1	1	1	1	1	1	0	1	1	0	0	0	0	0	0	0	0	0	0	0	0	0	0	0	0	0
Tv462_145172	0	1	0	0	0	0	0	0	0	0	1	0	0	0	0	0	0	0	0	0	0	0	0	0	0	0	0	0
Tv462_146603	0	1	0	0	0	1	0	0	0	0	0	0	0	0	1	0	0	0	0	0	0	0	0	0	0	0	0	0
Tv462_147059	1	1	0	1	1	1	1	1	0	0	1	0	0	0	0	0	0	0	0	0	0	0	0	0	0	0	0	0
Tv462_165481	0	0	0	0	0	1	0	0	0	0	0	0	0	0	0	0	0	0	0	0	0	0	0	0	0	0	0	0
Tv462_168992	1	1	0	1	0	1	1	1	0	0	0	0	0	0	0	0	0	0	0	0	0	0	0	0	0	0	0	0
Tv462_172861	1	1	1	1	1	1	1	1	1	1	1	0	0	0	0	0	0	0	0	0	0	0	0	1	1	1	1	1
Tv462_178767	1	1	1	0	1	1	1	1	0	0	1	0	0	0	0	0	0	0	0	0	0	0	0	1	0	1	1	0
Tv462_18234	1	1	1	1	1	1	1	1	1	1	1	1	1	0	0	0	0	1	0	0	0	0	0	0	0	0	0	1
Tv462_43350	1	1	1	1	1	1	1	1	0	1	1	1	0	0	1	0	0	0	0	0	0	0	0	0	0	0	0	0
Tv462_52239	1	1	1	1	1	1	1	1	1	0	1	0	0	0	0	0	0	0	0	0	1	0	0	0	0	0	0	0
Tv462_60782	1	1	0	1	1	1	0	0	0	1	0	1	0	0	1	0	0	0	0	0	0	0	0	0	0	0	0	0
Tv462_67433	1	1	1	1	1	1	1	1	1	1	1	0	0	0	0	0	0	0	0	0	0	0	0	0	0	0	0	0
Tv462_68620	1	1	0	1	1	0	1	0	0	0	0	0	0	0	0	0	0	0	0	0	0	0	0	0	0	0	0	0
Tv462_72432	1	1	1	0	1	1	1	1	0	0	1	0	0	0	0	0	0	0	0	0	0	0	0	0	0	0	0	0
Tv462_77335	1	1	1	0	1	1	1	1	1	1	1	0	1	0	0	0	0	0	0	0	0	1	0	1	1	1	1	0
Tv462_79570	1	1	1	0	0	0	1	0	1	0	0	0	0	0	1	0	0	0	0	0	0	0	0	0	0	0	0	0
Tv462_86047	1	1	1	1	1	1	1	1	1	1	1	1	0	1	0	0	1	1	1	0	1	0	0	0	0	0	0	0
Tv462_89486	1	1	1	1	1	1	1	0	1	0	1	1	1	0	1	0	0	0	0	0	0	0	0	0	0	0	0	0
Tv462_89657	0	1	1	0	0	1	1	1	0	0	0	0	0	0	0	0	0	0	0	0	0	0	0	0	0	0	0	0
Tv462_94522	1	1	1	1	1	1	1	1	0	0	1	0	0	0	0	0	0	0	0	0	0	0	0	0	0	0	0	0
Tv462_99431	1	1	0	1	1	1	1	1	1	0	1	0	0	0	0	0	1	0	0	0	0	0	0	0	0	0	0	0
Tv465_103160	1	1	1	1	1	1	1	1	1	1	1	0	1	1	1	0	0	1	0	0	0	0	0	0	0	0	0	1
Tv465_105043	1	1	1	1	1	1	1	1	1	1	1	0	1	0	1	0	0	0	0	0	0	0	0	0	0	0	0	0
Tv465_107028	1	1	1	1	1	1	1	1	1	1	1	1	1	1	1	0	0	0	0	1	0	0	0	0	0	0	0	0
Tv465_107610	0	1	0	0	0	1	0	1	0	1	0	0	0	0	0	0	0	0	0	0	0	0	0	0	0	0	0	0
Tv465_109427	1	1	0	1	1	1	0	1	0	1	0	0	0	0	0	0	0	0	0	0	0	0	0	0	0	0	0	0
Tv465_111289	1	1	1	0	1	1	0	1	0	0	1	0	0	0	0	0	0	0	0	0	0	0	0	0	0	0	0	0
Tv465_114683	1	1	0	1	1	1	1	1	0	1	1	0	0	0	0	0	0	0	0	0	0	0	0	0	0	0	0	0
Tv465_116952	1	1	0	1	1	1	1	1	0	0	0	0	1	0	0	0	0	0	0	0	1	0	0	0	0	0	0	0
Tv465_119662	0	1	1	1	1	1	1	1	1	0	0	0	0	0	0	0	0	0	0	0	0	0	0	0	0	0	0	0
Tv465_119800	1	1	1	1	1	1	1	1	1	1	1	0	1	0	1	0	0	0	0	0	0	0	0	0	0	0	0	0
Tv465_120161	1	1	1	1	1	1	1	1	1	1	1	0	0	0	0	0	0	0	0	0	0	0	0	0	0	0	0	0
Tv465_141697	1	1	0	1	1	0	1	1	1	0	1	0	0	0	0	0	0	0	0	0	0	0	0	0	0	0	0	0
Tv465_143452	1	1	1	0	0	0	0	1	0	0	1	0	0	0	0	0	0	0	0	0	0	0	0	0	0	0	0	0
Tv465_145213	1	1	1	0	1	0	0	1	0	0	0	0	0	0	0	0	0	0	0	0	0	0	0	0	0	0	0	0
Tv465_158671	1	1	1	1	1	1	1	1	0	0	1	0	0	0	0	0	0	0	0	0	0	0	0	0	0	0	0	0
Tv465_23113	1	1	0	0	1	0	0	1	0	0	0	0	0	0	0	0	0	0	0	0	0	0	0	1	0	1	0	0
Tv465_3667	1	1	1	1	1	1	1	1	1	1	1	0	0	0	0	0	0	0	0	0	0	0	0	0	0	0	0	1
Tv465_51375	1	1	1	1	1	1	1	1	1	1	1	1	0	0	0	0	0	0	1	0	1	0	0	0	0	0	0	0
Tv465_64900	1	1	1	1	1	1	1	1	1	1	1	0	1	0	1	0	0	0	0	0	0	0	0	0	0	0	0	1
Tv465_71572	1	1	1	1	1	1	1	1	0	1	1	0	0	0	0	0	0	0	0	0	0	0	0	1	0	0	0	0
Tv465_75518	1	1	1	1	1	1	1	1	1	1	1	0	0	0	1	0	0	0	0	0	0	0	0	1	0	1	1	0
Tv465_76433	1	1	1	1	1	1	1	1	1	1	0	0	0	0	0	0	0	0	0	0	0	0	0	0	0	0	0	0
Tv465_77647	1	1	0	1	0	0	1	0	0	0	0	0	0	0	0	0	0	0	0	0	0	0	0	0	0	0	0	0
Tv465_78186	1	1	1	1	1	1	1	1	1	1	1	0	1	0	1	0	1	0	0	0	0	0	0	0	0	0	0	0
Tv465_80135	1	1	1	0	0	1	0	1	0	0	0	0	0	0	0	0	0	0	0	0	0	0	0	0	0	0	0	0
Tv465_81138	1	1	0	0	1	1	1	1	1	1	0	0	0	0	1	0	0	0	0	0	0	0	0	1	1	1	1	1
Tv465_82187	1	1	0	1	0	1	1	1	0	1	0	0	0	0	0	0	0	0	0	0	0	0	0	0	0	0	0	0
Tv465_87983	1	1	1	0	1	1	1	1	0	0	0	0	1	0	1	0	0	1	0	0	0	0	0	0	0	0	0	0
Tv465_96147	1	1	1	1	1	1	1	1	1	1	1	1	0	0	1	0	1	0	0	0	0	0	0	0	0	0	0	0
Tv465_96323	1	1	1	1	1	1	1	1	0	1	1	0	0	0	0	0	0	0	0	0	0	0	0	0	0	0	0	0
Tv465_96675	1	1	1	1	1	1	1	1	1	1	1	0	1	0	0	1	0	0	0	0	0	1	1	1	1	1	1	1
Tv465_97231	0	1	1	0	1	1	1	0	1	1	0	0	0	0	0	0	0	0	0	0	1	0	0	0	0	0	0	0
Tv465_97704	1	1	1	1	1	1	0	1	1	1	1	0	0	0	0	0	0	0	0	0	0	0	0	0	0	0	0	0
Tv465_99631	1	1	1	1	1	1	1	1	1	1	1	0	0	0	0	0	0	0	0	0	0	1	0	1	0	1	1	0
Tv493_143346	1	1	0	1	1	1	1	1	1	1	1	0	1	0	1	0	1	0	0	0	0	0	0	0	0	0	0	0
Tv493_153763	1	1	0	0	1	1	0	1	1	0	1	0	0	0	0	0	0	0	0	0	0	0	0	0	0	0	0	0
Tv493_193304	1	1	1	1	1	1	1	1	1	1	1	1	1	0	0	0	0	1	0	0	0	0	0	0	0	0	0	0
Tv493_211623	1	1	1	1	1	1	1	1	1	1	1	0	0	0	0	0	0	0	0	0	0	0	0	0	0	0	1	0
Tv493_224880	1	1	1	1	1	1	1	1	1	1	0	0	0	0	0	0	0	0	0	0	0	0	0	0	0	0	0	0
Tv493_261787	1	1	1	1	1	1	1	1	1	1	1	1	0	1	0	0	0	0	0	0	0	0	0	0	0	0	0	0
Tv493_262964	1	1	1	1	1	1	1	1	1	1	1	0	0	0	0	0	0	0	0	0	0	0	0	0	0	0	0	0
Tv493_278154	1	1	1	0	1	1	1	1	1	1	1	0	0	0	1	0	0	0	0	0	0	0	0	0	0	0	0	0
Tv493_280715	1	1	0	0	0	1	0	1	1	1	0	0	0	0	0	0	0	0	0	0	0	0	0	1	0	1	1	0
Tv493_288352	1	1	1	1	1	1	1	1	1	1	1	0	0	0	0	0	0	0	0	0	0	0	0	0	0	0	0	0
Tv493_293583	0	1	1	0	1	0	1	0	0	1	0	0	0	1	0	0	0	0	0	0	0	0	0	0	0	0	0	0
Tv493_298158	1	1	0	0	1	1	1	1	1	1	1	0	0	0	0	0	0	0	1	0	0	0	0	0	0	0	0	0
Tv493_302550	1	1	1	1	1	1	1	1	1	1	1	0	0	0	0	0	0	0	0	0	0	0	0	0	0	0	0	0
Tv493_329200	1	1	1	1	1	1	1	1	1	1	1	0	0	0	0	0	0	0	0	0	0	0	0	0	0	1	1	0
Tv493_371690	0	1	0	0	1	0	0	0	1	0	0	0	0	0	0	0	0	0	0	0	0	0	0	0	0	0	0	0
Tv493_385745	1	1	1	0	1	1	1	0	0	1	1	0	1	1	0	0	0	0	0	0	0	0	0	0	0	0	0	0
Tv493_394661	1	1	1	1	1	1	1	1	1	1	1	0	0	0	1	0	0	0	0	0	0	1	1	1	0	1	1	0
Tv493_411191	1	1	1	1	1	1	1	1	1	1	1	1	0	0	0	0	0	0	0	0	0	0	0	0	0	0	0	0
Tv493_41504	1	1	0	1	1	1	1	1	0	0	0	0	1	0	1	0	0	0	1	0	0	0	0	0	0	0	0	0
Tv493_42627	1	1	1	1	1	1	1	1	1	1	1	0	1	0	1	0	1	0	0	0	0	0	0	0	0	0	0	0
Tv493_43111	1	1	1	1	1	1	1	1	1	0	1	0	0	0	1	0	0	0	0	0	0	0	0	0	0	0	0	0
Tv493_443060	1	1	0	0	1	1	1	1	1	1	1	0	1	0	1	0	0	0	0	0	0	0	0	0	0	0	0	0
Tv493_452987	1	1	1	1	1	1	1	1	1	0	1	0	0	0	0	0	0	0	0	0	0	0	0	0	0	0	0	0
Tv493_465278	1	1	0	0	1	1	1	0	0	1	1	0	0	0	0	0	0	0	0	0	0	0	0	0	0	0	0	0
Tv493_471647	0	1	0	0	0	0	1	1	0	0	0	0	0	0	0	0	0	0	0	0	0	0	0	0	0	0	0	0
Tv493_476587	1	1	1	1	0	1	1	1	1	1	1	0	0	0	0	0	0	0	0	0	0	0	0	0	0	0	0	0
Tv493_47661	1	1	1	1	1	1	1	1	1	0	1	0	0	0	0	1	0	0	1	0	0	0	0	0	0	0	0	0
Tv493_508501	1	1	1	1	1	1	1	1	1	1	1	0	0	0	0	0	0	0	0	0	0	0	0	0	0	0	0	0
Tv493_541169	1	1	1	1	1	1	1	1	1	1	1	0	0	0	0	0	0	0	0	0	0	0	0	0	0	0	0	0
Tv493_558136	1	1	1	0	0	1	1	1	1	1	1	0	0	0	0	0	0	0	0	0	0	0	0	0	0	0	0	0
Tv493_559282	1	1	0	1	0	1	0	0	1	1	1	0	0	0	0	0	0	0	0	0	0	0	0	0	0	0	0	0
Tv493_576115	1	1	1	1	1	1	1	1	1	1	1	0	0	0	1	0	0	0	0	0	0	1	0	1	0	1	0	0
Tv493_601501	1	1	0	1	1	1	0	1	1	0	1	0	0	0	0	0	0	0	0	0	0	0	0	0	0	0	0	0
Tv493_609927	0	0	0	0	0	0	0	0	0	0	0	0	0	1	0	0	0	0	0	0	0	1	1	1	0	1	1	1
Tv493_615272	0	1	0	0	0	0	0	0	0	0	0	0	0	0	0	0	0	0	0	0	0	0	0	0	0	0	0	0
Tv493_616175	1	1	0	0	1	1	1	0	1	0	1	0	0	0	0	0	0	0	0	0	1	0	0	0	0	0	0	0
Tv493_663397	0	1	0	0	0	1	1	0	1	1	0	0	0	0	0	0	0	0	0	0	0	0	0	1	0	0	0	0
Tv493_667763	1	1	0	0	1	1	1	1	1	0	0	0	0	0	0	0	0	0	0	0	0	0	0	0	0	0	0	0
Tv493_685805	1	1	0	1	1	1	1	1	1	1	1	0	0	0	0	0	0	0	0	0	1	0	0	0	0	0	0	1
Tv493_689371	1	1	1	1	1	1	1	1	1	1	1	0	0	0	0	0	0	0	0	0	0	0	0	0	0	0	0	0
Tv493_695456	1	1	1	1	1	1	0	1	1	1	1	0	0	0	0	0	0	0	0	0	0	0	0	0	0	0	0	0
Tv493_745872	1	1	0	1	0	1	1	1	1	0	1	0	1	0	1	0	0	0	0	0	0	0	0	0	0	0	0	1
Tv493_754408	1	1	1	1	0	1	1	1	1	0	1	0	0	0	1	0	0	0	0	0	0	0	0	0	0	0	0	0
Tv493_79418	1	1	1	1	1	1	1	1	1	1	1	0	0	0	0	0	0	0	0	0	1	0	0	0	0	0	0	0
Tv493_8518	1	1	0	1	0	1	0	1	1	0	0	0	0	0	0	0	0	0	0	0	0	0	0	0	0	0	0	0
Tv493_886975	1	0	0	0	0	0	1	0	0	0	0	0	0	0	0	0	0	0	0	0	0	0	0	1	0	0	0	0
Tv493_897081	0	1	0	0	0	0	1	0	0	0	0	0	0	0	0	0	0	0	0	0	0	0	0	0	0	0	0	0
Tv596_102550	0	1	0	1	0	1	1	0	0	0	0	0	0	0	0	1	0	0	0	0	0	0	0	0	0	0	0	0
Tv596_1110127	1	1	1	1	1	1	1	1	1	1	0	0	0	0	1	0	0	0	0	0	0	0	0	0	0	0	0	1
Tv596_1123095	0	1	0	0	1	0	1	1	1	0	0	0	0	0	0	0	0	0	0	0	0	0	0	1	0	0	0	0
Tv596_1181845	1	1	0	1	1	1	1	0	1	1	1	0	0	0	0	0	0	0	0	0	0	0	0	0	0	0	0	0
Tv596_124295	1	1	0	1	0	1	1	1	0	1	1	1	1	1	1	0	0	0	0	0	0	0	0	0	0	0	0	0
Tv596_142795	1	1	1	1	1	1	1	1	1	1	1	0	1	1	1	1	1	1	0	0	1	1	1	1	1	1	1	1
Tv596_197267	1	1	1	1	1	1	1	1	1	1	1	0	0	0	0	0	0	0	0	0	0	0	0	0	0	0	0	0
Tv596_219744	1	1	1	1	1	1	1	1	1	1	1	0	0	0	1	0	0	0	1	1	1	1	0	1	0	1	0	1
Tv596_220009	1	1	1	0	0	1	1	1	0	1	1	1	0	1	1	0	0	0	0	0	1	0	0	0	0	0	0	0
Tv596_22319	1	1	1	1	1	1	0	1	0	0	1	0	0	0	0	0	0	0	0	0	0	0	0	0	0	0	0	0
Tv596_231878	1	1	1	1	1	1	1	1	1	1	1	0	1	1	1	0	0	1	0	1	0	1	1	1	1	1	1	1
Tv596_281292	1	1	1	0	0	0	1	0	0	0	0	0	0	0	0	0	0	0	0	0	0	0	0	0	0	0	0	0
Tv596_284593	1	1	0	0	0	0	0	1	0	0	0	0	0	0	0	0	0	0	0	0	0	0	0	0	0	0	0	0
Tv596_286773	1	1	1	1	1	1	1	1	1	1	1	0	0	0	0	0	0	0	0	0	1	0	0	0	0	0	0	0
Tv596_329999	1	1	1	1	1	1	1	1	1	1	1	0	0	0	1	0	1	0	0	0	0	0	0	0	0	0	0	0
Tv596_331928	1	1	1	1	1	1	1	1	0	1	0	0	0	0	0	0	0	0	0	0	0	0	0	0	0	0	1	0
Tv596_334324	1	1	1	1	1	1	1	1	1	1	1	1	1	1	1	0	1	1	1	0	1	1	1	1	1	1	1	1
Tv596_347237	1	1	1	1	1	1	1	1	1	1	1	0	0	0	1	0	0	0	0	0	0	0	0	0	0	0	0	0
Tv596_355350	0	0	0	0	0	0	1	0	0	0	0	0	0	0	0	0	0	0	0	0	0	0	0	0	0	0	0	0
Tv596_364431	1	1	1	1	1	1	1	1	1	1	1	1	1	1	1	1	0	1	0	0	0	0	0	0	0	0	0	0
Tv596_364834	1	1	1	0	0	1	1	0	0	0	0	0	1	0	0	0	0	0	0	0	0	0	0	1	0	1	1	0
Tv596_395028	1	1	0	1	1	1	1	1	1	1	1	1	0	1	0	0	1	0	1	0	1	0	0	0	0	0	0	0
Tv596_405530	0	0	0	0	0	1	0	0	1	0	0	0	0	0	1	0	0	0	0	0	0	0	0	0	0	0	0	0
Tv596_42241	0	1	1	0	1	1	0	1	0	1	0	0	0	0	0	0	0	0	0	0	0	0	0	0	0	0	0	0
Tv596_42488	1	1	1	1	1	1	1	1	1	1	1	0	0	0	0	0	0	0	0	0	0	0	0	0	0	0	0	0
Tv596_494834	1	1	1	0	0	1	1	1	0	1	1	0	0	0	1	0	0	0	0	0	0	0	0	0	0	0	0	0
Tv596_503295	1	1	1	1	1	1	1	1	0	0	0	0	0	0	0	0	0	0	0	0	0	0	0	0	0	0	0	0
Tv596_522282	1	1	1	1	1	1	1	1	1	1	1	1	1	1	1	0	0	0	1	0	1	1	1	1	0	1	1	0
Tv596_522859	0	0	0	0	0	0	0	0	0	1	0	0	0	0	0	0	0	0	0	0	0	0	0	0	0	0	0	0
Tv596_523856	1	1	1	1	0	0	0	1	1	1	0	0	0	0	0	0	0	0	0	0	0	0	0	0	0	0	0	0
Tv596_540494	1	1	0	1	0	1	1	1	0	1	0	0	0	0	0	0	0	0	0	0	0	0	0	0	0	0	0	0
Tv596_569976	0	1	0	0	0	0	0	1	0	1	0	0	0	0	0	0	0	0	0	0	0	0	0	0	0	0	0	0
Tv596_573089	1	1	1	1	0	1	1	1	1	0	1	0	0	1	0	0	0	0	0	0	0	0	1	1	0	1	1	1
Tv596_604728	1	1	1	1	0	1	0	1	0	0	0	0	0	0	0	0	0	0	0	0	0	0	0	0	0	0	0	0
Tv596_609331	1	1	1	1	1	1	1	1	1	1	1	0	1	0	1	0	0	0	0	0	0	0	0	0	0	0	0	1
Tv596_624540	1	0	0	0	0	0	0	1	0	0	0	0	0	0	0	0	0	0	0	0	0	0	0	0	0	0	0	0
Tv596_636527	1	1	0	1	0	1	1	1	0	1	1	0	0	0	0	0	0	0	0	0	0	0	0	0	0	0	0	0
Tv596_643873	1	1	0	1	1	1	1	1	0	0	0	0	0	0	0	0	0	0	0	0	0	0	0	1	0	0	1	0
Tv596_691088	1	1	0	0	0	0	0	0	0	0	1	0	0	0	0	0	0	0	0	0	0	0	0	1	0	0	0	0
Tv596_701690	1	1	0	1	1	1	1	1	1	1	1	0	1	0	0	1	0	0	0	0	0	0	0	1	0	1	1	0
Tv596_735373	0	1	0	0	1	0	1	0	0	1	0	0	0	0	0	0	0	0	0	0	0	0	0	0	0	0	0	0
Tv596_767349	1	1	0	1	1	1	1	1	1	1	1	0	0	0	0	0	0	0	0	0	0	0	0	0	0	0	0	0
Tv596_806742	1	1	0	1	1	1	1	1	1	0	1	1	0	0	0	0	0	0	0	0	0	0	0	0	0	0	0	0
Tv596_875176	0	0	0	0	0	0	1	0	0	0	0	0	0	0	1	0	0	0	0	0	0	0	0	0	0	0	0	0
Tv596_876473	0	1	0	0	1	0	1	1	0	0	0	0	0	0	0	0	0	0	0	0	0	0	0	0	0	0	0	0
Tv596_880017	1	1	1	1	1	1	1	1	1	1	1	0	0	0	0	0	0	0	0	0	0	1	1	1	0	1	1	0
Tv596_897358	1	1	1	1	1	1	1	1	1	1	1	0	1	0	0	0	0	0	0	0	0	0	0	0	0	0	0	0
Tv596_898978	1	1	1	0	0	1	1	1	0	1	0	0	0	0	0	0	0	0	0	0	0	0	0	0	0	0	0	0
Tv596_915061	1	1	0	1	1	1	1	1	1	1	1	0	1	0	1	0	0	0	1	0	1	0	0	0	0	0	0	0
Tv596_961291	1	1	0	0	0	1	0	0	0	0	0	0	0	0	0	0	0	0	0	0	0	0	0	0	0	0	0	0
Tv596_964987	1	1	0	0	1	0	1	0	0	1	0	0	1	0	1	0	0	0	0	0	0	0	0	0	0	0	0	0
Tv596_966246	0	0	0	0	0	1	0	0	0	0	0	0	0	0	0	0	0	0	0	0	0	0	0	0	0	0	0	0
Tv684_1000372	1	1	1	1	1	0	1	1	1	0	1	0	0	1	0	0	0	0	0	0	0	0	0	1	0	1	1	0
Tv684_1026677	1	1	1	1	1	1	1	1	1	1	1	0	0	0	0	0	0	0	1	0	1	0	0	0	0	0	0	0
Tv684_1026980	1	1	0	0	0	1	1	1	1	0	1	0	0	0	0	0	0	0	0	0	0	0	0	0	0	0	0	0
Tv684_1033485	1	1	1	1	1	1	1	1	1	1	1	1	1	1	1	0	1	1	0	0	0	0	0	0	0	0	0	0
Tv684_1041957	1	1	1	1	0	1	1	1	1	1	1	0	0	0	0	0	0	0	0	0	0	0	0	0	0	0	0	0
Tv684_1061782	0	1	0	0	0	1	1	1	1	0	1	0	0	0	0	0	0	0	0	0	0	0	0	0	0	0	0	0
Tv684_1066669	1	1	0	1	1	0	1	1	0	1	0	0	0	0	0	0	0	0	0	0	0	0	0	1	0	1	1	0
Tv684_1067904	1	1	0	1	0	0	1	1	0	1	1	0	0	0	0	0	0	0	0	0	0	0	0	0	0	0	0	0
Tv684_1085222	1	1	1	1	1	1	1	1	1	1	1	0	1	0	1	0	1	0	0	0	0	0	0	0	0	0	0	0
Tv684_1100358	0	1	0	0	0	1	0	0	0	0	0	0	0	0	1	0	0	0	0	0	0	0	0	0	0	0	0	0
Tv684_133590	0	1	0	0	0	0	0	0	0	0	1	0	0	0	0	0	0	0	0	0	0	0	0	0	0	0	0	0
Tv684_160069	1	1	1	1	1	1	1	1	1	1	1	0	0	0	1	0	0	0	1	1	1	1	1	1	1	1	0	1
Tv684_192526	1	1	1	1	1	1	1	1	1	1	1	0	0	0	1	0	0	0	0	1	0	0	0	0	0	0	0	0
Tv684_19357	1	1	0	1	0	1	1	1	0	1	1	0	0	0	0	0	1	0	0	0	0	0	0	0	0	0	0	0
Tv684_197461	1	1	1	1	1	1	1	1	1	1	1	1	1	0	1	0	0	0	0	0	0	0	0	0	0	0	0	0
Tv684_214120	0	1	0	0	0	0	1	0	0	1	1	0	0	0	0	0	0	0	0	0	0	0	0	0	0	0	0	0
Tv684_220121	1	1	1	1	1	1	1	1	1	1	1	0	1	0	0	0	0	0	0	0	0	0	0	0	0	0	0	0
Tv684_238417	1	1	0	1	1	1	1	1	0	0	1	1	0	0	1	0	0	0	0	0	0	0	0	0	0	0	0	0
Tv684_261121	1	1	1	1	1	1	1	1	1	1	1	0	0	0	1	0	0	0	0	0	0	0	0	0	0	0	0	0
Tv684_279288	1	1	0	0	1	1	1	1	1	1	1	0	0	0	0	0	0	0	0	0	0	1	0	1	0	0	0	0
Tv684_305644	1	1	0	0	0	1	0	0	1	0	1	0	0	0	1	0	0	0	0	0	0	0	0	0	0	0	0	0
Tv684_327831	1	1	0	0	1	1	1	1	1	1	1	0	0	0	0	0	0	0	0	0	0	0	0	0	0	0	0	0
Tv684_330899	1	1	1	1	1	1	1	1	0	1	1	0	0	1	1	0	0	1	0	0	0	1	0	1	1	1	1	1
Tv684_342907	1	1	1	1	0	1	1	1	0	0	1	0	0	1	0	0	0	0	0	0	0	1	1	1	0	1	1	0
Tv684_365100	1	1	1	1	1	1	1	1	0	0	1	1	1	0	0	0	0	1	0	0	0	0	0	0	0	0	0	0
Tv684_391299	1	1	1	1	1	1	1	1	1	1	1	0	1	1	0	0	0	0	0	0	0	0	0	0	0	0	0	1
Tv684_393169	1	1	1	0	0	1	1	0	0	0	0	0	0	0	0	0	0	0	0	0	0	0	0	0	0	0	0	0
Tv684_45679	1	1	1	1	1	1	1	1	0	1	0	0	0	0	0	0	0	0	0	0	0	0	0	0	0	0	0	0
Tv684_48174	0	1	0	0	0	0	0	0	0	0	0	0	0	0	0	0	0	0	0	0	0	0	0	0	0	0	0	0
Tv684_483694	1	1	1	0	1	1	0	1	0	0	1	0	0	0	0	0	0	0	0	0	0	0	0	0	0	0	0	0
Tv684_558506	1	1	1	0	0	1	1	1	1	0	1	0	0	1	1	0	0	0	0	0	0	1	0	1	1	1	1	1
Tv684_566013	1	1	1	1	1	1	1	1	1	1	1	1	0	0	0	0	0	0	0	0	1	0	0	0	0	0	0	0
Tv684_604105	1	1	1	0	1	1	1	1	1	0	1	0	0	0	0	0	0	0	0	0	0	0	0	0	0	0	0	0
Tv684_615887	1	1	0	0	1	1	1	0	0	1	1	0	0	0	0	0	0	0	0	0	0	0	0	0	0	0	0	0
Tv684_634180	1	1	1	1	1	1	0	1	1	1	1	0	0	0	0	0	0	0	0	0	0	1	0	1	1	1	1	0
Tv684_638558	0	1	0	0	0	0	0	0	0	0	1	0	0	0	0	0	0	0	0	0	0	0	0	0	0	0	0	0
Tv684_649900	1	1	1	1	1	1	1	1	1	1	1	0	0	0	0	0	0	0	0	0	0	0	0	0	0	0	0	0
Tv684_684959	0	1	0	0	0	1	1	1	0	0	0	0	0	0	0	0	0	0	0	0	0	0	0	0	0	0	0	0
Tv684_708767	1	1	0	0	0	1	0	1	0	0	1	0	0	0	1	0	0	0	0	0	0	0	0	0	0	0	0	0
Tv684_72963	1	0	0	0	0	0	0	0	0	0	0	0	0	0	0	0	0	0	0	0	0	0	0	0	0	0	0	0
Tv684_732639	1	1	1	1	1	1	1	1	1	1	1	1	0	1	1	0	1	0	0	0	0	0	0	0	0	0	0	0
Tv684_734791	1	1	1	1	0	1	1	1	0	1	1	0	0	0	1	0	0	0	0	0	0	0	0	0	0	0	0	0
Tv684_743551	0	1	0	0	0	1	1	0	0	0	0	0	1	0	1	0	0	0	0	0	0	0	0	0	0	0	0	0
Tv684_778444	1	0	0	0	0	0	1	0	0	0	0	0	0	0	0	0	0	0	0	0	0	0	0	0	0	0	0	0
Tv684_820673	1	1	0	1	1	1	1	0	0	0	0	0	1	0	1	0	0	0	0	0	0	0	0	0	0	0	0	0
Tv684_838506	0	1	0	0	0	0	1	1	0	0	0	0	0	0	1	0	0	0	0	0	0	0	0	0	0	0	0	0
Tv684_88052	1	1	1	1	1	1	1	1	1	1	1	0	0	0	0	0	0	0	1	0	1	0	0	0	0	0	0	0
TvBobo09_104072	0	0	0	0	0	0	0	0	0	0	0	0	0	0	0	1	0	0	0	0	0	0	0	0	0	0	0	0
TvBobo09_124171	1	1	1	0	1	1	1	1	1	1	0	0	0	0	1	1	0	0	0	0	0	0	0	1	0	1	1	0
TvBobo09_21599	0	0	0	0	0	0	0	0	0	0	0	0	0	0	0	1	0	0	0	0	1	0	1	0	1	1	1	0
TvBobo09_23793	0	0	0	0	0	0	0	0	0	0	0	0	0	0	0	1	0	0	0	0	0	0	0	0	0	0	0	0
TvBobo09_24955	1	0	0	1	1	1	0	0	0	0	0	0	0	0	0	0	0	0	0	0	0	0	0	0	0	0	0	0
TvBobo09_26309	1	1	0	0	0	1	1	1	0	1	0	0	0	0	0	1	0	0	1	0	0	0	0	0	0	0	0	0
TvBobo09_37478	1	1	1	1	1	1	1	1	1	1	1	1	0	0	0	1	0	0	1	1	1	0	0	0	1	0	0	1
TvBobo09_42447	1	1	1	1	1	1	1	1	1	1	1	1	1	1	1	1	0	1	1	0	1	0	0	0	0	0	1	0
TvBobo09_46424	0	0	0	0	0	0	0	0	0	0	0	0	0	0	0	1	0	1	0	0	0	0	0	0	0	0	0	0
TvBobo09_49106	0	0	0	0	0	1	0	0	0	0	0	0	0	0	0	0	0	0	0	0	0	0	0	0	0	0	0	0
TvBobo09_64504	1	1	1	1	1	1	0	1	0	0	1	0	1	0	0	1	0	0	0	0	0	1	0	1	0	1	1	0
TvBobo09_64654	0	1	0	0	0	0	1	0	0	0	0	0	0	0	0	1	0	0	0	0	0	0	0	0	0	0	0	0
TvBobo09_68837	1	1	1	1	1	1	1	1	1	1	1	1	1	1	1	1	1	0	0	0	1	0	0	0	0	0	0	0
TvBobo09_72599	1	1	1	1	1	1	1	1	1	1	1	1	1	1	1	1	0	1	1	0	1	0	0	0	0	0	0	0
TvBobo09_74262	1	1	1	1	1	1	1	1	1	1	1	1	0	0	0	1	0	0	0	0	1	0	0	0	0	0	0	0
TvBobo09_75776	0	0	0	0	0	0	0	0	0	0	0	0	0	0	0	1	0	0	0	0	0	0	0	0	0	0	0	0
TvBobo09_79379	1	1	1	1	1	1	1	1	1	1	1	1	1	1	1	1	0	1	0	0	1	0	0	0	0	0	0	0
TvBobo09_80377	0	1	0	0	0	0	0	0	0	0	1	0	0	1	0	1	0	0	0	0	0	0	0	1	0	1	1	0
TvBobo09_89086	0	0	0	0	0	0	0	0	0	0	0	0	0	0	0	1	0	0	0	0	0	0	0	0	0	0	0	0
TvBobo09_97090	1	1	1	1	1	1	1	1	1	1	1	1	1	1	1	1	1	1	1	0	0	0	0	0	0	0	0	0
TvBobo14_101405	0	1	0	1	1	1	1	0	1	0	1	0	0	0	0	0	0	0	0	0	0	0	0	0	0	0	0	0
TvBobo14_109137	0	0	0	0	0	0	1	0	0	0	1	1	0	0	0	0	1	0	1	0	1	1	1	1	0	1	1	1
TvBobo14_113358	1	1	1	0	0	1	1	1	0	0	1	0	0	0	0	0	1	0	0	0	0	0	0	0	0	0	0	0
TvBobo14_115065	0	0	0	0	0	0	0	0	0	0	0	0	0	0	0	0	1	0	0	0	0	0	0	0	0	0	0	0
TvBobo14_116324	1	1	1	1	1	1	1	1	0	1	1	1	0	1	1	0	1	0	1	0	1	1	1	1	1	1	1	1
TvBobo14_124447	0	0	0	0	0	0	0	0	0	0	0	1	1	1	1	1	0	1	0	0	0	0	0	0	0	0	0	0
TvBobo14_128239	1	1	1	1	1	1	1	1	1	1	1	1	0	0	1	0	1	0	0	0	0	0	0	1	0	0	0	0
TvBobo14_128521	1	1	0	1	1	1	1	1	1	1	0	0	0	0	1	0	1	0	0	1	0	0	0	0	0	0	0	0
TvBobo14_134229	1	1	0	0	0	1	1	0	0	0	0	0	0	0	0	0	1	0	0	0	0	0	0	0	0	0	0	1
TvBobo14_142041	0	0	0	0	0	0	0	0	0	0	0	0	0	0	0	0	1	0	0	0	0	0	0	0	0	0	0	0
TvBobo14_150012	1	1	1	1	1	1	1	1	1	1	1	0	0	0	0	0	1	0	0	0	0	0	0	0	0	0	0	0
TvBobo14_167548	1	1	1	1	1	1	1	1	1	1	1	0	1	0	1	0	1	0	0	0	0	0	0	0	0	0	0	0
TvBobo14_17033	1	1	0	1	0	1	1	1	1	1	1	0	0	1	1	0	1	0	0	0	0	0	0	0	0	0	0	0
TvBobo14_174032	0	0	0	0	0	0	0	0	0	0	0	0	0	1	0	0	1	0	1	1	1	0	0	0	0	0	0	0
TvBobo14_176147	1	1	1	1	0	1	1	1	1	1	1	0	1	0	1	0	1	0	0	0	0	0	0	0	0	0	0	0
TvBobo14_179065	1	1	0	0	1	1	1	1	1	0	1	0	1	1	1	0	1	1	0	0	0	1	1	1	1	1	1	0
TvBobo14_182225	1	1	1	1	1	1	1	1	1	1	1	0	1	0	1	0	1	0	0	0	0	0	0	0	0	0	0	0
TvBobo14_187314	1	0	1	0	1	0	0	1	1	1	1	0	0	0	0	0	1	0	0	0	0	1	0	1	1	1	1	0
TvBobo14_194263	1	1	0	0	1	0	1	1	1	0	0	0	1	0	1	0	1	1	0	0	0	0	0	1	0	1	1	0
TvBobo14_198492	0	0	1	0	0	0	0	0	0	0	0	0	0	0	1	0	1	0	0	0	0	0	0	0	0	0	1	0
TvBobo14_206403	0	0	0	0	0	0	0	0	0	0	0	0	1	1	1	0	1	0	0	0	0	0	0	0	0	0	0	0
TvBobo14_212114	1	1	1	1	1	1	1	1	0	0	1	0	0	0	1	0	1	1	0	0	0	0	0	0	0	0	1	0
TvBobo14_216225	1	1	1	1	1	1	1	1	1	1	1	1	1	1	1	0	1	1	0	0	0	1	1	1	0	1	1	0
TvBobo14_221996	1	1	1	1	1	0	1	1	0	1	0	0	1	0	1	0	1	1	0	1	0	1	1	1	1	1	1	1
TvBobo14_224848	1	1	1	1	0	0	0	1	0	1	0	0	0	1	0	0	0	0	1	0	0	0	0	0	0	0	0	0
TvBobo14_237125	0	0	0	0	0	1	0	0	0	0	0	0	1	0	1	0	1	0	0	0	0	0	0	0	0	0	0	0
TvBobo14_245528	1	1	1	1	1	1	1	1	1	1	1	1	1	1	1	0	1	1	1	0	1	1	1	1	1	1	1	1
TvBobo14_261537	0	0	0	0	0	0	0	0	0	0	0	0	1	0	1	0	1	0	0	0	0	0	0	0	0	0	0	0
TvBobo14_261712	0	1	0	0	1	0	1	1	0	0	1	0	0	0	1	0	1	1	0	0	0	0	0	0	0	0	1	0
TvBobo14_263070	1	1	0	1	1	1	1	1	1	1	1	0	0	1	0	0	1	0	0	0	1	0	0	0	0	0	0	0
TvBobo14_26920	0	0	0	0	0	0	0	0	0	0	0	0	0	0	0	1	1	0	0	1	0	1	1	0	1	1	1	1
TvBobo14_271845	0	0	0	0	0	0	0	0	0	0	0	0	0	0	0	1	1	0	0	0	0	1	1	0	1	1	1	1
TvBobo14_282920	0	0	0	0	0	0	0	0	0	0	0	0	1	0	1	0	1	0	0	0	0	0	0	0	0	0	0	0
TvBobo14_290349	1	1	1	1	1	1	1	1	1	1	1	0	0	0	0	0	1	0	0	0	0	0	0	0	0	0	0	0
TvBobo14_297390	0	0	0	0	0	0	0	0	0	0	0	0	0	1	1	0	1	0	0	1	0	0	1	0	1	1	1	0
TvBobo14_304286	0	0	0	0	0	0	0	0	0	0	0	0	0	0	0	0	1	0	0	0	0	0	0	0	0	0	0	0
TvBobo14_32408	1	1	1	1	1	1	1	1	1	1	1	1	1	1	1	1	1	0	0	0	0	1	1	1	0	1	1	0
TvBobo14_362897	1	1	0	0	1	1	1	1	1	1	0	1	0	0	1	0	1	0	0	0	0	0	0	1	0	0	0	0
TvBobo14_363387	0	1	0	0	1	1	1	0	1	1	0	0	0	0	1	0	1	0	0	0	0	0	0	0	0	0	0	0
TvBobo14_372351	0	0	0	0	0	0	0	0	0	0	0	0	0	0	1	0	1	0	0	0	0	0	0	0	0	0	0	0
TvBobo14_386975	1	1	1	1	1	1	1	1	1	0	0	0	1	0	1	0	1	0	0	0	0	0	0	0	0	0	0	0
TvBobo14_423329	0	0	0	0	0	0	0	0	0	0	0	0	0	0	0	0	1	0	0	0	0	0	0	0	0	0	0	0
TvBobo14_428923	0	1	0	0	0	0	0	0	0	0	0	0	0	0	0	0	1	0	0	0	0	0	0	0	0	0	0	0
TvBobo14_448231	0	0	0	0	0	0	0	0	0	0	0	0	0	0	0	0	1	0	0	0	0	0	0	0	0	0	1	1
TvBobo14_448664	0	0	0	0	0	0	0	0	0	0	0	0	0	1	1	0	1	0	0	1	0	0	0	0	0	0	0	0
TvBobo14_448764	1	1	1	1	1	1	1	1	1	1	1	0	1	0	1	0	1	0	0	0	0	0	0	0	0	0	0	0
TvBobo14_45465	0	0	0	0	0	0	0	0	0	0	0	1	0	0	1	0	1	0	0	1	0	0	0	0	0	0	0	0
TvBobo14_456410	0	0	0	0	0	0	0	0	0	0	0	0	0	1	1	0	1	0	0	1	0	0	0	0	0	0	0	0
TvBobo14_64119	1	1	0	0	0	0	0	1	1	0	1	0	0	0	0	0	1	0	0	0	0	0	0	0	0	0	0	0
TvBobo14_75335	0	0	0	0	0	0	0	0	0	0	0	0	0	0	0	0	1	0	0	0	0	0	0	0	0	0	0	0
TvBobo14_82141	1	1	1	1	1	1	1	1	1	1	1	1	1	1	1	1	1	1	0	0	0	0	0	0	0	0	0	1
TvBobo14_88945	1	1	1	1	0	1	1	0	0	0	1	0	0	0	1	0	1	0	0	0	0	0	0	0	0	0	0	0
TvBobo14_92647	1	1	1	1	1	1	1	1	1	1	1	0	0	0	0	0	1	0	0	0	0	0	0	0	0	0	0	0
TvBobo14_93522	0	0	0	0	0	0	0	0	0	0	0	0	0	0	0	0	1	0	0	0	0	0	0	0	0	0	0	0
TvBobo14_97909	1	1	1	1	1	1	1	1	1	1	1	1	1	0	0	0	1	1	0	1	0	1	1	1	1	1	1	1
TvBobo14_99651	1	1	1	1	1	1	1	1	1	1	1	1	1	1	1	0	1	0	0	1	0	1	1	1	0	0	0	0
TvBrRP_10321	1	1	1	1	0	1	1	1	1	1	1	0	0	1	0	0	0	0	0	0	0	1	1	1	1	1	1	1
TvBrRP_11248	0	0	0	0	0	0	0	0	1	0	0	1	1	0	0	0	0	0	0	0	0	1	1	0	1	1	1	1
TvBrRP_11643	0	0	0	0	0	0	0	0	0	0	0	0	0	0	0	0	0	0	0	0	0	1	1	1	0	0	0	0
TvBrRP_1213	1	1	1	1	1	1	1	1	1	1	1	0	0	1	0	0	0	1	0	1	0	1	1	1	1	1	1	1
TvBrRP_14540	1	1	1	1	1	1	1	1	1	1	1	1	1	0	0	0	0	1	0	0	0	1	1	1	1	1	1	1
TvBrRP_14680	0	0	1	0	0	0	0	0	0	0	1	0	0	1	0	0	0	0	0	1	0	1	1	1	0	1	1	0
TvBrRP_15662	0	0	0	0	0	1	0	0	0	0	0	0	0	1	1	0	0	0	0	0	1	1	0	1	0	1	1	1
TvBrRP_15827	0	0	0	0	1	0	0	0	0	0	0	0	0	0	0	1	1	0	0	1	0	1	1	0	1	1	1	1
TvBrRP_15861	1	1	0	0	0	1	1	1	1	0	0	0	1	0	0	0	0	0	0	0	0	1	1	1	1	1	1	1
TvBrRP_17987	1	1	1	1	1	1	1	1	1	1	1	0	1	1	1	1	0	1	1	1	0	1	1	1	1	1	1	1
TvBrRP_20598	0	0	0	0	0	0	0	0	0	0	0	0	0	0	0	0	0	0	0	0	0	1	1	1	0	0	0	0
TvBrRP_20688	0	0	0	0	0	0	0	0	0	0	0	0	0	0	0	0	0	0	0	0	0	1	1	1	0	0	0	0
TvBrRP_20763	0	1	0	0	0	0	0	0	0	0	0	0	0	1	0	0	0	1	0	0	0	1	0	1	1	1	1	1
TvBrRP_21839	1	1	1	1	1	1	1	1	1	1	1	0	0	1	0	0	0	1	0	1	0	1	1	1	1	1	1	1
TvBrRP_22092	1	1	1	1	1	1	1	1	1	1	1	0	0	0	1	1	0	0	0	0	0	1	1	1	1	1	1	0
TvBrRP_25102	0	1	0	0	0	0	0	0	0	0	0	0	0	0	0	1	1	0	0	0	0	1	1	0	1	1	1	1
TvBrRP_25332	0	0	0	0	0	0	0	0	0	0	0	0	0	0	0	0	0	0	0	0	0	1	1	1	0	0	0	0
TvBrRP_25416	1	1	1	1	1	1	1	1	1	1	1	0	0	1	0	0	0	1	0	1	0	1	1	1	1	1	1	1
TvBrRP_25637	1	1	1	1	1	1	1	1	1	1	1	0	0	1	0	0	0	0	0	1	0	1	1	1	1	1	1	1
TvBrRP_25849	0	0	0	0	0	0	0	0	0	0	0	0	1	0	0	0	0	0	1	0	1	1	1	1	1	1	1	1
TvBrRP_30132	1	1	1	1	1	1	1	1	1	1	1	0	0	1	1	0	0	1	0	0	0	1	1	1	1	1	1	1
TvBrRP_30955	0	0	0	0	0	0	0	0	0	0	0	0	0	1	0	0	0	1	0	0	0	1	0	1	0	1	1	0
TvBrRP_31105	0	0	0	0	0	0	0	0	0	0	0	0	0	0	0	0	0	0	0	0	0	1	1	0	1	1	1	1
TvBrRP_31530	1	1	1	1	0	1	0	1	1	1	1	0	0	0	0	0	0	0	0	0	0	1	1	1	0	1	1	1
TvBrRP_33212	0	0	0	0	0	0	0	0	0	0	0	0	0	0	0	0	0	0	0	0	0	1	1	1	0	0	0	0
TvBrRP_35233	0	0	0	0	0	0	0	0	0	0	1	1	1	0	0	0	0	0	0	0	0	1	1	0	1	1	1	1
TvBrRP_36300	0	0	0	0	0	0	0	0	1	0	0	1	1	0	0	0	0	0	0	0	0	1	1	0	1	1	1	1
TvBrRP_37810	0	0	0	0	0	0	0	0	0	0	0	0	0	0	0	0	0	0	0	0	0	1	1	0	1	1	1	1
TvBrRP_38213	1	1	1	0	1	1	1	1	1	1	0	0	0	0	1	0	0	0	0	0	0	1	1	1	0	1	1	0
TvBrRP_41371	0	0	0	0	0	0	0	0	0	0	0	0	0	0	1	0	1	0	0	0	0	1	1	1	0	1	1	0
TvBrRP_4202	0	1	0	0	0	1	0	0	0	0	0	0	0	0	0	0	0	0	0	0	0	1	1	1	0	0	0	0
TvBrRP_4324	0	0	0	0	0	0	0	0	0	0	0	0	0	0	0	0	0	0	0	0	0	1	1	1	0	0	0	0
TvBrRP_46512	0	0	0	0	0	0	0	0	0	0	0	0	0	0	0	1	0	0	0	0	1	1	1	0	1	1	1	1
TvBrRP_47381	1	1	1	1	1	1	1	1	0	1	1	0	0	1	0	0	0	1	0	1	0	1	1	1	1	1	1	1
TvBrRP_4973	1	1	1	1	1	1	1	1	1	1	1	0	1	1	1	0	1	0	0	0	0	1	1	1	1	1	1	1
TvBrRP_5445	1	1	1	1	0	1	1	1	0	0	0	0	0	1	1	0	0	0	0	0	0	1	1	1	0	1	1	1
TvBrRP_592	0	0	0	0	0	0	0	0	0	0	0	1	1	0	0	0	0	0	0	0	0	1	1	0	1	1	1	1
TvBrRP_7912	0	0	0	0	0	0	0	0	0	0	0	0	0	0	0	0	0	0	0	0	0	1	1	1	0	0	0	0
TvBrRP_9168	1	1	0	1	1	0	1	1	0	0	1	1	0	0	0	0	1	0	0	0	0	1	0	1	1	1	1	1
TvBrRP_9171	1	1	0	1	1	1	1	1	1	0	1	0	0	1	1	1	0	0	0	0	0	1	1	1	0	1	1	1
TvD39_101030	0	0	0	0	0	0	0	0	0	0	0	1	1	1	1	1	1	1	0	1	0	0	0	0	0	0	0	0
TvD39_107936	0	0	0	0	0	0	0	0	0	0	0	0	0	0	0	0	0	1	0	0	0	1	0	1	0	1	1	0
TvD39_108233	1	1	1	1	1	1	1	1	1	1	1	0	0	0	1	0	1	1	0	0	0	0	0	0	0	0	0	0
TvD39_109685	1	1	0	0	1	1	1	1	0	1	0	0	1	0	0	0	0	1	0	0	0	0	0	0	0	0	0	0
TvD39_111595	1	1	0	1	1	1	1	0	1	0	1	0	1	1	1	0	0	0	0	0	0	0	0	0	0	0	0	0
TvD39_117124	0	0	0	0	0	0	0	0	0	0	0	1	1	1	1	0	1	1	0	0	0	0	0	0	0	0	0	0
TvD39_128506	0	0	0	0	0	0	0	0	0	0	0	0	1	1	1	0	1	1	0	1	0	0	0	0	0	0	0	0
TvD39_131472	0	0	0	0	0	0	0	0	0	0	0	0	1	0	1	0	0	1	0	0	0	0	0	0	0	0	0	0
TvD39_136853	0	0	0	0	0	0	0	0	0	0	0	1	1	1	1	1	0	1	0	1	0	0	0	0	0	0	0	0
TvD39_137093	1	1	1	1	1	1	1	1	1	1	1	0	0	0	1	0	1	1	0	0	0	0	0	0	0	0	0	1
TvD39_150850	0	1	0	0	0	1	1	1	0	1	1	0	0	1	1	0	0	1	0	0	0	0	0	1	0	1	1	0
TvD39_152557	1	1	1	1	1	1	1	1	1	1	1	1	1	1	1	0	0	1	0	1	1	1	1	1	1	1	1	1
TvD39_152870	0	0	0	0	0	1	0	0	0	0	0	0	0	0	0	0	0	1	0	0	0	0	0	0	0	0	0	0
TvD39_154269	0	0	0	0	0	0	0	0	0	0	0	0	0	0	0	0	0	1	0	0	0	0	0	0	0	0	0	0
TvD39_155529	0	0	0	0	0	0	0	0	0	0	0	0	0	1	1	1	1	1	0	0	0	0	0	0	0	0	0	0
TvD39_156066	1	1	1	0	1	1	1	1	1	1	1	0	0	1	0	0	0	1	0	0	0	1	1	1	1	1	1	1
TvD39_156073	0	0	0	0	0	0	0	0	0	0	0	1	0	1	1	0	0	1	0	0	0	0	0	0	0	0	0	0
TvD39_162485	1	1	1	1	1	1	1	1	1	1	1	1	1	1	1	1	1	1	1	1	1	0	0	0	0	0	0	1
TvD39_167613	1	1	1	1	1	1	1	1	1	1	1	0	0	1	0	0	0	1	0	0	0	1	1	1	1	1	1	1
TvD39_169552	0	0	0	0	0	0	0	0	0	0	0	0	0	1	0	0	0	1	0	0	0	0	1	1	1	1	1	0
TvD39_175052	0	0	0	0	0	0	0	0	0	0	0	0	1	0	1	0	0	1	0	1	0	0	0	0	0	0	0	0
TvD39_175527	1	1	1	1	1	1	1	1	1	1	1	0	1	1	0	1	0	0	0	0	1	0	0	0	0	0	0	0
TvD39_177669	0	0	0	0	0	0	0	0	0	0	0	1	1	1	1	1	1	1	0	1	0	0	0	0	0	0	0	0
TvD39_178644	1	1	0	0	0	1	0	0	0	0	0	0	0	0	1	0	0	1	0	0	0	0	0	1	0	1	1	0
TvD39_184001	0	0	0	0	0	0	0	0	0	0	0	0	0	0	0	0	0	1	0	0	0	0	0	0	0	0	0	0
TvD39_186536	0	0	0	0	0	0	0	0	0	0	0	0	0	0	0	0	0	1	0	0	0	0	0	0	0	0	0	0
TvD39_189593	1	1	1	1	1	1	1	1	1	1	1	1	0	0	0	0	0	1	0	0	0	1	0	1	1	1	1	0
TvD39_192937	0	1	1	0	0	1	0	1	0	1	0	0	0	0	1	0	0	1	0	0	0	0	0	0	0	0	0	0
TvD39_201198	1	1	1	1	1	1	1	1	1	1	1	1	0	0	1	1	1	1	0	1	0	0	0	0	0	0	0	1
TvD39_201274	1	1	1	1	1	1	1	1	1	1	1	1	1	1	1	0	0	1	1	0	0	1	1	1	1	1	1	1
TvD39_211812	1	1	1	0	0	1	1	0	0	0	1	0	0	1	0	0	0	1	0	1	0	1	1	1	1	1	1	0
TvD39_216758	1	0	0	0	0	0	0	0	0	0	0	0	0	0	0	0	0	1	0	0	0	0	0	0	0	0	0	0
TvD39_217810	0	1	0	0	0	0	0	0	0	0	0	0	0	1	0	0	0	1	0	0	0	0	0	1	0	1	1	0
TvD39_222506	1	1	1	1	1	1	1	1	1	1	1	1	1	0	0	0	0	0	0	0	0	0	1	1	0	1	1	1
TvD39_231220	0	0	0	0	0	0	0	0	0	0	0	0	0	0	0	0	0	1	0	0	0	0	0	0	0	0	0	0
TvD39_237906	0	0	0	0	0	0	0	0	0	0	0	0	0	0	0	0	0	1	0	0	0	0	0	0	0	0	0	0
TvD39_238296	0	0	0	0	0	0	0	0	0	0	0	0	0	0	0	0	0	1	0	0	0	0	0	0	0	0	0	0
TvD39_248598	1	1	1	1	1	1	1	0	0	0	0	1	1	0	1	0	0	1	0	0	0	0	0	0	0	0	0	0
TvD39_265098	0	0	0	0	0	0	0	0	0	0	0	0	0	1	0	0	0	1	0	1	0	1	1	1	1	1	1	1
TvD39_284678	0	0	0	0	0	0	0	0	0	0	0	0	1	0	1	0	0	1	0	0	0	0	0	0	0	0	0	0
TvD39_290505	0	0	0	0	0	0	0	0	0	0	0	0	0	0	0	0	0	1	0	0	0	0	0	0	0	0	0	0
TvD39_310873	0	0	0	0	0	0	0	0	0	0	0	0	0	0	0	0	0	1	0	0	0	0	0	0	0	0	0	0
TvD39_314762	1	1	1	1	1	1	1	1	1	1	1	1	1	1	1	0	0	1	1	0	1	0	0	0	0	0	0	0
TvD39_318559	0	1	0	0	0	0	0	0	1	1	0	0	0	1	0	0	0	0	0	0	0	0	0	1	0	0	0	0
TvD39_322849	0	0	0	0	0	0	0	0	0	0	0	1	1	1	1	0	1	1	0	1	0	0	0	0	0	0	0	0
TvD39_32858	0	0	0	0	0	0	0	0	0	0	0	0	0	0	1	0	0	1	0	0	0	0	0	0	0	0	0	0
TvD39_339603	0	0	0	0	0	0	0	0	0	0	0	0	0	0	0	0	0	1	0	0	0	0	0	0	0	0	0	0
TvD39_344566	0	0	0	0	0	0	0	0	0	0	0	0	0	0	0	0	0	0	0	0	0	1	0	1	0	1	1	1
TvD39_345623	1	1	1	1	0	1	1	1	1	1	1	0	0	0	0	0	0	1	0	0	0	0	0	0	0	0	0	0
TvD39_353861	0	0	0	0	0	0	0	0	0	0	0	0	0	0	0	0	0	1	0	0	0	0	0	0	0	0	0	0
TvD39_379854	0	0	0	0	0	0	0	0	0	0	0	0	0	0	0	0	0	1	0	0	0	0	0	1	0	1	1	0
TvD39_380259	0	0	0	0	0	0	0	0	0	0	0	0	0	0	1	0	0	1	0	1	0	0	0	0	0	0	0	0
TvD39_386897	1	1	0	1	1	1	1	1	0	0	0	0	0	0	0	0	0	1	0	0	0	0	0	0	0	0	0	0
TvD39_394632	0	0	0	0	0	0	0	0	0	0	0	0	0	0	0	0	0	1	0	0	0	0	0	0	0	1	1	0
TvD39_395626	0	0	0	0	0	0	0	0	0	0	0	0	0	1	1	0	0	0	0	0	0	0	0	0	0	0	0	0
TvD39_398506	0	0	0	0	0	0	0	0	0	0	0	0	0	1	0	0	0	0	0	0	0	0	0	1	0	1	1	0
TvD39_400159	1	1	0	1	1	1	1	1	1	1	0	1	1	0	1	0	0	1	0	0	0	0	0	0	0	0	0	0
TvD39_412511	0	1	0	0	0	0	0	0	0	0	0	0	0	1	1	0	0	1	0	0	0	0	0	0	0	0	0	0
TvD39_423822	0	0	0	0	0	0	0	0	0	0	0	0	0	1	0	0	0	1	0	1	0	1	1	1	0	1	1	1
TvD39_455491	0	1	0	0	1	1	0	0	0	0	1	0	0	1	0	0	0	0	1	0	0	0	0	1	0	1	1	0
TvD39_471326	0	1	0	1	1	1	1	1	0	0	1	0	1	0	0	0	0	1	0	0	0	0	0	1	0	1	1	0
TvD39_479261	1	1	0	1	1	1	1	0	1	1	0	0	0	1	0	0	0	1	0	0	0	0	0	0	0	0	0	0
TvD39_497627	0	0	0	0	0	0	0	0	0	0	0	0	1	0	0	0	0	1	0	0	0	0	0	0	0	0	0	0
TvD39_511328	1	1	0	0	1	1	1	0	1	0	1	0	0	1	1	0	0	1	0	1	0	1	1	1	0	1	1	1
TvD39_53841	1	1	1	1	1	1	1	1	1	1	1	1	1	0	0	0	0	1	0	1	0	0	0	0	0	0	0	1
TvD39_580743	0	0	0	0	0	0	0	0	0	0	0	0	0	0	0	0	0	1	0	0	0	0	0	0	0	0	0	0
TvD39_607883	0	0	0	0	0	0	0	0	0	0	0	0	0	1	0	0	0	1	0	0	0	1	0	1	0	1	1	0
TvD39_70278	0	0	0	0	0	0	0	0	0	0	0	0	0	0	1	0	0	1	0	0	0	0	0	0	0	0	0	0
TvD39_71914	1	1	1	1	1	1	1	1	1	1	1	1	1	0	0	0	0	1	0	0	0	1	1	1	1	1	1	1
TvD39_71959	1	0	0	0	0	0	0	0	0	0	0	0	0	1	0	0	0	1	0	1	0	1	0	0	0	1	1	1
TvD39_76639	1	1	1	1	1	1	1	1	1	0	0	0	1	0	0	0	0	1	0	0	0	0	0	0	0	0	0	0
TvD39_86280	1	1	0	0	1	1	0	1	1	1	1	0	0	0	0	0	0	1	0	0	0	0	0	1	0	0	0	0
TvD39_87933	0	0	0	0	0	0	0	0	0	0	0	0	0	0	0	0	0	1	0	0	0	0	0	0	0	0	0	0
TvD39_93877	1	1	1	1	1	1	1	1	1	1	1	0	0	1	0	0	1	1	1	0	1	1	1	1	0	1	1	0
TvFar_100134	1	1	1	1	0	1	1	1	0	1	0	0	0	1	1	0	0	1	0	0	0	1	1	1	1	1	1	1
TvFar_101385	1	1	0	1	0	1	1	1	1	0	1	1	0	0	0	0	0	0	0	0	1	0	0	0	0	0	0	0
TvFar_152452	0	1	0	0	0	1	1	1	0	0	0	0	0	1	1	0	0	0	0	0	0	0	0	0	0	0	0	0
TvFar_51010	1	1	1	1	1	1	1	1	1	1	1	0	1	1	1	0	0	1	0	1	0	1	1	1	1	1	1	1
TvFar_59599	1	1	0	1	1	1	1	1	1	1	1	0	1	1	1	1	0	0	0	0	0	1	1	1	0	1	1	0
TvFar_66561	1	1	1	0	0	0	1	0	1	0	0	0	0	0	0	0	0	0	0	0	0	0	0	0	0	0	0	0
TvGondo_10556	1	1	1	1	1	1	1	1	1	1	1	0	0	0	1	0	0	0	1	0	1	0	0	0	0	0	0	1
TvGondo_119360	0	0	0	0	0	0	0	0	0	0	0	0	0	0	0	0	0	0	1	0	1	0	0	0	0	0	0	0
TvGondo_123666	1	1	0	1	0	1	1	0	1	1	1	0	0	0	0	0	0	0	1	0	0	0	0	0	0	0	0	0
TvGondo_129232	0	0	0	0	0	0	0	0	0	0	0	1	0	0	0	0	0	0	1	0	0	0	0	0	0	0	0	0
TvGondo_132479	1	1	1	0	0	1	1	0	0	1	0	0	0	0	0	0	0	0	0	0	0	0	0	0	0	0	0	0
TvGondo_132877	1	1	1	1	1	1	1	1	1	1	1	0	1	1	1	0	1	0	1	0	0	1	0	1	0	1	1	0
TvGondo_135306	1	1	1	1	0	1	0	1	0	0	1	1	0	0	1	0	0	0	1	0	0	0	0	0	0	0	0	0
TvGondo_146213	1	1	1	1	1	1	1	1	1	1	1	0	0	0	0	0	0	0	1	0	1	0	0	0	0	0	0	0
TvGondo_148702	1	1	1	1	0	1	1	0	0	0	0	0	0	0	1	0	0	0	1	0	0	0	0	1	0	1	1	0
TvGondo_150728	0	0	0	0	0	0	0	0	0	0	0	0	0	0	0	0	0	0	1	0	0	0	0	0	0	0	0	0
TvGondo_153254	0	0	0	0	0	0	0	0	0	0	0	0	0	0	0	0	0	0	1	0	1	1	1	0	1	1	1	1
TvGondo_158870	0	0	0	0	0	0	0	0	0	0	0	0	0	0	1	0	0	0	1	0	0	0	0	0	0	0	0	0
TvGondo_159467	0	0	0	0	0	0	0	0	0	0	0	0	0	0	0	0	0	0	1	0	0	0	0	0	0	0	0	0
TvGondo_173573	1	1	1	1	1	1	1	1	1	1	1	0	0	0	0	0	0	0	1	0	0	0	0	0	0	0	0	1
TvGondo_176088	1	0	0	0	0	1	0	0	0	0	0	0	1	0	0	0	0	0	1	0	1	0	0	0	0	0	0	0
TvGondo_181747	0	0	0	0	0	0	0	0	0	0	0	0	0	0	0	0	0	0	1	0	1	0	0	0	0	0	0	0
TvGondo_182170	0	0	0	0	0	0	0	0	0	0	0	0	0	0	0	0	0	0	1	0	0	0	0	0	0	0	0	0
TvGondo_190923	0	0	0	0	0	0	0	0	0	0	0	0	0	0	0	0	0	0	1	0	1	0	0	0	0	0	0	0
TvGondo_195572	0	0	0	0	0	0	0	1	0	0	0	1	1	0	1	0	0	0	1	0	1	0	0	0	0	0	0	0
TvGondo_196659	1	1	0	1	1	1	1	1	1	0	1	0	0	0	0	0	0	0	1	0	1	0	0	0	0	0	0	0
TvGondo_208961	0	0	0	0	0	0	0	0	0	0	0	0	0	0	0	0	0	0	1	0	1	0	0	0	0	0	0	0
TvGondo_215841	1	1	0	1	1	1	1	1	1	1	1	0	0	0	0	0	0	0	1	0	1	0	0	0	0	0	0	0
TvGondo_234345	0	0	0	0	0	0	0	0	0	0	0	0	0	0	0	0	0	0	1	0	1	0	0	0	0	0	0	0
TvGondo_234707	0	0	0	0	0	0	0	0	0	0	0	0	0	0	1	0	0	0	1	0	0	0	0	0	0	0	0	0
TvGondo_240138	0	0	0	0	0	0	0	0	0	0	0	0	0	0	0	0	0	0	1	0	0	0	0	0	0	0	0	0
TvGondo_241346	1	1	1	1	0	1	1	1	0	1	1	0	0	0	0	0	0	0	1	0	0	0	0	0	0	0	0	0
TvGondo_243160	0	0	0	0	0	0	0	0	0	0	0	0	0	0	0	0	0	0	1	0	0	0	0	0	0	0	0	0
TvGondo_248415	0	0	0	0	0	0	0	0	0	0	0	0	0	0	0	0	0	0	1	0	1	0	0	0	0	0	0	0
TvGondo_267140	1	1	0	1	0	1	1	1	1	0	1	0	0	0	0	0	0	0	1	0	0	0	0	0	0	0	0	0
TvGondo_272523	1	1	1	0	1	1	1	1	1	1	0	0	0	0	0	0	0	0	1	0	0	0	0	0	0	0	0	0
TvGondo_28159	1	1	0	0	0	1	1	1	0	0	0	0	0	0	0	0	0	0	1	0	0	0	0	0	0	0	0	0
TvGondo_28693	1	1	1	1	1	1	1	1	0	1	1	1	1	1	1	0	0	1	1	0	0	1	1	1	1	1	1	1
TvGondo_293085	0	0	0	0	0	0	0	0	0	0	0	0	0	0	0	0	0	0	1	0	0	0	0	0	0	0	0	0
TvGondo_293855	0	0	0	0	0	0	0	0	0	0	0	1	0	0	0	0	0	0	1	0	0	0	0	0	0	0	0	0
TvGondo_298879	0	0	0	0	0	0	0	0	0	0	0	0	0	0	0	0	0	0	1	0	0	0	0	0	0	0	0	0
TvGondo_33760	0	0	0	0	0	0	0	0	0	0	0	0	0	1	1	1	1	0	1	1	1	1	1	0	1	1	1	1
TvGondo_36920	1	1	1	1	1	1	1	1	1	1	1	0	0	0	0	0	0	0	1	0	1	0	0	0	0	0	0	0
TvGondo_37970	0	0	0	0	0	0	0	0	0	0	0	1	0	0	0	0	0	0	1	0	1	0	0	0	0	0	0	0
TvGondo_40520	0	0	0	0	0	0	0	0	0	0	0	0	0	0	0	0	0	0	1	0	0	0	0	0	0	0	0	0
TvGondo_52382	0	1	0	0	1	0	0	0	0	0	0	0	0	0	0	0	0	0	0	0	0	0	0	0	0	0	0	0
TvGondo_52505	0	1	0	0	0	0	0	0	0	0	0	0	0	0	0	0	0	0	1	0	1	0	0	0	0	0	0	0
TvGondo_53723	1	1	1	1	1	1	1	1	1	1	1	1	0	0	0	1	0	0	0	0	1	0	0	0	0	0	0	0
TvGondo_58106	0	0	0	0	0	0	0	0	0	0	0	1	1	0	0	0	0	0	1	0	0	0	0	0	0	0	0	0
TvGondo_60594	1	1	1	1	1	1	1	1	1	1	1	0	1	0	1	0	0	0	1	0	1	0	0	0	0	0	0	0
TvGondo_62917	0	0	0	0	0	0	0	0	0	0	0	0	0	0	0	0	0	0	1	0	0	1	1	0	0	1	1	0
TvGondo_64118	0	0	0	0	0	0	0	0	0	0	0	0	0	0	0	1	0	0	1	0	1	1	1	0	1	1	1	1
TvGondo_69896	1	1	1	1	1	1	1	1	1	1	1	1	1	1	0	0	0	0	1	0	1	0	0	0	0	0	0	0
TvGondo_74403	0	0	0	0	0	0	0	0	0	0	0	0	0	0	0	0	0	0	1	0	1	0	0	0	0	0	0	0
TvGondo_80425	0	0	0	0	0	0	0	0	0	0	0	0	0	0	0	0	0	0	1	0	0	0	0	0	0	0	0	0
TvGondo_92764	0	0	0	0	0	0	0	0	0	0	0	0	0	0	0	0	0	0	1	0	1	0	0	0	0	0	0	0
TvGondo_97366	1	1	1	1	1	1	1	1	1	1	1	1	1	1	1	0	1	1	1	0	1	0	0	0	0	0	0	1
TvGondo_97375	0	1	0	0	0	1	0	0	0	0	0	1	1	0	1	0	0	0	1	0	1	0	0	0	0	0	0	0
TvGondo_98422	0	0	0	0	0	0	0	0	0	0	0	0	0	0	0	0	0	0	1	0	1	0	0	0	0	0	0	0
TvGondo_98555	1	1	1	1	1	1	1	1	1	1	1	1	0	0	0	0	0	0	1	1	1	0	0	0	0	0	0	0
TvILV-21_1002994	0	0	0	0	0	0	0	0	0	0	0	0	0	0	0	0	0	0	0	0	0	1	0	1	0	1	1	0
TvILV-21_1024322	0	1	0	0	0	0	0	1	0	0	1	1	0	0	0	0	0	0	0	0	0	1	0	1	1	1	1	1
TvILV-21_1062965	1	1	0	1	1	1	1	1	0	0	1	0	0	0	0	0	0	0	0	0	0	0	0	0	0	0	0	1
TvILV-21_107319	0	1	0	0	0	0	0	0	0	0	0	0	0	0	0	0	0	0	0	0	0	0	0	1	1	1	1	1
TvILV-21_1145930	1	1	1	1	1	1	1	1	1	1	1	0	0	0	1	0	0	0	0	0	0	0	0	0	0	0	0	0
TvILV-21_1171452	0	0	0	0	0	0	0	0	0	0	0	0	0	0	0	0	0	0	0	0	0	0	0	0	0	0	1	1
TvILV-21_1220920	1	1	1	1	1	1	1	1	1	1	1	0	0	0	0	0	0	0	0	0	0	0	0	0	0	0	0	1
TvILV-21_1230725	0	0	0	0	0	0	0	0	0	0	0	0	0	0	0	0	0	0	0	0	0	0	0	0	1	1	0	1
TvILV-21_1342505	0	0	0	0	0	0	0	0	0	0	0	0	0	0	0	0	0	0	0	0	0	0	0	0	0	1	1	0
TvILV-21_1448365	1	1	1	0	1	0	1	1	1	0	1	0	1	0	1	0	0	0	0	1	1	1	1	1	1	1	1	1
TvILV-21_1602413	1	1	1	1	1	1	1	1	1	1	1	1	0	0	1	0	0	0	0	0	0	0	0	1	0	0	0	1
TvILV-21_1674410	0	0	0	0	0	0	0	0	0	0	1	0	0	0	0	0	0	0	0	0	0	0	0	0	1	1	1	1
TvILV-21_1722546	1	0	1	0	0	0	0	0	0	0	0	0	0	0	0	0	0	0	0	0	0	0	0	1	0	1	1	0
TvILV-21_1763409	1	1	1	1	1	1	1	1	1	1	1	0	0	0	0	0	0	0	0	0	0	0	0	1	0	1	1	0
TvILV-21_1845481	0	0	0	0	0	0	0	0	0	0	0	0	0	1	0	0	0	0	0	0	0	1	0	0	1	1	1	1
TvILV-21_1900432	0	1	1	0	0	0	0	0	0	0	0	0	0	0	0	0	0	0	0	0	0	0	0	1	0	0	0	1
TvILV-21_1932494	1	1	1	1	1	1	1	1	0	0	1	0	0	0	0	0	0	0	0	0	0	0	0	0	1	1	1	1
TvILV-21_257120	1	1	1	1	1	1	1	1	1	1	1	0	0	0	0	0	0	0	0	0	0	0	0	0	0	0	0	1
TvILV-21_278086	0	0	0	0	0	0	0	0	0	0	0	0	0	0	0	0	0	0	0	0	0	1	1	1	1	1	1	1
TvILV-21_28996	1	1	1	1	1	1	1	1	1	1	1	1	1	1	1	0	0	1	1	0	1	1	1	1	1	1	1	1
TvILV-21_305186	1	1	1	1	1	1	1	1	1	1	1	0	0	0	0	0	0	0	0	0	0	1	1	1	1	1	1	1
TvILV-21_319579	0	0	0	0	0	0	0	0	0	0	0	0	1	0	0	0	0	0	0	0	0	0	0	0	1	1	1	1
TvILV-21_330063	0	0	0	0	0	0	0	0	0	0	0	0	0	0	0	0	0	0	0	0	0	1	1	1	1	1	1	1
TvILV-21_33104	0	0	0	0	0	0	0	0	0	0	0	0	0	0	0	0	0	0	0	0	0	0	0	0	1	1	0	1
TvILV-21_350747	0	0	0	0	0	0	0	0	0	0	0	0	0	0	0	0	0	0	0	0	0	0	0	0	0	0	0	1
TvILV-21_463217	1	1	1	1	1	1	1	1	1	1	1	0	0	0	0	0	0	0	0	0	0	0	0	0	0	0	0	0
TvILV-21_621131	1	1	0	0	0	0	0	0	0	0	0	0	0	0	0	0	1	0	0	0	0	1	1	1	1	1	1	1
TvILV-21_623400	1	1	1	1	1	1	1	1	1	1	0	0	0	1	0	0	0	0	0	0	0	1	1	1	1	1	1	1
TvILV-21_627975	0	1	1	0	0	1	1	1	1	1	0	0	1	0	1	0	0	0	0	0	0	0	0	0	0	0	0	0
TvILV-21_633588	1	1	1	1	1	1	1	1	1	1	1	1	1	1	1	1	1	1	1	0	1	1	1	1	1	1	1	1
TvILV-21_644915	1	1	1	0	0	1	1	1	0	1	1	0	0	0	1	0	0	0	0	0	0	1	0	1	0	1	1	1
TvILV-21_683657	0	0	0	0	0	0	0	0	0	0	0	0	0	0	0	0	0	0	0	0	0	0	0	0	1	1	1	1
TvILV-21_795701	0	0	0	0	0	0	0	0	0	0	0	0	0	0	0	0	0	0	0	0	0	0	1	1	0	1	0	1
TvILV-21_857193	0	0	0	0	0	0	0	0	0	0	0	0	0	0	0	0	0	0	0	0	0	1	0	0	1	1	1	1
TvILV-21_891188	0	0	0	0	0	0	0	0	0	0	0	0	0	1	0	0	0	0	0	0	0	1	0	0	0	1	1	0
TvILV-21_891189	0	0	0	0	0	0	0	0	0	0	0	0	0	1	0	0	0	1	0	0	0	1	0	0	1	1	1	1
TvILV-21_902742	1	1	1	1	1	1	1	1	1	1	1	0	1	0	0	0	0	0	0	0	0	0	0	0	0	0	0	1
TvILV-21_905985	1	1	0	1	0	1	1	0	0	0	1	0	0	1	0	0	0	0	0	0	0	0	0	1	1	1	1	1
TvILV-21_952905	1	1	0	0	1	0	1	1	0	1	1	0	0	0	1	0	0	0	0	0	0	1	0	1	0	1	1	1
TvILV-21_957359	0	0	0	0	0	0	0	0	0	0	0	0	0	0	0	0	0	0	0	0	0	0	0	0	1	1	1	1
TvKad_100303	0	0	0	0	0	0	0	0	0	0	0	1	0	0	1	0	0	0	0	1	0	0	0	0	0	0	0	0
TvKad_123394	0	0	0	0	0	0	0	0	0	0	0	0	0	0	0	0	0	0	0	1	0	1	1	0	1	1	1	1
TvKad_173483	1	1	1	0	1	1	1	1	0	1	1	0	1	0	0	0	0	1	0	1	0	0	0	0	0	0	0	0
TvKad_176055	1	1	1	1	1	1	0	1	1	0	1	0	1	1	1	0	0	0	0	1	0	1	0	1	0	1	1	0
TvKad_206854	1	1	1	1	1	1	1	1	1	1	1	0	0	0	1	0	1	0	0	1	0	0	0	0	0	0	0	0
TvKad_212750	1	1	1	0	0	1	1	0	1	0	1	0	0	0	0	0	0	0	0	1	0	0	0	0	0	0	0	0
TvKad_235507	1	1	1	1	1	1	1	1	1	0	1	0	0	1	0	0	0	1	0	1	0	1	1	1	1	1	1	1
TvKad_258045	0	0	0	0	0	0	0	0	0	0	0	0	0	0	0	0	1	0	0	1	0	1	1	0	0	1	1	0
TvKad_298033	0	0	0	0	0	0	0	0	0	0	0	1	1	1	1	1	0	1	0	1	0	0	0	0	0	0	0	0
TvKad_308108	0	1	0	1	0	0	0	1	0	1	1	1	1	0	0	0	0	0	0	1	0	0	0	1	0	0	1	0
TvKad_345281	1	1	0	1	0	0	0	0	0	1	0	1	0	0	0	0	0	0	0	1	0	0	0	0	0	0	0	0
TvKad_356589	1	1	0	1	1	1	0	0	0	0	1	0	1	0	0	0	0	1	0	1	0	0	0	0	0	0	0	0
TvKad_365860	1	1	1	0	0	1	1	0	0	0	1	0	0	0	1	0	0	0	0	1	1	0	0	1	0	0	0	0
TvKad_56853	0	0	0	0	0	0	0	0	0	0	0	0	0	1	1	0	1	0	0	1	0	0	0	0	0	0	0	0
TvKad_61545	1	1	1	1	1	1	1	1	1	1	1	0	0	1	0	0	0	1	0	1	0	1	1	1	1	1	1	1
TvKad_76003	0	0	0	0	0	0	0	0	0	0	0	0	0	0	0	0	0	0	1	1	1	0	0	0	0	0	0	0
TvKad_80723	1	1	1	1	0	1	1	1	1	1	1	0	0	0	0	0	0	0	0	1	0	0	0	0	0	0	0	0
TvKad_90572	1	1	1	1	0	0	1	1	1	0	0	1	1	0	0	0	0	0	0	1	0	1	1	1	0	1	1	0
TvLins_100561	0	0	0	0	0	0	0	0	0	0	0	0	0	0	0	0	0	0	0	0	0	1	0	1	0	0	0	0
TvLins_101418	0	0	0	0	0	0	0	0	0	0	0	0	0	0	0	0	0	0	0	0	0	1	1	1	0	0	0	0
TvLins_102186	1	1	0	1	1	1	0	0	0	1	0	0	0	1	0	0	0	0	0	0	0	0	0	1	0	1	1	0
TvLins_102840	1	1	0	1	1	0	1	1	0	1	1	0	0	0	1	0	0	0	0	0	0	0	0	1	0	1	1	0
TvLins_102947	0	1	0	0	0	0	1	0	0	0	0	0	0	0	0	0	0	0	0	0	0	1	0	1	1	1	1	1
TvLins_102993	0	0	0	0	0	0	0	0	0	0	0	0	0	0	0	0	0	0	0	0	0	1	1	1	0	0	0	0
TvLins_103608	1	1	1	1	1	1	1	1	1	0	1	1	0	1	1	0	1	1	0	1	0	0	1	1	1	1	1	0
TvLins_104534	1	1	1	1	1	1	1	1	1	1	1	0	0	1	0	0	0	0	0	0	0	1	1	1	1	1	1	1
TvLins_105736	0	1	0	1	0	0	0	0	0	0	0	0	0	1	0	0	0	1	0	0	0	1	1	1	0	1	1	0
TvLins_105845	1	1	1	1	1	1	1	1	1	1	1	1	1	1	1	0	1	1	1	1	1	1	1	1	1	1	1	1
TvLins_106236	1	1	0	0	0	1	0	0	0	0	0	0	0	1	0	0	0	0	0	0	0	0	1	1	0	1	1	0
TvLins_10741	1	1	1	1	1	1	1	1	1	1	1	0	1	1	1	0	0	1	0	0	0	0	1	1	0	1	1	0
TvLins_107655	0	0	0	0	0	0	0	0	0	0	0	0	0	0	0	0	0	0	0	0	0	1	1	1	0	0	0	0
TvLins_108145	1	1	1	1	1	1	1	1	1	1	0	0	0	1	0	0	0	0	0	0	0	1	1	1	1	1	1	1
TvLins_109864	1	1	0	0	0	1	1	1	0	0	0	1	0	0	0	0	0	1	0	0	0	1	1	1	0	1	1	1
TvLins_109938	1	1	1	1	1	1	1	1	1	1	1	1	1	1	1	0	1	1	1	0	1	1	1	1	1	1	1	1
TvLins_110577	1	1	0	0	0	0	0	1	0	0	0	0	0	1	1	0	0	0	0	0	0	0	0	1	1	1	1	0
TvLins_111225	0	1	0	0	0	0	0	0	0	0	0	0	0	0	0	0	0	0	0	0	0	0	0	1	1	1	1	1
TvLins_111702	1	1	1	1	1	1	1	1	1	1	1	0	1	0	0	1	0	0	0	0	0	1	1	1	1	1	1	1
TvLins_112453	1	1	1	1	1	1	0	0	1	0	0	0	0	1	0	0	0	1	0	0	0	1	0	1	0	1	1	0
TvLins_112513	1	1	1	1	1	1	1	1	1	1	1	0	0	1	0	0	0	1	0	0	0	1	1	1	1	1	1	1
TvLins_112606	1	1	1	1	1	1	1	1	1	1	1	0	0	0	1	0	0	0	0	0	0	1	0	1	0	1	1	1
TvLins_114087	1	1	1	0	1	1	1	1	0	1	1	0	1	0	0	0	0	0	0	0	0	1	1	1	1	1	1	1
TvLins_114118	0	0	0	0	0	0	1	1	0	0	0	0	0	0	0	0	0	0	0	0	0	1	1	1	1	1	0	0
TvLins_114441	0	0	0	0	0	0	0	0	0	0	0	0	0	0	0	0	0	0	0	0	0	1	0	1	0	0	0	0
TvLins_114695	1	1	1	0	1	1	1	1	0	1	1	0	0	0	1	0	0	0	0	0	0	1	1	1	0	1	1	1
TvLins_114733	0	0	0	0	0	0	0	0	0	0	0	0	0	0	0	0	0	0	0	0	0	1	1	1	0	1	1	0
TvLins_117502	1	1	1	1	1	1	1	1	1	1	1	0	0	0	0	0	0	0	0	0	0	1	0	1	1	1	1	1
TvLins_117564	1	1	0	0	1	1	0	1	0	0	0	0	0	1	0	0	0	0	0	0	0	1	0	1	0	1	1	0
TvLins_118103	1	1	0	0	0	1	1	0	0	0	1	0	0	1	0	0	0	0	0	0	0	1	1	1	1	1	1	1
TvLins_118653	1	1	0	1	0	1	1	0	1	1	1	0	0	0	0	0	0	0	0	0	0	1	1	1	0	1	1	0
TvLins_118718	1	1	0	0	1	0	1	1	0	1	0	0	0	1	0	0	0	0	0	0	0	0	1	1	1	1	1	1
TvLins_120186	1	1	1	1	1	1	1	1	1	1	1	1	1	0	0	0	0	0	0	0	0	1	1	1	1	1	1	1
TvLins_120340	1	1	1	1	1	1	1	1	1	1	1	0	1	1	1	0	0	1	0	0	0	1	1	1	1	1	1	1
TvLins_122134	0	0	0	0	0	0	0	0	0	0	0	0	0	1	0	0	0	0	0	0	0	1	1	1	1	1	1	0
TvLins_122339	1	1	0	0	0	1	0	0	0	0	0	0	0	1	0	0	0	0	0	0	1	1	0	1	1	1	1	1
TvLins_126359	0	0	0	0	0	0	0	0	0	0	0	0	0	0	0	0	0	0	0	0	0	1	0	1	0	0	0	0
TvLins_127241	0	0	1	0	0	0	1	0	0	0	0	0	0	1	1	0	0	0	0	0	0	0	0	1	0	0	1	0
TvLins_127955	1	1	1	0	1	1	1	1	1	1	1	0	0	0	1	0	0	0	1	0	1	1	1	1	1	1	0	1
TvLins_131100	0	0	0	0	0	0	0	1	0	0	0	0	0	1	0	0	0	1	0	1	0	1	1	1	0	1	1	0
TvLins_131268	0	0	0	0	0	0	0	0	0	0	0	0	0	0	0	0	0	0	0	0	0	1	1	1	0	0	0	0
TvLins_133548	1	1	0	0	1	1	1	1	1	0	1	0	1	1	1	1	0	1	0	0	1	1	1	1	1	1	1	0
TvLins_133753	1	1	0	0	1	1	1	1	0	1	0	1	1	1	1	1	0	0	1	0	0	1	0	1	0	1	1	1
TvLins_135723	1	1	0	1	0	0	1	1	0	0	1	0	0	1	0	0	0	1	0	1	0	1	1	1	1	1	1	0
TvLins_137159	1	1	0	1	1	1	1	1	0	0	1	0	0	0	0	0	0	0	0	0	0	1	1	1	0	1	1	1
TvLins_138043	1	1	1	1	1	1	1	1	1	1	1	0	1	0	0	0	0	0	0	0	0	1	1	1	1	1	1	1
TvLins_138991	1	1	1	0	1	0	1	1	0	0	1	0	0	1	0	0	0	1	0	0	0	1	1	1	1	1	1	1
TvLins_139177	1	1	0	1	1	1	1	1	1	1	1	0	0	1	0	0	0	1	0	0	0	1	1	1	1	1	1	0
TvLins_139412	0	0	0	0	1	0	0	1	0	0	0	0	0	0	0	0	0	0	0	0	0	0	1	1	0	1	0	0
TvLins_139836	1	1	1	1	1	1	1	1	1	1	1	0	0	0	1	1	0	0	0	0	0	1	1	1	0	1	1	0
TvLins_139891	0	0	0	0	0	0	0	0	0	0	0	0	0	0	0	0	0	0	0	0	0	0	1	1	0	0	0	0
TvLins_140372	0	0	0	0	0	0	0	0	0	0	0	0	0	0	0	0	0	0	0	0	0	0	0	1	0	0	0	0
TvLins_140388	1	1	1	0	1	1	1	1	0	0	1	0	0	1	0	0	0	1	0	1	0	1	1	1	0	1	1	0
TvLins_141192	1	1	1	1	1	1	1	1	1	1	1	0	0	0	1	0	0	0	0	0	0	1	0	1	1	1	1	1
TvLins_141201	0	0	0	0	0	0	0	0	0	0	0	0	0	0	0	0	0	0	0	0	0	1	1	1	1	1	0	1
TvLins_141279	0	0	0	0	0	0	0	0	0	0	0	0	1	0	0	0	0	0	0	0	0	1	1	1	1	1	1	0
TvLins_142417	0	0	0	0	0	0	0	0	0	0	0	0	0	0	0	0	0	0	0	0	0	1	1	1	0	0	0	0
TvLins_142439	1	1	0	0	0	1	1	1	0	1	1	0	1	1	1	0	0	0	0	0	0	1	1	1	1	1	1	0
TvLins_142490	1	1	1	1	1	1	1	1	1	1	1	1	1	0	0	0	0	1	0	1	0	1	1	1	1	1	1	1
TvLins_142532	1	1	1	1	1	1	1	1	1	1	1	0	0	1	0	0	0	1	0	0	0	1	1	1	1	1	1	1
TvLins_142923	1	1	1	1	1	1	1	1	1	0	1	0	0	1	0	0	0	0	0	1	0	1	1	1	1	1	1	1
TvLins_143169	1	1	1	1	1	0	1	1	1	0	0	0	0	1	0	0	0	1	0	1	0	0	1	1	0	1	1	1
TvLins_144570	1	1	1	1	1	1	1	1	1	1	1	0	0	0	0	1	0	0	0	0	0	1	1	1	0	1	1	0
TvLins_144702	0	1	0	0	0	0	0	1	0	0	0	0	0	0	0	0	0	1	0	0	0	1	1	1	0	1	1	0
TvLins_145214	0	0	0	0	0	0	0	0	0	0	0	0	0	0	0	0	0	0	0	0	0	1	1	1	0	0	0	0
TvLins_145367	1	1	1	0	1	1	1	1	1	0	0	0	0	0	0	0	0	0	0	0	0	0	0	1	0	1	1	0
TvLins_147124	0	1	0	0	0	1	0	0	0	0	0	0	0	1	0	0	0	1	0	1	0	1	1	1	0	1	1	1
TvLins_148140	0	0	0	0	0	0	0	0	0	0	0	0	0	0	0	0	0	0	0	0	0	1	1	1	0	1	0	0
TvLins_148317	0	0	0	0	0	0	0	0	0	0	0	0	0	0	0	0	0	0	0	0	0	1	1	1	1	1	1	1
TvLins_149463	0	0	0	0	0	0	0	0	0	0	0	0	0	0	0	0	0	0	0	0	0	1	1	1	0	0	0	0
TvLins_150850	1	1	1	0	0	1	1	0	0	0	1	0	0	1	0	0	0	1	0	1	0	1	0	1	0	1	1	0
TvLins_153441	1	1	1	1	0	1	1	1	1	1	1	1	0	1	1	0	0	1	0	0	0	1	1	1	0	1	1	1
TvLins_153865	1	1	1	1	1	1	1	1	0	1	1	0	1	0	0	0	0	0	0	0	0	1	1	1	0	1	1	0
TvLins_154106	0	1	0	0	0	0	0	0	0	0	0	0	0	0	0	0	0	0	0	0	0	0	0	1	0	0	0	0
TvLins_154865	0	0	0	0	0	0	0	0	0	0	0	0	0	0	0	0	0	0	0	0	0	1	1	1	0	0	0	0
TvLins_158739	0	0	0	0	0	0	0	0	0	0	0	0	0	0	0	0	0	0	0	0	0	1	1	1	0	0	1	0
TvLins_159998	0	0	0	0	0	0	0	0	0	0	0	0	0	0	0	0	0	0	0	0	0	1	1	1	1	1	1	0
TvLins_164156	1	1	0	1	1	1	1	0	1	1	1	0	0	0	0	1	0	0	0	0	0	0	1	1	0	0	1	1
TvLins_169144	0	0	0	0	0	0	0	0	0	0	0	0	0	0	0	0	0	0	0	0	0	1	1	1	0	0	0	0
TvLins_170369	1	0	0	1	0	0	0	0	1	1	0	0	0	0	0	0	0	0	0	0	0	1	1	1	1	1	1	1
TvLins_171186	0	0	0	0	0	0	0	0	0	0	0	0	0	0	0	0	0	0	0	0	0	0	0	1	0	0	0	0
TvLins_171206	0	0	0	0	0	0	0	0	0	0	0	0	1	0	0	0	0	0	1	0	1	1	1	1	1	1	1	1
TvLins_172053	1	1	1	1	1	1	1	1	1	1	1	1	1	1	1	0	0	1	0	1	1	1	0	1	0	1	1	1
TvLins_172614	1	1	1	1	1	1	1	1	1	0	0	0	0	1	0	0	0	1	0	0	0	1	1	1	1	1	1	1
TvLins_175200	0	1	0	0	0	0	1	0	0	0	0	0	0	1	0	0	0	0	0	0	0	1	1	1	0	1	1	0
TvLins_20443	0	1	0	0	0	0	0	0	0	0	0	0	0	0	0	0	0	0	0	0	0	1	0	1	0	1	1	0
TvLins_26499	1	1	1	1	1	1	1	1	1	1	1	0	0	0	0	0	0	0	0	1	0	1	1	1	1	1	1	1
TvLins_27639	0	0	0	0	0	0	0	0	0	0	0	0	0	1	0	0	0	0	0	0	0	1	0	1	0	1	1	0
TvLins_28114	1	1	1	1	0	1	1	1	1	1	1	0	0	0	1	0	0	0	0	0	0	1	1	1	0	1	1	0
TvLins_28578	1	1	1	0	0	1	1	0	0	0	1	0	0	1	0	0	0	0	0	0	0	1	1	1	1	1	1	1
TvLins_30261	0	1	0	1	0	0	0	0	0	0	0	0	0	0	0	0	0	0	0	0	0	1	1	1	1	1	0	0
TvLins_30541	1	1	1	1	1	1	1	1	1	1	1	0	0	1	0	0	0	0	0	1	0	1	1	1	1	1	1	1
TvLins_30888	1	1	1	1	1	1	1	1	1	1	1	0	1	0	0	0	0	0	0	0	0	1	0	1	1	1	1	0
TvLins_31405	1	1	1	1	0	0	1	0	0	0	0	0	0	0	0	0	0	0	0	0	0	0	1	1	1	1	1	0
TvLins_33506	0	0	0	0	0	0	0	0	0	0	0	0	0	0	0	0	0	0	0	0	0	1	1	1	0	0	0	0
TvLins_33579	0	0	0	0	0	0	0	0	0	0	0	0	0	1	0	0	0	1	0	0	0	1	1	1	0	1	1	0
TvLins_34312	0	0	0	0	0	0	0	0	0	0	1	0	0	0	1	0	0	0	0	0	0	1	1	1	0	1	0	0
TvLins_35388	0	0	0	0	0	0	0	0	0	0	0	0	1	0	0	0	0	0	0	1	1	1	1	1	1	1	1	1
TvLins_36489	0	0	0	0	0	0	0	0	0	0	0	0	0	0	0	0	0	0	0	0	0	1	0	1	0	0	0	0
TvLins_36491	0	0	0	0	0	0	0	0	0	0	0	0	0	0	0	0	0	0	0	0	0	1	0	1	0	0	0	0
TvLins_38713	1	1	1	0	1	1	1	1	0	1	1	0	0	1	0	0	0	1	0	1	0	1	1	1	1	1	1	1
TvLins_39503	0	0	0	0	0	0	0	0	0	0	0	0	0	0	0	0	0	0	0	0	0	0	0	1	0	0	0	0
TvLins_41246	1	1	0	0	1	1	0	1	0	0	1	0	0	1	0	0	0	1	0	0	0	1	1	1	0	1	1	1
TvLins_44099	1	1	0	0	1	1	0	0	0	0	1	0	0	1	0	0	0	1	0	0	0	1	1	1	1	1	1	0
TvLins_44833	0	1	1	0	1	1	0	0	0	0	1	0	0	1	0	0	0	0	0	0	0	1	0	1	0	1	1	0
TvLins_45922	0	0	1	0	0	1	0	1	0	0	0	0	0	1	0	0	0	0	0	0	0	1	1	1	1	1	1	0
TvLins_46127	0	0	0	0	0	0	0	0	0	0	0	0	0	0	0	0	0	0	0	0	0	1	1	1	0	0	0	0
TvLins_47576	1	1	1	0	0	1	1	1	0	0	1	0	1	0	0	0	0	0	0	0	0	1	1	1	1	1	1	0
TvLins_48065	1	1	0	0	1	0	1	0	1	0	1	0	0	1	0	0	0	1	0	0	0	1	1	1	1	1	1	1
TvLins_51572	0	1	0	0	1	0	0	0	0	0	1	0	0	0	0	0	0	0	0	0	0	1	1	1	1	1	1	1
TvLins_52940	0	0	0	0	0	0	0	0	0	0	0	0	0	0	0	0	0	1	0	0	0	1	0	1	0	1	1	0
TvLins_52944	1	1	0	1	0	1	1	0	1	0	1	0	0	1	0	0	0	0	0	0	0	1	1	1	1	1	1	1
TvLins_5320	0	0	0	0	0	0	0	0	0	0	1	0	0	1	0	0	0	0	0	0	0	1	1	1	0	0	0	0
TvLins_53810	0	1	0	0	0	1	0	0	0	0	0	0	0	1	0	0	0	1	0	0	0	1	0	1	0	1	1	0
TvLins_55324	0	0	0	0	0	0	1	0	0	0	0	0	0	1	0	0	0	1	0	0	0	1	1	1	1	1	1	1
TvLins_55400	0	0	0	0	0	0	0	0	0	0	0	0	0	0	0	0	0	0	0	0	0	1	1	1	0	0	0	0
TvLins_55409	1	1	1	1	1	1	1	1	0	1	0	1	1	0	0	0	0	1	0	1	0	1	0	1	1	1	1	1
TvLins_56039	0	0	0	0	0	0	0	0	0	0	0	0	0	0	0	0	0	0	0	0	0	0	1	1	0	0	0	0
TvLins_56047	0	1	1	0	1	1	1	1	0	1	1	0	1	1	1	0	0	1	0	0	0	1	0	1	1	1	1	1
TvLins_57573	0	0	0	0	0	0	0	0	0	0	0	0	0	0	0	0	0	0	0	0	0	1	1	1	1	1	1	1
TvLins_59572	1	1	0	1	1	1	1	1	0	0	0	0	0	1	0	0	0	0	0	0	0	1	1	1	1	1	1	0
TvLins_60149	1	1	1	1	1	1	1	1	1	1	1	0	1	0	0	1	0	0	0	0	0	1	1	1	1	1	1	1
TvLins_61890	0	0	0	0	0	0	0	0	0	0	0	0	0	1	0	0	0	0	0	0	0	1	0	1	0	1	1	0
TvLins_63090	1	1	1	1	1	1	1	1	1	1	1	0	0	1	0	0	0	0	0	0	0	1	1	1	1	1	1	1
TvLins_63799	0	0	0	0	0	0	0	0	0	0	0	0	0	0	0	0	0	0	0	0	0	1	1	1	1	1	1	1
TvLins_66401	1	1	1	1	1	1	1	1	1	1	1	0	1	0	0	1	0	0	0	0	0	1	1	1	0	1	1	0
TvLins_67360	1	1	0	0	0	1	0	1	0	0	1	0	0	1	0	0	0	0	0	0	0	1	1	1	0	0	1	0
TvLins_67427	1	1	1	1	1	1	1	1	1	1	1	0	0	1	0	0	0	1	0	0	0	1	1	1	1	1	1	0
TvLins_68578	0	0	0	0	0	0	0	0	0	0	0	0	0	1	0	0	0	0	0	0	0	1	1	1	1	1	1	1
TvLins_69567	0	1	0	0	0	0	0	0	0	0	0	0	0	0	0	0	0	0	0	0	0	0	0	1	0	0	1	0
TvLins_700	1	1	1	1	1	1	1	1	1	1	1	1	1	1	1	1	1	1	1	1	1	1	1	1	1	1	1	1
TvLins_70012	1	1	1	1	1	1	1	1	1	1	1	1	1	1	1	1	0	1	1	1	1	1	1	1	1	1	1	1
TvLins_70772	0	1	0	0	0	1	0	0	0	0	0	0	0	0	1	0	0	0	0	0	0	0	1	1	0	1	1	0
TvLins_70848	0	0	0	0	0	0	0	0	0	0	0	0	0	0	0	0	0	0	0	0	0	0	1	1	0	0	1	0
TvLins_71399	1	1	1	1	1	1	1	1	1	0	1	0	0	1	0	0	0	0	0	0	0	1	0	1	0	1	1	0
TvLins_72123	1	1	1	1	1	1	1	1	1	1	1	0	0	1	1	0	0	0	0	0	0	1	0	1	1	1	1	0
TvLins_72947	1	1	1	1	0	1	1	1	0	0	1	0	0	1	1	0	0	0	0	0	0	1	1	1	1	1	1	0
TvLins_73623	1	1	1	0	1	1	1	1	1	1	1	0	0	0	1	0	0	0	0	0	1	1	1	1	0	1	0	1
TvLins_73743	0	0	0	0	0	0	1	0	0	0	0	0	0	0	0	0	0	0	0	0	0	1	1	1	1	1	1	1
TvLins_74564	0	1	0	1	0	1	0	1	1	0	0	0	0	1	0	0	0	0	0	0	0	1	1	1	1	1	1	1
TvLins_75728	1	1	1	1	1	1	1	1	1	1	1	1	1	0	0	0	0	0	0	0	0	1	1	1	1	1	1	1
TvLins_75732	1	1	0	0	0	0	0	0	0	0	0	0	0	0	0	0	0	0	0	0	1	1	1	1	0	1	0	0
TvLins_76330	1	1	0	0	0	1	1	1	0	1	0	0	0	0	0	0	0	0	0	0	0	1	0	1	0	1	1	1
TvLins_76941	0	0	0	0	0	0	0	0	0	0	0	0	0	0	0	0	0	0	0	0	0	1	0	1	0	0	0	0
TvLins_76980	0	0	0	0	0	0	0	0	0	0	0	0	0	0	0	0	0	0	0	0	0	1	1	1	0	0	0	0
TvLins_78273	0	0	0	0	0	0	0	0	0	0	0	0	0	1	0	0	0	1	0	0	0	1	1	1	1	1	1	1
TvLins_79508	0	0	0	0	0	0	0	0	0	0	0	0	0	0	1	0	0	0	0	0	0	0	0	1	0	0	0	0
TvLins_80215	1	1	1	1	0	1	1	1	0	1	1	0	0	1	0	0	0	1	0	0	0	1	1	1	1	1	1	1
TvLins_81059	0	0	0	0	0	0	0	0	0	0	0	0	0	0	0	0	0	0	0	0	0	1	1	1	0	0	0	0
TvLins_81325	1	1	1	1	1	1	1	1	1	1	1	1	1	1	1	0	0	1	0	1	0	1	1	1	1	1	1	1
TvLins_81387	1	1	0	1	1	1	1	1	1	1	1	1	1	1	0	0	1	1	0	1	1	1	1	1	1	1	1	1
TvLins_82349	1	1	1	1	0	0	1	0	0	1	0	0	0	1	0	0	0	0	0	0	0	1	1	1	0	1	1	0
TvLins_83266	1	1	1	0	1	1	1	1	0	1	1	1	1	0	0	0	0	1	0	1	0	1	1	1	0	1	1	0
TvLins_84545	1	1	1	1	1	1	1	1	1	1	1	1	1	1	1	1	0	0	1	1	1	1	1	1	1	1	1	1
TvLins_8538	0	0	0	0	0	1	1	0	1	1	0	0	0	0	0	0	0	0	0	0	0	0	1	1	0	0	0	0
TvLins_85609	1	1	1	1	1	1	1	1	1	1	1	1	1	1	1	0	0	1	1	0	1	1	1	1	1	1	1	1
TvLins_86301	1	1	1	1	1	1	1	1	1	1	1	0	1	1	1	0	1	1	0	0	0	1	1	1	1	1	1	1
TvLins_86938	1	1	1	0	1	1	1	1	1	1	1	0	0	1	0	0	0	1	0	0	0	1	1	1	1	1	1	0
TvLins_87206	1	1	1	1	1	1	1	1	1	1	1	0	0	0	0	0	0	0	0	1	0	1	1	1	1	1	1	1
TvLins_88376	0	0	0	0	0	0	0	0	0	0	0	0	0	1	0	0	0	0	0	0	0	1	1	1	0	1	1	0
TvLins_90265	1	1	0	1	0	1	1	1	0	0	1	0	0	0	0	0	0	0	0	0	0	0	0	1	1	1	1	1
TvLins_91962	1	1	1	1	1	1	1	1	1	1	1	0	1	0	0	0	0	0	0	0	0	1	1	1	1	1	1	1
TvLins_92373	0	0	0	0	0	0	0	0	0	0	0	0	0	0	0	0	0	0	0	0	0	1	1	1	0	0	0	0
TvLins_93435	1	1	1	1	1	1	1	1	1	1	1	1	1	1	1	1	1	1	1	0	1	1	1	1	1	1	1	1
TvLins_93558	1	1	1	1	1	1	1	1	1	1	1	0	0	1	0	0	0	1	0	0	0	1	1	1	1	1	1	1
TvLins_94202	1	1	0	1	0	1	1	0	0	1	0	0	0	0	0	0	1	0	0	0	0	1	1	1	1	1	1	0
TvLins_95195	0	1	0	0	0	0	0	0	0	0	0	0	0	1	0	0	0	0	0	0	0	1	1	1	0	1	1	0
TvLins_95405	1	1	0	1	1	1	1	1	1	1	1	0	1	0	0	0	0	0	0	0	0	1	1	1	0	1	1	0
TvLins_96700	0	0	0	0	0	0	0	0	0	0	0	0	0	0	0	0	0	0	0	0	0	1	1	1	1	1	1	1
TvLins_97863	1	1	0	0	1	0	1	0	0	1	1	0	0	0	1	0	0	0	0	0	0	1	1	1	0	1	0	1
TvLins_99420	1	1	1	1	0	1	1	1	1	1	1	0	0	0	0	0	0	0	0	1	0	1	1	1	1	1	1	1
TvLins_99482	1	1	1	1	1	1	1	1	1	1	1	0	0	1	1	0	0	1	0	1	0	1	1	1	1	1	1	1
TvLins_99523	0	0	0	0	0	0	0	0	0	0	0	0	0	0	0	0	0	0	0	0	0	1	0	1	0	0	1	0
TvMagna_102587	0	0	0	0	0	0	0	0	0	0	0	0	0	0	0	1	0	0	1	0	1	1	1	1	1	1	1	1
TvMagna_104337	0	0	0	0	0	0	0	0	0	0	0	0	0	0	0	0	0	0	1	0	1	0	0	0	0	0	0	0
TvMagna_107721	0	0	0	0	0	0	0	0	0	0	0	0	0	0	0	0	0	0	0	0	1	0	0	0	0	0	0	0
TvMagna_108753	1	1	1	1	1	1	1	1	1	1	1	1	1	1	1	0	0	1	1	0	1	0	0	0	0	0	0	0
TvMagna_109369	0	0	0	0	0	0	0	0	0	0	0	0	0	0	1	0	0	0	1	0	1	0	0	0	0	0	0	0
TvMagna_122618	0	0	0	0	0	0	0	0	0	0	0	0	0	0	0	0	0	0	0	0	1	0	0	0	0	0	0	0
TvMagna_127031	1	1	1	1	1	1	1	1	1	0	1	0	0	1	1	0	0	1	0	0	1	1	0	1	0	0	0	0
TvMagna_127412	0	0	0	0	0	0	0	0	0	0	0	1	0	0	1	0	0	0	1	0	1	0	0	0	0	0	0	0
TvMagna_131260	0	0	0	0	0	0	0	0	0	0	0	1	0	0	0	0	0	0	1	0	1	0	0	0	0	0	0	0
TvMagna_131707	0	0	0	0	0	0	0	0	0	0	0	0	0	0	1	0	0	0	0	0	1	0	0	0	0	0	0	0
TvMagna_13309	1	1	1	1	1	1	1	1	1	1	1	1	1	0	1	0	0	0	1	0	1	0	0	0	0	0	0	0
TvMagna_135623	0	0	0	0	0	0	0	0	0	0	0	0	0	0	0	0	0	0	1	0	1	0	0	0	0	0	0	0
TvMagna_140509	1	1	1	1	1	1	1	1	1	1	1	0	0	0	0	0	0	0	0	0	1	0	0	0	0	0	0	0
TvMagna_149789	1	1	0	1	1	1	1	1	1	1	1	0	1	1	1	0	0	1	0	0	1	0	0	0	0	0	0	0
TvMagna_154434	1	1	0	0	0	1	0	0	0	0	0	0	0	0	0	0	0	0	0	0	1	0	0	0	0	0	0	0
TvMagna_155106	0	0	0	0	0	0	0	0	0	0	0	0	0	0	0	0	0	0	0	0	1	0	0	0	0	0	0	0
TvMagna_163613	1	1	1	1	1	1	1	1	1	1	0	0	0	0	0	0	0	0	1	0	1	0	0	0	0	0	0	1
TvMagna_164165	1	1	1	1	1	1	1	1	0	0	1	0	0	0	0	0	0	0	0	0	1	0	0	0	0	0	0	0
TvMagna_166088	0	0	0	0	0	0	0	0	0	0	0	0	0	0	0	0	0	0	1	0	1	0	0	0	0	0	0	0
TvMagna_177399	1	1	1	1	1	1	1	1	1	1	1	0	0	0	0	0	0	0	0	0	1	0	0	0	0	0	0	0
TvMagna_177400	1	1	1	1	1	1	1	1	1	1	1	0	0	0	0	0	0	0	1	0	1	0	0	0	0	0	0	0
TvMagna_180805	1	1	1	0	1	1	1	1	0	0	0	0	1	1	1	1	1	0	1	0	1	1	0	1	1	1	1	0
TvMagna_184935	0	1	0	0	0	0	1	1	0	0	0	0	0	0	0	0	0	0	1	0	1	0	0	0	0	0	0	0
TvMagna_185755	1	1	1	1	1	1	1	1	1	1	1	0	1	1	1	0	0	1	1	0	1	0	1	1	0	1	1	0
TvMagna_191905	1	1	0	0	0	1	1	1	0	1	1	0	1	1	0	0	0	0	1	1	1	1	1	1	1	1	1	1
TvMagna_194358	1	1	1	1	1	1	1	1	0	1	1	0	0	0	0	0	0	0	1	0	1	0	0	0	0	0	0	0
TvMagna_196877	0	0	0	0	0	0	0	0	0	0	0	0	0	0	0	0	0	0	0	0	1	0	0	0	0	0	0	0
TvMagna_199562	0	1	0	0	0	0	0	0	0	0	0	0	1	0	0	0	0	0	1	0	1	1	1	1	1	1	1	1
TvMagna_206044	0	0	0	0	0	0	0	0	0	0	0	0	0	0	0	0	0	0	0	0	1	0	0	0	0	0	0	0
TvMagna_206045	0	0	0	0	0	0	0	0	0	0	0	0	0	0	0	0	0	0	0	0	1	0	0	0	0	0	0	0
TvMagna_208562	0	0	0	0	0	0	0	0	0	0	0	0	0	0	0	1	0	0	1	0	1	1	1	1	1	1	1	1
TvMagna_210960	0	0	0	0	0	0	0	0	0	0	0	0	1	0	1	0	0	0	1	0	1	0	0	0	0	0	0	0
TvMagna_214454	1	1	1	1	0	1	1	1	1	1	1	0	0	0	0	0	0	0	1	0	1	0	0	0	0	0	0	1
TvMagna_218493	1	1	1	1	1	1	1	1	1	1	1	0	0	0	0	0	0	0	0	0	1	0	0	0	0	0	0	0
TvMagna_219817	0	1	1	0	0	1	0	1	1	0	1	0	0	0	1	0	0	0	0	0	0	0	0	0	0	0	0	0
TvMagna_221410	1	1	1	1	1	1	1	1	1	1	1	0	0	0	0	0	0	0	0	0	0	0	0	0	0	0	0	0
TvMagna_223589	1	1	0	1	1	1	1	1	1	0	0	0	0	0	0	0	0	0	0	0	1	0	0	0	0	0	0	0
TvMagna_226519	0	0	0	0	0	0	0	0	0	0	0	0	0	0	0	0	0	0	0	0	1	0	0	0	0	0	0	0
TvMagna_227039	0	0	0	0	0	0	0	0	0	0	0	0	0	0	0	0	0	0	1	0	1	0	0	0	0	0	0	0
TvMagna_240826	1	1	1	1	1	1	1	1	1	0	1	0	0	0	0	0	0	0	0	0	0	0	0	0	0	0	0	0
TvMagna_240827	1	1	1	1	1	1	1	1	1	1	1	0	0	0	0	0	0	0	0	0	1	0	0	0	0	0	0	0
TvMagna_250005	1	1	1	1	1	1	1	1	1	1	1	0	0	0	0	0	0	0	1	0	1	0	0	0	0	0	0	0
TvMagna_251027	0	0	0	0	0	0	0	0	0	0	0	1	0	0	0	0	0	0	1	0	1	0	0	0	0	0	0	0
TvMagna_251330	1	1	0	1	1	1	1	1	1	1	1	0	0	0	0	0	0	0	1	0	1	0	0	0	0	0	0	0
TvMagna_25224	0	1	0	0	0	0	0	0	0	0	0	0	1	0	0	1	0	0	0	0	0	1	1	1	1	1	1	0
TvMagna_253216	0	0	0	0	0	0	0	0	0	0	0	0	0	1	0	0	1	0	1	1	1	0	0	0	0	0	0	0
TvMagna_256406	0	0	0	0	0	0	0	0	0	0	0	0	0	0	0	0	0	0	1	0	1	0	0	0	0	0	0	0
TvMagna_258636	0	0	0	0	0	1	0	0	0	0	0	0	0	0	0	0	0	0	0	0	1	0	0	0	0	0	0	0
TvMagna_266541	0	0	0	0	0	0	0	0	0	0	0	0	0	1	0	0	0	0	0	0	1	0	0	0	0	0	0	0
TvMagna_271615	0	0	0	0	0	0	0	0	0	0	0	0	0	0	0	0	0	0	1	0	1	1	1	0	1	1	1	1
TvMagna_27395	0	0	0	0	0	0	0	1	0	0	0	0	0	0	0	0	0	0	0	0	1	0	0	1	0	1	0	0
TvMagna_275654	1	1	0	0	1	1	1	1	1	1	1	1	1	0	1	0	0	0	0	0	1	0	0	0	0	0	0	0
TvMagna_282492	0	0	0	0	0	0	0	0	0	0	0	0	0	0	0	0	0	0	1	0	1	0	0	0	0	0	0	0
TvMagna_287307	0	0	0	0	0	0	0	0	0	0	0	0	0	0	0	0	0	0	0	0	1	0	0	0	0	0	0	0
TvMagna_294235	0	0	0	0	0	0	0	0	0	0	0	0	0	1	1	0	1	0	1	1	1	1	1	0	1	1	1	1
TvMagna_311853	0	0	0	0	0	0	0	0	0	0	0	0	0	1	0	0	1	0	1	1	1	0	0	0	0	0	0	0
TvMagna_313370	1	1	0	0	0	0	0	0	0	0	1	0	1	0	0	0	0	0	1	0	0	0	0	0	0	0	0	0
TvMagna_315691	0	0	0	0	0	0	0	0	0	0	0	0	0	0	0	0	0	0	1	0	1	0	0	0	0	0	0	0
TvMagna_318961	1	1	1	1	1	1	1	1	0	1	1	0	0	0	0	0	0	0	0	0	1	0	0	0	0	0	0	0
TvMagna_324649	1	1	0	1	1	1	0	1	0	0	0	0	0	0	0	0	0	0	0	0	1	0	0	0	0	0	0	0
TvMagna_32951	0	0	0	0	0	0	0	0	0	0	0	0	0	0	0	1	0	0	0	1	1	0	0	0	0	0	0	0
TvMagna_337155	0	0	0	0	0	0	0	0	0	0	0	0	0	1	1	1	0	0	1	1	1	1	1	0	1	1	1	1
TvMagna_337336	0	0	0	0	0	0	0	0	0	0	0	0	0	0	0	0	0	0	0	0	1	0	0	0	0	0	0	0
TvMagna_34018	0	0	0	0	0	0	0	0	0	0	0	0	0	0	0	0	0	0	1	0	1	0	0	0	0	0	0	0
TvMagna_34512	0	0	0	0	0	0	0	0	0	0	0	1	0	0	0	0	0	0	1	0	1	0	0	0	0	0	0	0
TvMagna_347356	1	1	0	1	0	0	1	1	0	0	0	0	1	1	0	0	0	0	0	0	0	0	0	0	0	0	0	0
TvMagna_348509	1	1	0	0	0	0	1	1	0	0	1	0	0	0	0	0	0	0	0	0	0	0	0	0	0	0	0	0
TvMagna_350555	1	1	0	1	0	1	1	0	0	1	1	0	0	1	0	0	0	0	0	0	1	0	0	0	0	0	0	0
TvMagna_354138	1	1	0	0	1	1	1	1	0	0	1	0	0	0	0	0	0	0	0	0	1	1	0	1	0	1	1	1
TvMagna_36649	0	0	0	0	0	0	0	0	0	0	0	0	0	0	0	0	0	0	0	0	1	0	0	0	0	0	0	0
TvMagna_367170	0	0	0	0	0	0	0	0	0	0	0	0	0	0	0	0	0	0	1	0	1	0	0	0	0	0	0	0
TvMagna_368306	1	1	1	1	1	1	1	1	1	0	1	1	0	0	0	0	0	0	0	0	1	0	0	0	0	0	0	0
TvMagna_371185	0	0	0	0	0	0	0	0	0	0	0	0	0	0	0	0	0	0	1	0	1	0	0	0	0	0	0	0
TvMagna_373961	0	0	0	0	0	0	0	0	0	0	0	0	0	0	0	0	0	0	1	0	1	0	0	0	0	0	0	0
TvMagna_381348	0	0	0	0	0	0	0	0	0	0	0	0	0	0	0	0	0	0	0	0	1	0	0	0	0	0	0	0
TvMagna_390212	1	1	0	0	0	0	0	0	1	0	0	0	0	0	1	0	0	0	1	0	1	0	0	0	0	0	0	0
TvMagna_392108	1	1	1	1	0	1	1	1	1	1	1	0	0	0	0	0	0	0	0	0	1	0	0	0	0	0	0	0
TvMagna_394268	0	1	0	0	0	1	1	0	0	0	1	0	0	0	1	0	0	0	0	0	1	0	0	0	0	0	0	0
TvMagna_405538	1	1	1	1	1	1	1	1	1	1	1	0	0	0	0	0	0	0	1	0	1	0	0	0	0	0	0	0
TvMagna_41028	1	1	1	1	1	1	1	1	0	1	1	0	0	0	1	0	0	0	0	1	1	0	1	1	0	1	0	0
TvMagna_439149	0	0	0	0	0	0	0	0	0	0	0	0	0	0	0	0	0	0	1	0	1	0	0	0	0	0	0	0
TvMagna_45323	1	1	1	1	1	1	1	1	1	1	1	1	0	1	0	0	1	1	1	0	1	0	0	0	0	0	0	0
TvMagna_466944	0	0	0	0	0	0	0	0	0	0	0	0	0	0	0	0	0	0	0	0	1	0	0	0	0	0	0	0
TvMagna_488758	0	0	0	0	0	0	0	0	0	0	0	0	0	0	0	0	0	0	1	0	1	0	0	0	0	0	0	0
TvMagna_500570	0	0	0	0	0	0	0	0	0	0	0	0	0	0	0	0	0	0	1	0	1	0	0	0	0	0	0	0
TvMagna_503867	1	1	0	0	1	0	1	0	0	0	0	1	1	0	1	0	0	0	0	0	1	0	0	0	0	0	0	0
TvMagna_515786	1	1	0	0	1	1	1	1	0	1	1	1	0	1	1	0	0	0	0	0	1	0	0	1	0	0	0	0
TvMagna_53117	1	1	1	1	1	1	1	1	1	1	1	0	0	0	0	0	0	0	0	0	1	0	0	0	0	0	0	1
TvMagna_54395	1	1	1	0	1	1	1	1	0	0	1	1	0	0	0	0	0	0	0	0	1	0	0	0	0	0	0	0
TvMagna_55261	0	0	0	0	0	0	0	0	0	0	0	0	0	0	0	0	0	0	1	0	1	0	0	0	0	0	0	0
TvMagna_64603	1	1	1	1	1	1	1	1	1	1	1	0	0	0	0	0	0	0	1	1	1	0	0	0	0	0	0	0
TvMagna_70189	1	1	1	1	1	1	1	1	1	1	1	1	1	1	1	1	1	1	1	1	1	1	1	1	1	1	1	1
TvMagna_74306	1	1	1	1	0	1	1	1	0	1	1	1	1	0	1	0	0	0	1	0	1	0	0	0	0	0	0	0
TvMagna_78517	1	1	0	0	0	0	1	0	0	0	0	0	1	0	1	0	0	0	0	0	0	0	0	0	0	0	0	0
TvMagna_79974	0	0	0	0	0	0	0	0	0	0	0	0	0	1	0	0	0	0	0	0	1	0	0	0	0	0	0	0
TvMagna_83920	1	1	1	1	1	1	1	1	0	0	0	0	0	0	0	0	0	0	0	0	1	0	0	0	0	0	0	0
TvMagna_84439	1	1	0	1	1	1	1	1	1	0	1	1	0	0	1	0	0	0	0	0	1	0	0	0	0	0	0	1
TvMagna_86500	1	1	0	1	0	0	1	1	1	1	1	0	0	1	0	0	0	0	1	0	1	1	0	1	0	0	0	0
TvMagna_88739	1	1	1	1	1	1	1	1	1	1	1	1	1	0	1	0	0	0	1	0	1	0	0	0	0	0	0	0
TvMi_105090	1	1	1	0	1	1	1	1	0	1	1	0	0	1	0	0	0	1	0	0	0	1	1	1	0	1	1	1
TvMi_110755	1	1	1	1	1	1	1	1	1	1	1	1	1	1	1	0	0	1	1	1	1	1	1	1	0	1	1	1
TvMi_125638	0	0	0	0	0	0	0	0	0	0	0	0	0	1	1	1	1	0	1	1	1	1	1	0	1	1	1	1
TvMi_135404	0	0	0	0	0	0	0	0	0	0	0	0	0	0	0	0	0	0	0	0	0	1	1	1	1	1	1	1
TvMi_136671	0	1	0	0	0	0	0	1	0	0	0	0	0	0	1	0	0	0	0	0	0	1	1	1	1	1	0	1
TvMi_138909	0	0	0	0	0	0	0	0	0	0	0	0	0	0	0	0	0	0	0	0	0	1	1	1	0	0	1	0
TvMi_142137	0	0	0	0	0	0	0	0	0	0	0	0	0	0	0	0	0	0	0	0	0	1	1	0	0	0	0	0
TvMi_145076	0	0	0	0	0	0	0	0	0	0	0	0	0	0	0	0	0	0	0	0	0	1	1	0	0	0	0	0
TvMi_14761	0	1	0	0	0	0	1	0	0	0	0	0	0	1	0	0	0	0	0	0	0	0	1	1	0	1	1	1
TvMi_153231	0	0	0	0	0	0	0	0	0	0	0	0	0	1	0	0	0	0	0	0	0	0	0	1	0	1	1	0
TvMi_153812	1	1	1	1	1	1	1	1	1	1	1	1	1	1	1	0	1	1	1	0	1	1	1	1	1	1	1	1
TvMi_156941	0	0	0	0	0	0	0	0	0	0	0	1	1	1	0	0	0	0	0	1	1	1	1	0	1	1	1	1
TvMi_158404	1	1	0	0	0	0	1	0	0	1	1	0	0	1	0	0	0	0	0	0	0	1	1	1	1	1	1	0
TvMi_159815	0	0	0	0	0	0	0	0	0	0	0	0	0	1	0	0	0	0	0	0	0	0	0	1	0	0	1	0
TvMi_162188	0	0	0	0	0	0	0	0	0	0	0	0	0	0	0	1	0	0	0	0	0	1	1	0	0	1	1	1
TvMi_163019	1	1	1	1	0	1	1	1	1	1	1	0	0	0	0	0	0	0	0	0	0	1	1	1	1	1	1	0
TvMi_163178	1	1	0	1	0	1	0	1	0	0	1	0	0	0	0	0	0	0	0	0	0	1	1	1	1	1	1	0
TvMi_169011	1	1	1	1	1	1	1	1	1	1	1	0	1	0	0	0	0	0	0	0	0	1	1	1	0	1	1	1
TvMi_169573	0	0	0	0	0	0	0	0	0	0	0	0	0	0	0	0	0	0	0	0	0	0	0	1	0	1	0	0
TvMi_169848	0	0	0	0	0	0	0	0	0	0	0	1	1	0	0	0	0	0	0	0	0	1	1	0	1	1	1	1
TvMi_171579	1	1	1	1	1	1	1	1	1	1	1	0	1	1	1	0	0	1	1	1	1	1	1	1	1	1	1	1
TvMi_175855	1	1	1	1	1	1	1	1	1	0	1	0	0	1	0	0	0	1	0	0	0	1	1	1	1	1	1	1
TvMi_182892	0	0	0	0	0	0	0	0	0	0	0	0	0	0	0	0	0	0	1	0	0	0	1	1	1	1	1	0
TvMi_18858	0	0	0	0	0	0	0	0	0	0	0	0	0	0	0	0	0	0	0	0	0	0	1	0	0	1	1	0
TvMi_191124	1	1	1	0	0	1	1	1	1	0	1	0	0	0	1	0	0	0	0	0	1	1	1	1	1	1	0	1
TvMi_193154	1	1	0	1	0	1	1	1	1	0	0	0	0	0	0	0	0	0	0	0	0	1	1	1	1	1	1	1
TvMi_210932	1	1	1	1	0	1	1	1	1	1	1	0	0	1	0	0	0	0	0	0	0	0	1	1	0	1	1	0
TvMi_2121	0	0	0	0	0	0	0	0	0	0	0	0	0	0	0	0	0	0	0	0	0	1	1	1	0	1	1	0
TvMi_230057	1	1	1	1	1	1	1	1	1	1	0	0	0	1	0	0	0	0	0	0	0	1	1	1	1	1	1	0
TvMi_231137	0	0	0	0	0	0	0	0	0	0	0	0	0	0	0	0	0	0	0	0	0	1	1	0	0	1	1	1
TvMi_237582	0	0	0	0	0	0	0	0	0	0	0	0	0	1	0	0	0	0	0	0	0	1	1	1	0	1	1	0
TvMi_239342	1	1	0	1	1	1	1	1	1	1	1	0	0	0	1	0	0	0	0	0	0	1	1	1	0	1	1	0
TvMi_241050	1	1	1	0	0	1	0	0	0	0	1	0	0	0	0	0	0	0	0	0	0	1	1	1	0	1	1	1
TvMi_242339	1	1	0	0	0	1	1	1	0	1	1	0	0	1	0	0	0	0	0	0	0	1	1	1	1	1	1	1
TvMi_245202	1	1	0	0	1	1	1	0	1	0	0	0	0	1	0	0	0	0	0	0	0	1	1	1	0	1	1	0
TvMi_245282	0	0	0	0	0	0	0	0	0	0	0	0	0	0	0	0	0	0	0	0	0	0	1	0	0	0	0	0
TvMi_24923	0	0	0	0	0	0	0	0	0	0	0	0	0	0	0	0	0	0	0	0	0	1	1	1	0	0	0	0
TvMi_249983	1	1	1	1	1	1	1	1	1	1	1	0	0	0	0	0	0	0	0	0	0	1	1	1	1	1	1	0
TvMi_251257	0	0	0	0	0	0	0	0	0	0	0	0	0	0	0	0	0	0	1	0	1	1	0	0	0	1	1	0
TvMi_257854	0	0	0	0	0	0	1	0	0	0	0	0	0	0	0	0	1	0	0	0	0	1	1	0	1	1	1	0
TvMi_264264	0	0	0	0	0	0	0	0	0	0	0	0	0	0	0	0	0	0	0	0	0	1	1	1	0	0	0	0
[truncated: 45 more rows]

## Sheet: Figure 2
	Phylotype Master Table
	This shows the number of COGs in each phylotype, the number of strains and locations where it has been found, and the distribution classification (cosmopolitan (Cos) or location specific (West Africa (WA), Nigeria (N), Burkina Faso (BF), Togo (T), Brazil and Uganda (B/UG)). This map is the basis of the gene network shown in figure 2.
2169		# COGs	# strains	# locations	Distribution
2167	P1	51	23	6	Cos
2166	P2	35	27	7	Cos
547	P3	47	21	6	Cos
1896	P4	43	19	5	Cos
1142	P5	8	13	3	Cos
1899	P6	25	19	5	Cos
1900	P7	41	19	6	Cos
1202	P8	67	21	6	Cos
1210	P9	25	16	4	Cos
1203	P10	45	23	5	Cos
1206	P11	5	1	1	BF
1211	P12	20	24	6	Cos
1897	P13	60	19	5	Cos
133	P14	9	23	7	Cos
128	P15	9	14	4	Cos
107	P16	32	27	7	Cos
125	P17	18	18	6	Cos
1877	P18	31	19	5	Cos
171	P19	32	19	6	Cos
1163	P20	32	22	6	Cos
1170	P21	4	17	4	Cos
1257	P22	15	13	3	Cos
1099	P23	14	22	5	Cos
1390	P24	87	24	7	Cos
1393	P25	8	13	3	Cos
1387	P26	7	16	5	Cos
1397	P27	10	20	5	Cos
1404	P28	10	18	6	Cos
1730	P29	8	15	4	Cos
1995	P30	11	16	5	Cos
1984	P31	20	14	3	Cos
1179	P32	15	17	5	Cos
1173	P33	57	27	7	Cos
1776	P34	33	18	5	Cos
1767	P35	16	18	5	Cos
934	P36	18	16	4	Cos
902	P37	19	20	5	Cos
928	P38	21	21	6	Cos
204	P39	37	12	2	Cos
210	P40	9	27	7	Cos
206	P41	11	14	4	Cos
197	P42	19	22	6	Cos
207	P43	17	18	5	Cos
1174	P44	4	21	5	Cos
1189	P45	6	15	4	Cos
1185	P46	12	14	3	Cos
1188	P47	7	17	5	Cos
1187	P48	8	16	4	Cos
1177	P49	20	22	6	Cos
1182	P50	9	16	3	Cos
1176	P51	18	19	5	Cos
1178	P52	30	21	5	Cos
71	P53	17	17	5	Cos
1886	P54	11	19	5	Cos
1609	P55	16	10	4	Cos
823	P56	6	25	6	Cos
648	P57	23	27	7	Cos
649	P58	21	16	5	Cos
650	P59	23	18	5	Cos
651	P60	15	15	3	Cos
1473	P61	9	16	5	Cos
1020	P62	9	14	3	Cos
1019	P63	6	14	3	Cos
1018	P64	7	15	4	Cos
395	P65	9	18	4	Cos
402	P66	6	20	5	Cos
403	P67	8	18	5	Cos
404	P68	7	15	4	Cos
405	P69	18	3	3	Cos
406	P70	8	19	6	Cos
407	P71	11	3	2	WA
408	P72	23	16	4	Cos
409	P73	16	20	6	Cos
1249	P74	20	15	4	Cos
410	P75	2	5	3	Cos
411	P76	5	17	6	Cos
412	P77	6	15	4	Cos
396	P78	2	13	3	Cos
252	P79	2	20	6	Cos
229	P80	5	18	5	Cos
1365	P81	5	12	4	Cos
1708	P82	4	15	5	Cos
1664	P83	4	2	1	IC
1379	P84	4	17	3	Cos
1707	P85	2	8	2	Cos
1086	P86	2	1	1	BF
1095	P87	2	9	3	Cos
1088	P88	4	21	5	Cos
1092	P89	6	15	3	Cos
1093	P90	6	21	6	Cos
1201	P91	5	20	6	Cos
1950	P93	3	10	2	Cos
1983	P94	2	9	1	N
1974	P95	7	17	6	Cos
1985	P96	3	14	3	Cos
990	P97	5	17	4	Cos
994	P98	7	13	3	Cos
2022	P99	9	19	5	Cos
1801	P100	5	22	6	Cos
1799	P101	5	3	2	WA
1800	P102	4	14	3	Cos
1123	P103	5	22	5	Cos
1803	P104	3	18	7	Cos
1798	P105	7	16	5	Cos
1802	P106	7	14	4	Cos
1150	P107	2	3	2	WA
1569	P108	3	4	2	WA
1561	P110	2	1	1	G
1574	P111	3	17	5	Cos
379	P112	6	16	4	Cos
387	P113	4	13	3	Cos
383	P114	3	14	3	Cos
384	P116	1	20	5	Cos
347	P117	1	11	2	Cos
2005	P118	1	7	1	N
1084	P119	1	17	4	Cos
1007	P120	1	2	1	BF
988	P121	1	12	3	Cos
987	P123	1	18	6	Cos
992	P124	1	1	1	G
1002	P125	1	14	3	Cos
233	P126	1	1	1	N
454	P127	17	16	4	Cos
455	P128	6	10	3	Cos
1908	P129	1	11	2	Cos
938	P131	9	21	6	Cos
929	P132	1	7	4	Cos
937	P133	6	13	3	Cos
906	P134	18	1	1	T
940	P135	47	21	6	Cos
1412	P136	2	11	5	Cos
530	P137	7	19	5	Cos
542	P138	3	3	2	WA
244	P139	5	13	3	Cos
237	P140	1	5	2	B/UG
716	P141	4	19	5	Cos
1673	P142	21	27	7	Cos
1254	P143	12	27	7	Cos
1098	P144	9	19	5	Cos
1259	P145	19	21	6	Cos
1258	P146	7	18	6	Cos
1260	P147	6	15	4	Cos
1100	P148	7	18	5	Cos
1261	P149	35	13	2	Cos
1364	P150	15	27	7	Cos
1380	P151	12	22	6	Cos
1363	P152	19	10	5	Cos
727	P153	3	9	3	Cos
728	P154	5	12	2	Cos
1750	P155	7	14	6	Cos
725	P156	4	6	2	B/UG
679	P157	29	8	3	WA
205	P158	6	16	5	Cos
211	P159	2	3	2	WA
1006	P160	2	8	4	Cos
1608	P161	1	9	5	Cos
1213	P162	2	4	2	WA
1845	P163	5	19	5	Cos
1207	P164	2	8	4	Cos
1208	P165	1	20	6	Cos
1200	P166	4	27	7	Cos
1305	P167	1	2	2	WA
1096	P168	1	12	2	Cos
1472	P169	2	2	2	WA
1326	P170	1	6	1	N
1591	P171	19	20	5	Cos
1065	P172	19	12	4	Cos
1066	P173	2	11	1	N
1076	P174	1	19	5	Cos
1051	P175	2	12	2	Cos
168	P176	1	2	1	UG
166	P178	2	22	6	Cos
831	P179	14	23	7	Cos
342	P180	6	4	2	Cos

## Sheet: Figure 3a
Read mapping data
How reads from different strains map to the reference genome for the three African trypanosome species. Column I shows the numbers used to make Fig 3a.
Strain	Strain vs VSG			Reads vs Ref
T. congolense
	#singlepairedreads	#multiplepairedreads	% of multiple	#pairedreads	#multiplepairedreads	% of multiple	Total Mapped	% Paired/TotalMapped
IL3954	3728	276	0.0689311	135	63	0.318182	0.0774	0.638896
IL2281	68396	30248	0.306638	6035	3376	0.358729	0.1452	0.65705
IL3021	5783	1385	0.19322	3639	488	0.118246	0.7733	0.744541
IL3035	12080	1128	0.0854028	547	320	0.369089	0.0842	0.779597
IL374	3435	486	0.123948	205	65	0.240741	0.0871	0.790585
IL396	11988	333	0.027027	791	261	0.248099	0.1057	0.807783
IL439	20079	1579	0.0729061	1405	408	0.225041	0.1034	0.809578
IL410	7116	456	0.0602219	448	192	0.3	0.103	0.820601
IL3675	4715	234	0.0472823	400	291	0.421129	0.1678	0.832087
IL274	16818	1099	0.0613384	1198	336	0.219035	0.1025	0.835288
IL399	10779	558	0.0492194	709	280	0.283114	0.1031	0.846135
IL3674	4089	425	0.0941515	332	341	0.506686	0.1753	0.850495
IL409	14749	1162	0.0730312	1534	258	0.143973	0.1293	0.871048
IL3949	6803	536	0.0730345	961	335	0.258488	0.1992	0.8865
IL1180	2312	238	0.0933333	375	294	0.439462	0.2953	0.888429
IL1769	469	56	0.106667	48	44	0.478261	0.1933	0.90656
ILC66	458	3	0.00650759	142	35	0.19774	0.4197	0.914815
IL3180	999	42	0.0403458	260	17	0.0613718	0.2891	0.920409
IL3296	596	7	0.0116086	56	32	0.363636	0.1584	0.921319
IL3688	1976	434	0.180083	1002	192	0.160804	0.5243	0.944947
IL2992	4196	314	0.0696231	1614	286	0.150526	0.439	0.959649
ILC22	8179	1213	0.129152	4302	823	0.160585	0.5643	0.966998
IL3897	17773	2991	0.144047	8301	1250	0.130876	0.4746	0.969193
IL3022	10632	1258	0.105803	6845	571	0.0769957	0.6424	0.970918
IL3978	36449	2323	0.0599144	21096	2397	0.10203	0.6226	0.97322
IL3775	7611	530	0.0651026	4538	670	0.128648	0.6556	0.975785
IL3019	7369	372	0.0480558	5267	582	0.0995042	0.7733	0.977094
T. vivax
Tv3638	622	53	0.0785185	59	414	0.875264	0.7311	0.958475
Tv3658	763	70	0.0840336	91	476	0.839506	0.7431	0.91599
Tv3171	70	1	0.0140845	8	42	0.84	0.7535	0.934606
Tv2323	2457	324	0.116505	316	1301	0.804576	0.6334	0.917975
Tv2714	3075	840	0.214559	483	1946	0.801153	0.6664	0.931024
Tv1392	8333	794	0.0869946	1411	5713	0.801937	0.8318	0.938376
Tv11	3149	363	0.10336	634	2185	0.775098	0.8551	0.938693
Tv340	1083	44	0.0390417	207	737	0.78072	0.8571	0.977275
Tv684	989	63	0.0598859	197	656	0.76905	0.855	0.948347
Tv3651	869	43	0.0471491	123	381	0.755952	0.5938	0.93067
Tv306	2262	240	0.0959233	522	1585	0.752254	0.8945	0.941449
Tv462	2389	166	0.0649706	524	1605	0.753875	0.8787	0.948296
Tv319	654	35	0.0507983	154	422	0.732639	0.8795	0.950533
Tv2005	121	2	0.0162602	21	53	0.716216	0.6626	0.907978
Tv338	673	36	0.0507757	163	405	0.713028	0.8364	0.957829
TvILV-21	70	0	0	13	31	0.704545	0.6714	0.93621
Tv465	1674	93	0.0526316	450	1024	0.694708	0.8865	0.940984
Tv493	485	18	0.0357853	125	262	0.677003	0.8241	0.933605
Tv596	520	16	0.0298507	148	283	0.656613	0.861	0.933919
T.brucei-427
	#singlepairedreads	#multiplepairedreads	% of multiple	#pairedreads	#multiplepairedreads	% of multiple	Total Mapped	% Paired/TotalMapped
427var3	33458	311	0.00920963	13315	2466	0.156264	0.5094	0.917397
E110	233620	26582	0.102159	40794	12807	0.238932	0.2808	0.73361
EATRO240	971732	186324	0.160894	210737	67913	0.243722	0.3018	0.797279
ERR270815	51780	2983	0.0544711	7425	2618	0.260679	0.2427	0.755625
ERR270819	178362	10366	0.0549256	21403	6923	0.244404	0.1977	0.759176
ERR270824	116266	10224	0.0808285	24880	7698	0.236294	0.3331	0.773203
ERR270829	104517	5736	0.0520258	13459	3179	0.191069	0.2034	0.741925
ERR270832	139250	10222	0.0683874	23716	7129	0.231123	0.2708	0.762037
ERR270835	177656	10938	0.0579976	23593	6817	0.22417	0.2136	0.754896
ERR270842	173897	15333	0.0810284	28573	8237	0.223771	0.256	0.759864
ERR270858	453587	32757	0.0673536	63387	20558	0.244898	0.2173	0.794313
ERR270862	266534	22924	0.0791963	47021	14885	0.240445	0.2741	0.780258
ERR270863	161654	13150	0.0752271	27855	9246	0.249212	0.2749	0.772075
ERR270866	143963	11884	0.0762543	27663	9347	0.252553	0.3082	0.770527
H884	430419	17873	0.0398691	123915	51698	0.294386	0.4443	0.881697
H885	291230	13079	0.0429793	104479	37272	0.26294	0.5358	0.869378
KEtri1902	375889	78692	0.173109	74792	28733	0.277546	0.2799	0.813638
Ketri2479	158540	15828	0.0907735	30625	8620	0.219646	0.2916	0.771845
KP3316	95169	9069	0.0870028	20971	5673	0.212918	0.3298	0.775037
LM56_6	62933	1456	0.0226126	10198	3343	0.24688	0.2695	0.780334
LVH56	427010	80992	0.159432	150825	57576	0.276275	0.4826	0.850055
STIB213	584818	117570	0.167386	210889	84449	0.28594	0.4932	0.852549
STIB809	571622	44198	0.071771	156901	55567	0.261531	0.4177	0.825991
STIB810	90142	19092	0.174781	17074	5030	0.227561	0.2747	0.736638
Tb927	11016	8450	0.43409	1613	647	0.286283	0.1425	0.814736

## Sheet: Figure 3c
Segment mapping data
Results of segmental mapping. The percentages of fully coupled, multicoupled and uncoupled VSGs shown here were plotted in Figure 3c.
T. vivax to Y486	#Reads	#Single Maps	#Multiple Maps	% Alignment	#VSG	#Fully Coupled	%	#Uncoupled	%	#Multicoupled	%	#Multicoupled-only	%	Unmapped	%
Tv11	6152	1326	2037	54.67	202	119	0.589109	16	0.0792079	148	0.732673	64	0.316832	3	0.0148515
Tv1392	6152	1294	2274	58	242	121	0.5	30	0.123967	168	0.694215	86	0.355372	5	0.0206612
Tv2005	6152	341	199	8.78	40	20	0.5	3	0.075	25	0.625	12	0.3	5	0.125
Tv2323	6152	346	608	15.51	103	25	0.242718	20	0.194175	54	0.524272	36	0.349515	22	0.213592
Tv2714	6152	311	603	14.86	107	23	0.214953	20	0.186916	53	0.495327	37	0.345794	27	0.252336
Tv306	6152	1440	1707	51.15	151	95	0.629139	4	0.0264901	121	0.801325	49	0.324503	3	0.0198675
Tv3171	6152	477	133	9.92	33	26	0.787879	1	0.030303	21	0.636364	2	0.0606061	4	0.121212
Tv319	6152	1468	1258	44.31	151	100	0.662252	6	0.0397351	111	0.735099	44	0.291391	1	0.00662252
Tv338	6152	1462	1380	46.2	158	104	0.658228	13	0.0822785	104	0.658228	37	0.234177	4	0.0253165
Tv340	6152	1333	1022	38.28	130	84	0.646154	15	0.115385	91	0.7	24	0.184615	7	0.0538462
Tv3638	6152	560	215	12.6	38	23	0.605263	3	0.0789474	24	0.631579	9	0.236842	3	0.0789474
Tv3651	6152	364	256	10.08	55	23	0.418182	3	0.0545455	33	0.6	15	0.272727	14	0.254545
Tv3658	6152	509	301	13.17	62	35	0.564516	6	0.0967742	38	0.612903	15	0.241935	6	0.0967742
Tv462	6152	1572	1401	48.33	150	102	0.68	10	0.0666667	107	0.713333	37	0.246667	1	0.00666667
Tv465	6152	1358	1191	41.43	123	96	0.780488	3	0.0243902	95	0.772358	24	0.195122	0	0
Tv493	6152	1531	945	40.25	125	92	0.736	8	0.064	84	0.672	22	0.176	3	0.024
Tv596	6152	1499	1039	41.25	132	95	0.719697	3	0.0227273	97	0.734848	30	0.227273	4	0.030303
Tv684	6152	1523	1402	47.55	175	103	0.588571	13	0.0742857	129	0.737143	55	0.314286	4	0.0228571
TvILV-21	6152	642	116	12.32	40	27	0.675	1	0.025	20	0.5	6	0.15	6	0.15
T. congolense to IL3000	#Reads	#Single Maps	#Multiple Maps	% Alignment	#VSG	#Fully Coupled	%	#Uncoupled	%	#Multicoupled	%	#Multicoupled-only	%	Unmapped	%
IL1180	6310	464	169	10.03	35	2	0.0571429	11	0.314286	21	0.6	19	0.542857	3	0.0857143
IL1769	6310	338	73	6.51	25	1	0.04	4	0.16	19	0.76	19	0.76	1	0.04
IL2281	6310	815	1620	38.59	596	28	0.0469799	186	0.312081	183	0.307047	173	0.290268	209	0.350671
IL274	6310	931	1421	37.27	452	27	0.0597345	198	0.438053	148	0.327434	136	0.300885	91	0.201327
IL2992	6310	1070	765	29.08	200	60	0.3	62	0.31	74	0.37	53	0.265	25	0.125
IL3019	6310	1539	1132	42.33	246	170	0.691057	24	0.097561	88	0.357724	28	0.113821	24	0.097561
IL3021	6310	1410	2253	58.05	739	224	0.303112	182	0.246279	197	0.266576	148	0.200271	185	0.250338
IL3022	6310	1240	1012	35.69	248	92	0.370968	51	0.205645	110	0.443548	83	0.334677	22	0.0887097
IL3035	6310	1000	1477	39.26	497	32	0.0643863	213	0.428571	154	0.309859	140	0.28169	112	0.225352
IL3180	6310	735	668	22.23	147	30	0.204082	41	0.278912	65	0.442177	53	0.360544	23	0.156463
IL3296	6310	556	201	12	79	11	0.139241	28	0.35443	38	0.481013	31	0.392405	9	0.113924
IL3674	6310	911	841	27.77	195	17	0.0871795	74	0.379487	89	0.45641	81	0.415385	23	0.117949
IL3675	6310	903	966	29.62	237	19	0.0801688	92	0.388186	105	0.443038	99	0.417722	27	0.113924
IL3688	6310	742	362	17.5	87	34	0.390805	9	0.103448	44	0.505747	25	0.287356	19	0.218391
IL374	6310	966	1114	32.96	402	19	0.0472637	145	0.360697	136	0.338308	127	0.31592	111	0.276119
IL3775	6310	1174	1124	36.42	226	108	0.477876	37	0.163717	105	0.464602	63	0.278761	18	0.079646
IL3897	6310	1303	1570	45.53	425	143	0.336471	107	0.251765	144	0.338824	98	0.230588	77	0.181176
IL3949	6310	1010	1274	36.2	353	26	0.0736544	139	0.393768	136	0.385269	122	0.345609	66	0.186969
IL3954	6310	696	898	25.26	211	7	0.0331754	94	0.445498	94	0.445498	90	0.42654	20	0.0947867
IL396	6310	889	1401	36.29	421	29	0.0688836	180	0.427553	150	0.356295	138	0.327791	74	0.175772
IL3978	6310	1480	1138	41.49	271	129	0.476015	51	0.188192	98	0.361624	53	0.195572	38	0.140221
IL399	6310	877	1515	37.91	455	29	0.0637363	208	0.457143	149	0.327473	141	0.30989	77	0.169231
IL409	6310	963	1667	41.68	635	63	0.0992126	295	0.464567	157	0.247244	139	0.218898	138	0.217323
IL410	6310	800	1385	34.63	391	23	0.0588235	178	0.455243	130	0.332481	125	0.319693	65	0.16624
IL439	6310	888	1617	39.7	565	37	0.0654867	250	0.442478	159	0.281416	147	0.260177	131	0.231858
ILC22	6310	1122	1288	38.19	318	104	0.327044	99	0.311321	105	0.330189	69	0.216981	46	0.144654
ILC66	6310	257	73	5.23	21	7	0.333333	2	0.0952381	15	0.714286	11	0.52381	1	0.047619
T. brucei to Lister 427	#Reads	#Single Maps	#Multiple Maps	% Alignment	#VSG	#Fully Coupled	%	#Uncoupled	%	#Multicoupled	%	#Multicoupled-only	%	Unmapped	%
427var3	21542	2029	1868	18.09	468	162	0.346154	33	0.0705128	294	0.628205	198	0.423077	75	0.160256
E110	21542	4134	3943	37.49	1357	179	0.131909	187	0.137804	707	0.521002	597	0.439941	394	0.290346
ERR270815	21542	2677	1090	17.49	547	134	0.244973	42	0.0767824	224	0.409506	138	0.252285	233	0.42596
ERR270819	21542	4006	2282	29.19	1110	185	0.166667	101	0.090991	426	0.383784	312	0.281081	512	0.461261
ERR270824	21542	3540	2319	27.2	817	175	0.214198	92	0.112607	425	0.520196	317	0.388005	233	0.28519
ERR270829	21542	3815	2249	28.15	1017	180	0.176991	96	0.0943953	412	0.405113	298	0.293019	443	0.435595
ERR270832	21542	4652	3286	36.85	1315	244	0.185551	144	0.109506	580	0.441065	430	0.326996	497	0.377947
ERR270835	21542	4922	3351	38.4	1521	237	0.155819	155	0.101907	608	0.399737	463	0.304405	666	0.43787
ERR270842	21542	5135	3610	40.6	1431	269	0.18798	179	0.125087	656	0.458421	474	0.331237	509	0.355695
ERR270858	21542	3724	5147	41.18	1585	262	0.1653	188	0.118612	671	0.423344	508	0.320505	627	0.395584
ERR270862	21542	5246	3615	41.13	1497	265	0.177021	160	0.10688	677	0.452238	503	0.336005	569	0.380094
ERR270863	21542	4818	3171	37.09	1235	225	0.182186	135	0.109312	577	0.467206	440	0.356275	435	0.352227
ERR270866	21542	4493	3133	35.4	1116	206	0.184588	123	0.110215	562	0.503584	429	0.384409	358	0.320789
H884	21542	3793	1852	26.2	430	130	0.302326	39	0.0906977	256	0.595349	176	0.409302	85	0.197674
H885	21542	3629	2041	26.32	383	141	0.368146	43	0.112272	257	0.671018	176	0.45953	23	0.0600522
Ketri1902	21542	2872	2386	24.41	720	87	0.120833	92	0.127778	397	0.551389	341	0.473611	200	0.277778
Ketri2479	21542	3909	3292	33.43	1185	199	0.167932	160	0.135021	578	0.487764	474	0.4	352	0.297046
KP3316	21542	3214	2470	26.39	869	179	0.205984	122	0.140391	427	0.491369	329	0.378596	239	0.275029
LM56_6	21542	2321	1082	15.8	236	54	0.228814	31	0.131356	144	0.610169	109	0.461864	42	0.177966
LVH56	21542	4271	3465	35.91	1033	211	0.204259	142	0.137464	569	0.550823	446	0.431752	234	0.226525
STIB213	21542	4032	4435	39.3	1160	232	0.2	184	0.158621	656	0.565517	508	0.437931	236	0.203448
STIB809	21542	5461	3974	43.8	998	243	0.243487	133	0.133267	644	0.645291	500	0.501002	122	0.122244
STIB810	21542	3002	2603	26.02	841	132	0.156956	110	0.130797	462	0.549346	377	0.448276	222	0.263971
Tb927	21542	5008	5400	48.31	1350	172	0.127407	269	0.199259	806	0.597037	696	0.515556	213	0.157778
EATRO240	21542	4235	4291	39.58	1419	194	0.136716	228	0.160677	730	0.514447	609	0.429175	388	0.273432

## Sheet: Figure 3d
PI for each comparison by species
Summary results of the phylogenetic incompatibility tests done in PHI for MC and FC VSG and AC. From line 10 onwards, we show the iterations done to obtain confidence intervals for these values. These results are shown in Figure 3d.
	MC			FC			AC
	#Quartets w/Phi results	#Pos (<0.05)	%	#Quartets w/Phi results	#Pos (<0.05)	%	#Quartets w/Phi results	#Pos (<0.05)	%
T. brucei	909	611	0.672167	115	18	0.156522	910	69	0.0758242
T. congolense	513	331	0.645224	25	1	0.04	155	16	0.103226
T. vivax	878	356	0.405467	159	23	0.144654	269	17	0.063197
Iterations
Simulations - No recombination
	0.702	0.0557	0.676	0	0.0999	0.763	0.587	0.994	0.17	0.951	0.7	0.981	0.373	0.0603	0	0.987	0.0739	0.237	0.289	0.304	0.055	0.132	0.17	0.708	0	0.916	0.976	0.845	0.674	0.428	0.398	0	0.747	0.82	0.109	0.987	0.867	0.266	0.618	0.448	0.675	0.996		0.292	0.671	2.24e-33	0	0.662	0.647
	0.025	0.983	2.83e-08	0	0.629	0.864	0.66	0.265	0.931	0.873	0.201	0.783	0.000796	0.889	0	0.422	0.068	0.127	0.733	0.29	0.873	0.542	0.425	0.778	2.28e-23	0.872	0.332	0.294	0.575	0.453	0.971	1.52e-23	0.72	0.0736	0.692	0.9	0.975	0.708	0.509	0.391	0.656	0.796		0.163	0.476	0.418	0	1	0.667
	0.362	0.465	0.161	0	0.374	0.169	0.359	0.257	0.377	0.158	0.0923	0.945	0.12	0.0948	0	0.0413	0.594	0.0248	0.0301	0.566	0.338	0.579	0.343	0.368	7.95e-36	0.784	0.465	0.19	0.529	0.62	0.804	0	0.201	0.436	0.471	0.972	0.00921	0.763	0.616	0.696	0.83	0.306		0.249	0.000648	0.968	0	0.653	1
	0.207	0.469	0.0814	0	0.937	0.298	9.24e-05	0.39	0.87	0.829	0.32	0.276	0.282	0.329	0	0.188	0.168	0.734	0.223	0.76	0.466	0.365	0.87	0.232	0	0.28	0.256	0.532	0.341	0.585	0.163	1.78e-33	0.0037	0.487	0.335	0.467	0.478	0.15	0.372	0.0148	0.0223	0.275		0.323	0.103	7.89e-14	0	0.638	0.499
	0.0603	0.984	0.885	0	0.637	0.354	0.917	0.685	0.502	0.0547	0.973	0.556	0.661	0.0423	0	0.658	0.228	0.12	0.593	0.52	0.665	0.831	0.55	0.227	1.92e-24	0.331	0.701	0.163	0.784	0.76	0.992	0	0.524	0.568	0.824	0.294	0.396	0.711	0.688	0.608	0.155	0.793		0.973	0.986	0	0.00755	0.488	0.751
	0.0502	0.0762	0.377	0	0.322	0.547	0.439	0.818	0.167	0.235	0.512	0.453	0.077	0.432	1.62e-11	0.204	0.596	0.622	0.924	0.754	0.0595	0.739	0.925	0.605	5.6e-18	0.878	0.258	0.217	0.615	0.909	0.0308	0	0.0492	0.0778	0.703	0.348	0.0748	0.0349	0.65	0.721	0.375	0.445		0.395	0.445	8.8e-14	1.65e-17	0.187	1
	0.576	0.0649	0.982	0	0.217	0.111	0.562	0.866	0.253	0.676	0.658	0.527	0.388	6.17e-34	0.172	0.783	0.0697	0.893	0.783	0.121	0.971	0.259	0.913	0.0183	1.86e-28	0.044	0.109	0.156	0.33	0.0578	0.571	4.23e-19	0.965	0.949	0.83	0.566	0.102	0.931	0.0716	0.702	0.144	0		0.0617	0.721	3.46e-22	0.734	0.358	0.641
	0.0644	0.749	0.503	0	0.668	0.221	0.992	0.00817	0.874	0.1	0.336	0.813	0.9	0	0.0915	0.575	0.994	0.307	0.392	0.543	0.512	0.826	0.734	0	0.854	0.0666	0.765	0.191	0.328	0.0792	0.716	0	0.388	0.358	0.393	0.0921	0.743	0.916	0.896	0.143	0.0493	0	0.642	0.233	0.697	0	0.638	0.743	0.0654
	0.573	0.667	0.463	0	0.00362	0.0146	0.997	0.249	0.103	0.327	0.484	0.0412	0.155	0	0.635	0.123	0.0868	0.899	0.222	0.00578	0.177	0.378	0.342	0.688	0	0.295	0.00719	0.618	0.446	0.576	0.592	7.1e-25	0.189	0.166	0.525	0.256	0.412	0.402	0.614	0.674	0.025	0		0.197	0.86	9.3e-34	0.0355	1	0.798
	0.434	0.655	0.981	0	0.485	0.801	0.52	0.459	0.953	0.00163	0.294	0.244	0.577	0	0.0232	0.228	0.262	0.467	0.339	0.501	0.391	0.58	0.0214	0.574	0.819	0.71	0.865	0.241	0.0752	0.858	0.758	2.76e-20	0.882	0.0478	0.809	0.0199	0.391	0.659	0.71	0.391	0.374	0		0.383	0.217	0	0.237	0.0764	0.0884
	0.0458	0.773	0.685	2.98e-37	0.462	0.573	0.724	0.937	0.313	0.124	0.152	0.434	0.203	0.349	0	0.132	0.704	0.532	0.99	0.477	0.496	0.236	0.642	0.0677	0	0.963	0.437	0.262	0.825	0.202	0.485	0.478	0.882	0.088	0.386	0.988	0.488	0.405	0.95	0.506	0.826	0.272		0.973	0.292	0.00306	0	0.736	0.665
	0.154	0.989	0.482	4.63e-30	0.279	0.0955	0.448	0.371	0.636	0.000592	0.719	0.149	0.434	0	0.379	0.0861	0.902	0.282	0.605	0.884	0.306	0.803	0.358	0.371	0	0.976	0.602	0.0253	0.702	0.552	0.253	0	0.28	0.967	0.838	0.577	0.392	0.694	0.584	0.882	0.0452	5.83e-23		0.183	0.806	0	0.13	0.614	0.704
	0.138	0.573	0.209	7.19e-30	0.762	0.148	0.887	0.456	0.0777	0.393	0.414	0.207	0.323	0.739	1.94e-34	0.605	0.36	0.889	0.916	0.0135	0.618	0.382	0.879	0.117	1.86e-23	0.691	0.725	0.231	0.399	0.265	0.18	0.541	1.15e-36	0.486	0.5	0.521	0.00502	0.0647	0.286	0.0682	0.00262	0.489		0.573	0.408	0.902	0	0.653	1
	0.354	0.382	0.0712	2.2e-29	0.0759	0.748	0.0738	0.934	0.977	0.282	0.196	0.558	0.673	2.99e-24	0.829	0.829	0.0136	0.709	0.523	0.968	0.654	0.105	0.0211	0.141	3.55e-35	0.129	0.885	0.71	0.00845	0.576	0.0603	8.78e-31	0.9	0.0823	0.946	1	0.465	0.872	0.745	0.459	0.472	2.33e-24		0.222	0.563	0	0.78	0.264	1
	0.232	0.204	0.997	3.73e-29	0.377	0.489	0.694	0.0709	0.207	0.627	0.987	0.252	0.805	0	0.225	0.884	0.153	0.732	0.15	0.858	0.733	0.966	0.566	8.71e-15	0.68	0.413	0.635	0.872	0.241	0.81	0.742	0	0.627	0.0616	0.988	0.998	0.494	0.00044	0.0471	0.0713	0.644	0		0.544	0.397	0	0.252	0.0152	0.049
	0.204	0.638	0.0801	5.14e-25	0.855	0.296	0.692	0.198	0.91	0.0103	0.798	0.611	0.429	0.639	0	0.0232	0.203	0.249	0.0996	1	0.517	0.708	0.104	0.00618	4.31e-26	0.662	0.114	0.174	0.78	0.525	0.073	0	0.837	0.287	0.225	0.488	0.76	0.352	0.559	0.455	0.54	0.494		0.174	0.512	1.58e-24	8.88e-37	0.653	0.806
	0.898	0.345	0.635	8.66e-24	0.393	0.123	0.592	0.557	0.139	0.902	0.00161	0.0158	0.44	6.86e-37	0.534	0.327	0.675	0.978	0.947	0.498	0.0373	0.314	0.0153	0	0.143	0.531	0.866	0.477	0.762	0.0909	0.585	0	0.023	0.163	0.726	0.657	0.972	0.819	0.0333	0.0408	0.0176	2.67e-24	1	0.739	0.866	0	0.659	1	1.99e-06
	0.528	0.406	0.23	5.52e-23	0.802	0.928	0.0311	0.385	0.0887	0.464	0.824	0.06	0.62	0.0067	0	0.058	0.927	0.83	0.0178	0.411	0.107	0.521	0.657	0.698	2.11e-22	0.0179	0.321	0.944	0.616	0.696	0.399	0	0.127	0.709	0.215	0.648	0.764	0.564	0.333	0.403	0.224	0.431		0.466	0.292	0.563	0	0.673	0.793
	0.932	0.144	0.56	8.01e-23	0.524	0.737	0.319	0.411	0.594	0.17	0.0978	0.793	0.319	1.21e-30	0.0738	0.722	0.699	0.388	0.107	0.363	0.732	0.674	0.136	0	0.092	0.0991	0.00132	0.243	0.556	0.586	0.381	1.24e-28	0.468	0.783	0.764	0.507	0.155	0.0662	0.535	0.75	0.677	2.95e-25	0.793	0.941	0.853	0	0.227	0.45	1
	0.628	0.0465	0.521	2.55e-21	0.81	0.872	0.149	0.382	0.424	0.904	0.945	0.752	0.59	0.28	0	0.11	0.917	0.0813	0.724	0.439	0.874	0.75	0.0791	0.206	7.2e-16	0.83	0.308	0.358	0.241	0.728	0.672	0.243	0.649	0.45	0.0129	0.534	0.224	0.192	0.469	0.949	0.949	0.447		0.145	0.322	0.706	3.53e-16	0.837	0.497
	0.173	0.953	0.529	1.61e-20	0.158	0.0492	0.924	0.563	0.257	1.55e-05	0.505	0.116	0.7	8.24e-33	0.547	0.647	0.235	0.353	0.0103	0.0902	0.172	0.941	0.578	0.669	0	0.354	0.531	0.739	0.196	0.0218	0.00817	0	0.675	0.237	0.451	0.471	0.643	0.645	0.29	0.73	0.826	7.93e-31		0.708	0.064	1.46e-29	0.557	0.867	0.00518
	0.144	0.439	0.733	3.37e-20	0.00167	0.398	0.331	0.834	0.824	0.628	0.381	0.184	0.615	0.763	8.71e-22	0.914	0.566	0.66	0.951	0.35	0.211	0.181	0.237	0.247	0	0.266	0.842	0.0825	0.884	0.918	0.222	0	0.0188	0.436	0.0889	0.169	0.139	0.377	0.995	0.144	0.626	0.664		0.661	0.735	0	1.07e-26	1	0.246
	0.403	0.588	0.798	2.52e-15	1	0.412	0.541	2	1	1	1	1	0.667	0.00652	0.658	1	0.07	0.756	1	0.094	0.159	1	0.649	0.997	0.5	0.285	0.756	2	2	0.0144	1	0.0401	1	0.675	1	0.91	1	0.654	0.0416	0.665	0.686	0.0258		1	0.272	0.197	0.0696	0.361	0.686
	0.719	0.185	0.033	4.34e-15	0.978	0.632	0.689	0.369	0.203	0.19	0.396	0.941	0.0612	0.424	0.429	0.0602	0.796	0.422	0.0273	0.342	0.352	0.853	0.577	0.896	7.32e-33	0.386	0.911	0.884	0.356	0.344	0.385	3.2e-27	0.289	0.709	0.838	0.0869	0.825	0.424	0.17	0.445	0.693	0.915		0.164	0.964	3.39e-35	0.0119	0.663	0.346
	1	0.785	0.647	6.29e-12	1	1	2	0.00308	0.362	2	0.657	0.793	0.296	2	1	1	0.143	0.746	0.65	0.647	0.647	0.796	0.819	0.239	0.108	0.22	1	1	0.978	1	2	0.117	0.658	1	0.0368	0.0912	1	0.95	0.661	0.00715	1	0.0786		0.0307	0.658	0.564	0.172	0.347	0.68
	1	0.736	1	4.79e-11	0.0335	1	0.209	1	0.841	0.867	0.841	0.841	1	0.573	6.82e-05	0.5	0.766	0.411	0.382	0.0544	0.207	0.681	2	0.267	0.0998	0.793	0.718	0.246	0.66	0.845	0.988	1	1	0.901	2	2	0.648	1	0.526	1	1	0.718		0.11	0.11	1	0.198	0.404	0.394
	0.954	0.458	2	5.5e-10	1	1	0.749	1	0.41	0.795	1	1	0.686	0.109	0.362	1	0.185	0.647	1	0.946	2	1	0.751	0.0393	0.89	0.804	2	1	1	0.171	2	0.0018	1	1	0.5	0.215	1	1	1	1	0.0569	0.0774	1	1	0.0956	1.01e-11	0.746	0.681	0.649
	0.171	0.793	1	4.86e-08	0.704	0.0494	0.0228	2	0.817	0.736	2	1	0.121	8.62e-05	2	1	0.89	0.675	1	1	1	1	0.686	0.941	0.00186	0.0633	0.639	1	0.704	1	1	2.22e-11	0.179	1	0.76	0.148	1	0.895	1	1	0.0633	0.882		1	1	0.0958	0.665	0.0912	0.948
	0.26	0.691	1	6.19e-08	0.841	2	0.753	0.66	1	0.722	0.0244	0.133	0.793	1	0.034	1	1	1	0.923	0.647	0.659	1	0.614	0.212	2.63e-05	1	0.195	1	1	1	1	2.58e-06	0.159	0.0248	0.687	1	0.686	0.346	1	0.24	0.406	1		0.12	0.774	2.94e-05	0.0162	0.215	0.638
	0.195	0.898	0.2	7.15e-08	0.331	0.508	0.417	0.68	0.768	0.189	0.518	0.931	0.712	0	0.453	0.838	0.221	0.922	0.0547	0.0486	0.0272	0.945	0.0652	0.238	9.36e-10	0.69	0.964	0.542	0.108	0.715	0.0215	5.6e-33	0.821	0.552	0.783	0.153	0.292	0.952	0.0319	0.87	0.0486	0		0.456	0.347	4.06e-24	0.0909	0.573	1
	1	1	0.647	1.2e-07	1	0.76	2	0.686	1	0.113	1	1	1	0.369	0.000244	0.681	0.718	1	0.356	1	1	0.704	2	1	0.000862	0.159	1	1	1	0.966	0.954	6.3e-07	0.322	2	2	1	2	0.653	1	1	1	0.91		0.5	0.815	5.56e-06	0.0108	0.65	1
	1	0.688	0.673	3.33e-07	0.804	1	0.65	0.0416	0.662	1	2	0.223	1	0.133	1	0.196	0.656	0.0359	0.777	2	1	0.299	0.793	0.531	0.47	0.5	0.658	0.653	0.5	0.656	0.582	0.122	1	0.573	0.181	1	1	0.108	1	0.753	1	0.0042		1	0.777	8.35e-14	0.11	1	1
	0.347	0.666	0.656	1.16e-06	0.5	1	1	0.347	1	2	0.5	0.832	0.639	0.76	0.76	0.00251	0.0848	0.718	0.681	0.956	1	1	0.0416	1	0.0264	1	0.49	0.837	0.653	0.557	1	1	1	1	0.278	1	0.46	0.453	0.097	1	0.462	0.718		1	0.0127	0.664	0.000481	1	0.205
	0.633	0.793	1	2.82e-06	0.647	0.785	1	0.665	0.223	0.396	0.0154	0.0416	0.852	0.134	0.00539	1	0.718	0.718	0.857	1	0.658	0.675	1	0.748	0.159	0.0265	1	1	1	1	0.653	2.12e-08	0.925	1	0.667	1	0.278	0.56	0.793	0.473	1	9.09e-10		0.665	0.642	4.39e-08	1	0.681	0.00554
	0.116	0.89	1	4.41e-06	0.914	1	2	1	0.89	1	1	0.736	0.0654	0.793	9.01e-09	2	0.544	0.222	1	0.648	2	0.252	0.848	0.404	1.23e-10	0.778	1	0.11	0.704	0.671	0.367	0.759	0.786	0.76	0.159	1	1	0.0154	0.195	0.778	1	0.652		0.804	0.858	0.971	1.26e-05	1	1
	0.268	0.0633	1	1.17e-05	1	1	1	2	0.5	0.0284	2	1	0.88	0.0174	0.0068	1	0.691	1	1	0.786	2	0.772	0.175	0.317	0.00285	0.13	0.658	1	1	1	0.756	0.00239	0.5	2	1	1	0.148	0.5	1	1	0.209	0.753		0.0786	0.32	0.00653	1	0.0761	0.651
	1	0.89	0.657	1.31e-05	0.962	0.5	0.649	0.762	0.663	0.841	0.656	0.588	0.395	0.577	0.118	0.159	0.0051	0.776	0.5	0.653	1	0.582	1	0.958	0.358	0.736	1	0.718	0.0633	0.642	1	5.11e-06	1	0.681	1	0.197	0.665	1	0.86	0.148	0.673	0.764		0.159	0.681	0.55	3.47e-05	0.285	0.0654
	1	0.978	0.89	0.000104	0.744	0.0243	1	1	1	1	0.159	0.11	0.666	0.376	0.256	0.5	0.128	2	1	1	0.159	0.637	1	1	1	0.656	0.977	2	0.451	2	1	0.0137	0.159	0.773	0.395	0.104	0.929	0.929	2	0.65	0.664	0.0156		0.437	0.0984	1	0.772	1	0.74
	0.324	0.647	1	0.000105	0.691	0.0108	1	1	1	1	1	0.664	0.571	1	1	1	1	1	0.0884	1	0.744	0.435	2	1	0.785	0.943	0.56	0.5	0.646	0.753	1	0.000732	1	0.718	0.759	0.665	0.866	0.0569	1	1	0.094	1		0.658	0.111	0.0679	0.86	1	2
	0.389	0.162	1	0.000112	0.0307	1	0.0874	0.000552	0.718	1	0.105	2	0.751	0.858	0.00103	0.793	1	1	1	2	1	0.664	0.175	0.659	1.77e-10	0.631	1	0.76	0.736	0.29	0.766	0.671	0.759	0.638	0.0276	0.691	0.653	0.0544	1	1	0.704	2		0.0569	1	1	0.0311	0.256	1
	0.128	0.962	1	0.000126	1	0.753	0.8	1	1	1	0.11	0.89	1	9.12e-07	0.171	0.736	0.0416	0.778	1	0.642	1	0.0628	0.937	0.935	0.463	0.814	0.921	0.159	0.882	0.946	1	0.0887	2	1	1	0.691	1	1	1	1	0.0203	1.97e-08		0.895	1	0.214	0.673	1	0.691
	0.487	0.649	0.793	0.00015	1	2	2	0.0307	1	0.154	0.788	1	0.736	0.691	0.641	1	0.614	0.718	0.704	0.793	1	0.658	0.296	0.628	8.3e-05	0.86	0.793	0.0521	1	0.3	0.744	0.911	0.246	1	0.846	1	0.789	1	0.173	0.841	1	0.742		1	1	0.246	0.16	1	0.686
	0.973	0.718	0.296	0.000177	1	0.582	1	0.153	0.777	0.5	1	1	2	0.0679	0.756	0.321	0.671	0.181	1	0.551	2.53e-06	0.0654	1	0.119	2	0.681	0.736	0.359	0.148	0.658	1	0.0228	0.411	0.159	0.159	0.948	0.00996	0.837	1	1	0.5	0.0335		0.751	1	1	1	0.944	0.841
	0.662	2	0.0169	0.00023	0.642	0.744	0.00499	0.00539	0.681	0.196	0.0594	1	0.0011	0.659	2	0.215	1.05e-08	0.724	0.378	0.718	1	1	0.00408	0.831	1	0.649	1	1	0.581	0.0169		1	1	0.68	0.000123	0.113	1	1	1	0.841	1	0.222		0.672	0.079	2	2		1
	0.803	0.662	0.316	0.000263	1	0.841	1	0.665	0.0654	0.648	0.159	0.252	1	0.736	0.000758	1	1	1	2	0.5	1	2	0.681	1	9.68e-06	1	0.661	0.832	0.0569	0.618	2	4.81e-08	0.79	0.76	0.793	0.804	0.256	1	0.76	0.0127	0.368	0.673		2	2	0.000194	0.000207	1	1
	0.501	0.07	0.841	0.000317	0.0698	1	2	1	0.724	0.162	1	1	0.534	1	1	0.0368	0.943	2	0.551	0.778	0.0416	1	0.5	1	0.882	0.334	0.181	0.723	2	0.175		1	0.841	0.647	1	1	0.391	1	1	2	0.693	0.76		1	2	0.0912	0.222	0.00867	0.656
	0.0738	2	1	0.000338	1	1	0.672	1	1	0.647	0.535	1	1	7.38e-06	1	0.255	1	0.638	1	0.0654	0.422	0.619	0.159	0.106	0.0307	0.704	2	0.412	1	1	1	0.266	1	0.76	0.358	2	0.793	1	0.662	1	0.159	0.000249		1	1	0.00441	0.134	0.768	0.195
	0.262	0.0416	1	0.000464	1	1	0.89	1	1	0.89	1	1	1	0.573	0.0358	0.661	0.639	2	0.785	1	0.159	1	1	0.247	0.462	1	0.411	0.11	0.691	1	0.0569	0.000386	1	0.738	1	0.704	0.5	1	0.0307	0.487	1	0.854		1	1	1	0.0148	1	0.334
	0.417	2	1	0.000555	0.07	0.841	1	1	0.376	1	0.11	1	0.804	0.353	1	1	1	1	2	0.935	0.0757	0.00405	0.718	1	1.13e-15	1	0.681	0.653	1	0.0368	2	0.0775	0.648	1	0.334	0.0912	0.778	0.0988	1	0.181	0.762	0.719		1	2	0.379	7.8e-05	0.883	2
	1	1	0.718	0.000647	1	0.8	0.66	1	1	0.824	0.704	0.0633	1	0.296	1	2	0.691	1	1	1	1	0.573	0.867	1	0.66	0.837	0.91	1	1	0.773		1	0.018	0.704	0.0416	1	2	0.704	1	0.665	0.159	0.681		0.647	0.665	1.46e-06	2	0.342	0.406
	1	2	1	0.000647	0.753	1	0.738	0.395	0.317	0.00951	0.395	0.736	0.0307	0.024	1	1	0.841	0.157	1	0.914	0.795	0.749	2	0.579	3.54e-06	0.673	0.0169	2	0.638	0.369	0.11	0.0764	0.345	2	0.934	1	0.234	0.751	1	2	0.0569	0.0248		0.0241	1	0.172	0.691	0.164	0.331
	1	1	1	0.000798	0.718	0.825	1	0.978	0.463	1	0.649	0.157	0.597	0.00184	1	0.121	2	1	1	1	0.0416	2	0.649	0.385	2	1	0.638	0.658	1	0.664	1	0.69	1	0.665	1	1	0.0266	1	0.656	1	0.5	2.07e-05		0.691	0.658	0.00171	0.758	1	0.798
	0.0238	0.105	0.561	0.000917	0.318	0.37	0.251	0.306	0.23	0.0782	0.988	0.15	0.377		0.917	0.0858	0.266	0.471	0.997	0.66	0.702	0.669			0.324	0.797	0.897	0.656	0.667	0.0403		0.483	0.967	0.729	0.51	0.73	0.108	0.56	0.303	0.00017	0.989			0.858	0.638	0.731	0.414	0.723	0.0984
	0.495	1	0.187	0.000953	1	0.817	0.673	1	1	1	0.691	0.199	0.841	0.094	0.166	1	1	0.0517	2	1	1	0.937	0.159	1	0.258	1	0.159	0.68	0.181	0.649	0.0546	0.0133	0.0912	0.00432	0.462	0.259	0.105	1	0.648	0.375	0.691	1		0.623	0.817	0.0399	1	0.0219	0.9
	1	1	0.756	0.00099	1	2	0.0127	0.412	1	1	1	0.681	1	1	0.91	2	0.943	2	0.654	1	1	0.0654	0.715	1	0.0133	1	0.691	0.924	0.654	0.24	0.652	0.000991	0.203	0.159	1	1	1	0.647	1	0.649	1	1		1	0.00345	0.000218	0.000104	1	0.285
	0.989	0.653	0.841	0.00106	0.68	0.5	7.48e-05	0.665	0.356	1	1	0.957	1	0.825	1	2	1	1	1	1	0.196	1	0.353	1	1	0.278	2	1	1	0.323		1	1	0.0261	2.46e-16	0.647	0.675	0.669	1	0.841	0.122	2		1	0.451	0.754	0.451	0.00017	2
	0.363	0.00396	0.557	0.00124	0.641	0.121	0.325	4.29e-34	0.389	0.398	0.539	0.486	0.751	0.299	0.417	0.883	0.249	0.23	0.237	0.456	0.425	0.7	0.682	0.82	0.645	0.0939	0.0461	0.0827	0.236	0.0253		0.52	0.637	0.599	0.0955	2.28e-36	0.338	0.0486	0.413	0.0609	0.0201	0.0985		0.881	0.181	0.0722	0.893	0.667	0.667
	1	0.658	2	0.00166	0.411	0.671	0.762	0.791	0.658	0.703	0.00562	0.0244	1	0.0019	1	0.657	1	0.854	1	0.147	0.347	1	1	4.56e-06	1	1	0.68	2	0.659	2	0.0464	0.396	1	0.288	0.5	0.718	0.857	1	0.671	0.135	0.649	3.46e-06	1	0.252	1	8.08e-05	0.665	2	1
	0.647	0.0116	0.899	0.00267	0.159	0.026	0.411	0.177	0.00556	0.423	0.381	0.79	0.0519	0.768	0.208	0.422	0	0.768	0.723	0.0943	0.241	0.675	0.216	0.783	0.998	0.979	0.157	0.313	0.191	0.267		0.539	0.576	0.791	0.571	0.23	0.0296	0.544	0.0789	0.276	0.549	0.882		0.712	0	0.656	0.383	0.736	1
	1	0.43	2	0.00304	0.647	0.5	0.273	0.841	0.924	1	0.673	0.00408	1	1	0.0335	0.973	0.653	0.0654	0.736	0.588	0.323	1	1	0.693	8.02e-06	0.347	0.793	0.817	1	0.0416	0.656	0.0133	0.000425	1	0.153	0.00643	0.718	2	0.518	1	0.256	1		2	0.857	0.653	0.00425	0.791	0.0307
	1	0.663	0.369	0.00308	0.785	1	0.704	0.533	0.0385	0.11	0.252	0.411	0.181	1	1	0.649	1	0.05	0.909	0.659	0.0654	0.658	0.0169	0.0279	1	1	1	0.841	1	0.704		1	1	0.975	0.671	0.108	1	2	2	0.000404	0.614	0.77		0.854	0.00254	0.000109	1	0.658	0.412
	1	0.5	1	0.00376	0.159	0.614	1	0.11	0.00317	0.289	0.736	0.673	0.011	0.0416	1	0.196	0.663	0.652	0.518	1	0.094	2			1	1	1	0.11	0.0884	4.67e-05		1	1	0.968	1	1	2	1	0.653	0.669	0.798	0.0935		1	0.665	2	0.0127	1	0.159
	1	1	0.14	0.00397	1	0.631	0.395	0.649	2	0.718	0.65	0.116	0.921	0.817	1	0.658	0.698	0.347	0.132	0.343	1	1	0.19		2	0.165	1	0.412	1	0.0872		0.841	1	0.649	1	2	1	1	0.671	0.262	0.673	0.658		1	1	0.878	0.645	1	0.00861
	0.141	0.0169	0.188	0.00408	0.791	0.159	0.264	0.736	1	1	0.663	0.653	0.00308	0.222	1	0.921	0.878	0.741	2	1	0.89	0.832			1	0.642	2	0.786	1	1		0.571	0.831	1	1	1	0.691	1	1	0.704	0.222	0.11		0.133	0.222	1	1	1	0.11
	0.325	2	0.00539	0.0042	0.597	0.691	1	0.204	0.181	0.296	0.134	0.631	1	0.0946	0.814	0.296	1	2	1	1	0.857	1	2	5.46e-07	1	0.658	1	1	0.372	0.5	1.14e-06	0.0945	1	0.653	1	0.927	2	0.761	1	0.87	0.841	0.393	1	0.0169	0.665	0.17	0.76	2	0.716
	0.617	0.0182	0.785	0.00424	2	0.0416	0.658	0.412	0.5	0.367	0.923	0.721	1	0.704	1.66e-05	1	0.181	0.922	0.977	0.88	0.673	0.5	0.358	0.889	1	0.745	2	0.76	0.664	0.653	0.793	0.523	0.787	0.658	1	2	2	1	1	0.841	0.309	0.845		0.0786	0.656	0.697	0.00135	0.658	0.374
	0.393	1	1	0.00441	0.736	1	0.602	0.691	2	0.665	0.736	0.0192	1	0.691	0.923	0.43	0.837	1	0.295	1	0.666	2			1	1	0.0127	0.159	2	1		0.5	1	0.691	0.691	0.0218	0.916	0.668	1	1	1	1		0.14	0.691	0.347	1	0.107	0.0154
	0.214	0.68	0.659	0.00453	0.5	2	0.0225	1	0.647	0.485	1	0.374	1	1	0.0232	1	0.252	1	0.355	0.159	1	0.704	1	1	1	1	1	0.0335	1	0.744	0.17	8.01e-10	0.421	0.691	1	0.0984	0.324	1	0.631	0.817	1	1		0.649	0.785	2	0.831	0.11	0.271
	1	0.691	0.00411	0.00456	1	0.704	1	0.769	0.656	1	1	1	1	1	1.01e-05	0.736	0.661	1	0.642	0.653	0.766	2	0.629	0.198	0.392	1	1	0.832	0.656	0.00715	0.108	6.03e-05	2	0.664	1	0.648	0.665	0.571	0.259	0.817	0.148	0.68		0.718	0.832	0.796	0.0101	0.292	0.0686
	0.0108	1	1	0.00459	0.0786	0.909	2	1	1	2	0.673	0.0228	0.194	0.663	1	0.841	0.887	0.0569	0.252	0.691	0.841	1	1	0.792	0.0246	2	0.759	0.916	0.813	1	0.172	4.21e-08	1	1	0.665	1	0.00715	0.793	0.673	0.346	0.672	1		0.948	0.756	0.786	1	0.25	0.916
	1	1	0.0912	0.0046	0.196	0.842	1	1	0.496	0.661	0.0307	0.654	0.704	8.89e-07	0.747	1	0.718	0.673	2	0.817	1	0.825	0.00715	0.351	0.613	0.658	0.332	0.786	0.651	2	0.259	1	0.642	0.0133	0.718	0.682	0.11	1	0.748	1	0.827	0.223		1	0.89	0.909	1	0.401	0.000431
	0.191	0.658	0.0787	0.00514	1	0.186	0.331	0.5	0.0401	0.0133	2	0.727	0.86	1	1	0.691	0.391	0.857	1	1	0.681	2	0.11	1	1	2	0.798	0.773	0.443	0.185	0.108	0.0327	1	0.5	1	0.269	1	0.26	1	0.905	0.656	8.25e-07		0.00539	1	1.12e-05	1	2	0.198
	1	0.642	0.686	0.00527	1	0.777	0.396	0.657	0.857	1	0.681	0.5	0.758	1	2	0.642	1	0.648	0.573	0.374	0.805	0.136	0.827	0.0253	0.681	1	0.768	1	1	0.389	0.128	0.00288	1	0.197	1	1	0.773	1	0.11	1	0.614	1		0.108	1	0.00941	0.422	0.000879	1
	0.0668	0.778	1	0.00539	1	0.451	1	1	0.704	0.837	0.0377	1	0.412	1	0.648	2	0.669	0.113	1	1	1	0.841	0.736	0.196	2	0.0196	0.000778	1	0.19	0.652	0.296	0.0307	2	0.857	0.223	0.672	1	1	0.841	2	0.414	0.0154		0.5	0.681	0.91	0.842	0.686	0.837
	0.149	1	1	0.00639	0.673	1	0.222	2	2	1	1	1	1	1	0.14	1	0.5	1	1	0.76	1	0.0169			0.666	0.691	0.878	1	0.296	2		1	2	0.264	0.793	1	1	0.414	1	0.5	0.763	1		1	0.313	0.0636	1	0.00624	0.515
	1	0.255	2	0.00643	1	0.804	0.691	1	0.185	1	0.665	1	1	0.817	0.74	0.13	1	0.0163	0.542	0.573	0.638	2	0.382	0.652	1	0.0163	0.425	2	2	1	0.832	0.19	2	0.793	0.11	0.262	1	0.00715	0.171	1	0.642	0.57		3.94e-08	0.8	1	1	0.744	1
	0.403	1	0.5	0.00644	1	0.369	0.194	1	0.148	0.0242	2	0.165	1	0.744	0.00035	0.197	0.841	0.648	0.588	0.159	1	1	0.614	1	0.00261	0.0544	0.175	0.321	0.88	0.718	1	0.00294	2	0.691	1	1	1	1	0.736	1	1	1		0.649	0.175	0.117	0.0107	1	0.252
	1	0.00397	0.447	0.00725	0.277	0.704	0.0416	1	0.374	1	0.323	0.753	0.447	0.00496	1	1	0.0385	2	1	1	1	0.159	0.793	0.939	1	0.793	0.065	2	0.441	1	1	0.00229	1	0.588	0.66	0.773	0.599	0.17	1	0.841	0.663	0.000508	0.135	0.154	0.65	0.0977	1	0.704	1
	1	1	1	0.0094	0.649	1	0.804	0.791	0.159	0.0574	0.736	0.805	1	0.297	0.00746	2	0.105	0.882	0.159	1	0.807	0.688	0.677	0.456	0.000196	1	0.691	1	0.653	0.631	0.681	3.25e-05	2	0.703	1	0.5	0.775	0.0984	0.24	0.631	1	1		1	2	0.000523	0.401	0.00628	1
	0.788	1	0.631	0.00951	0.718	0.172	0.5	1	0.5	0.412	0.672	1	0.656	0.468	1	1	0.185	0.666	0.248	1	1	1			0.837	0.195	0.653	1	0.0339	0.0754		0.321	0.0127	0.264	1	0.849	0.719	1	1	0.819	1	0.686		2	2	0.86	2		1
	1	1	0.909	0.00988	0.188	0.534	0.669	0.736	0.121	1	0.347	0.121	0.56	0.181	1	1.75e-07	1	1	0.841	0.841	0.24	1	0.0203	0.0589	0.524	1.54e-07	1	0.0248	0.666	0.207	1	2	0.659	0.197	0.718	0.397	0.11	0.659	0.778	1	0.814	1		0.544	0.718	1	1	0.656	1
	0.455	0.702	1	0.0111	1	0.648	1	1	0.778	1	1	1	0.234	1	0.00626	1	1	0.747	0.681	0.395	1	1	0.767	0.344	2.45e-07	0.378	2	0.347	0.0887	0.114	0.76	1	0.134	0.00527	1	0.743	1	0.805	0.287	0.74	0.659	0.691		1	1	1	0.0262	0.394	0.105
	0.386	0.414	0.567	0.0115	0.239	0.796	0.939	0	0.339	0.464	0.858	0.382	0.568	0.0304	0.546	0.253	0.0652	0.355	0.457	0.615	0.142	0.266	0.247	0.787	0.805	0.659	0.299	0.551	0.57	0.0728		0.55	0.807	0.227	0.946	0	0.799	0.125	0.272	0.961	0.509	0.00128		0.00247	0.0353	8.19e-30	0.242	0.187	1
	0.709	2	0.691	0.0117	0.631	2	0.5	0.0376	0.751	1	1	2	0.937	0.793	1	1	0.653	0.656	0.66	0.5	0.196	1	0.736	0.739	1	0.63	1	1	0.629	1		0.656	0.423	0.443	0.165	0.0836	2	1	1	1	1	0.691		1	2	0.159	0.741	0.0807	0.569
	0.894	2	1	0.0117	0.736	0.804	0.691	0.229	1	4.48e-08	0.0225	0.667	1	0.134	2	0.0416	0.681	1	0.68	1	2	0.5	0.188		0.669	1	1	1	0.0636	1		0.704	2	1	0.197	0.31	1	0.000699	0.0654	0.653	0.88	0.666		0.978	1	0.628	1	1	0.613
	0.0981	0.945	0.709	0.0119	0	0.0548	0.0132	0.68	0.818	0.69	0.97	0.898	0.161	0.564	0.497	2.1e-18	0.832	0.0493	0.631	0.969	0.632	3.11e-05	0.571	0.759	0.883	0	0.436	0.321	0.373	0.162	0.0435	0.831	0	0.601	0.293	0.416	0.432	0.628	0.926	0.433	0.03	0.897		0.503	0.775	0.293	0	0.175	1
	1	0.00527	1	0.0123	0.68	0.888	0.639	0.868	1	0.159	1	0.256	0.24	8.7e-10	2	1	0.86	0.502	1	0.14	0.89	0.256	1	0.0365	0.766	1	0.68	0.672	0.56	0.676	0.907	0.000278	1	0.785	2	0.845	0.857	1	1	1	0.285	1.97e-10		1	0.234	0.00898	1	0.00195	1
	0.378	0.813	0.265	0.0148	0	0.722	0.538	0.497	0.243	0.722	0.979	0.205	0.0276	0.221	0.271	9.36e-12	0.0888	0.602	0.446	0.727	0.00247	0.478	0.868	0.296	0.256	9.52e-23	0.465	0.324	0.896	0.23	0.953	0.0731	4.94e-30	0.104	0.481	0.748	0.16	0.581	0.815	0.484	0.901	0.0976		4.86e-20	0.147	0.144	0.362	1.48e-13	1
	1	2	0.614	0.0149	0.91	0.768	0.00756	0.0786	1	1	0.555	0.296	0.658	2	0.114	1	0.793	1	0.0371	0.192	2	0.0244	0.696	0.111	5.36e-05	0.11	0.642	0.654	0.662	0.667	0.343	0.152	0.983	0.704	0.736	0.738	0.642	0.806	1	0.793	0.754	1		1	0.0416	0.0133	0.00672	0.122	2
	0.853	1	0.0243	0.0152	0.704	0.656	0.159	0.262	0.56	0.376	1	1	2	0.658	1	1	0.118	1	0.746	1	0.854	0.744	1	1	1	1	0.927	2	0.647	0.88		1	0.159	1	0.882	1	0.259	0.681	0.817	0.652	2	0.675		1	0.00552	0.878	1	0.911	0.567
	0.867	0.978	0.793	0.0152	1	2	0.631	0.0335	0.395	1	0.948	0.677	1	0.00341	0.391	0.0255	1	1	0.347	2	0.76	0.691	2	0.129	0.0633	1	1	1	1	1	0.895	0.00217	1	0.301	1	1	0.718	2	0.718	0.0148	0.287	0.0761		1	0.678	0.106	1	0.851	0.429
	0.542	2	0.822	0.0169	0.429	0.895	0.0144	0.793	0.0569	0.889	0.278	2	0.11	1	1	0.00408	0.152	0.11	0.631	0.0194	0.14	0.622	0.38	1	1	0.571	1	2	0.673	0.985		0.147	0.675	0.0958	0.01	0.691	0.448	1	0.56	0.704	0.704	0.648		0.744	0.539	1	0.904	0.0239	0.347
	0.471	0.718	0.738	0.0173	1	1	2	1	1	1	0.094	1	1	0.395	0.0527	1	0.675	0.691	0.781	2	0.656	0.0569	0.793	0.28	0.0401	0.649	1	1	0.948	0.564	1	0.386	1	0.747	0.76	0.316	0.116	0.922	0.841	0.391	1	0.686		0.614	0.111	0.154	0.462	1	1
	0.114	1	0.937	0.0174	0.718	0.841	1	1	0.817	0.256	1	1	1	0.159	0.0696	0.762	1	0.647	1	1	1	0.882	2	0.748	0.441	1	0.903	0.911	0.157	1	2	0.034	0.358	0.773	1	1	0.787	1	2	2	0.588	0.649		1	1	1	0.65	0.179	0
	0.721	0.718	1	0.0196	1	0.00316	1	0.0635	2	1	0.882	0.756	0.451	0.358	1	0.0127	0.718	0.0958	1	0.691	1	0.656	1	0.505	1	0.5	0.744	0.793	1	0.5		1	2	0.0369	1	0.764	0.56	2	1	1	0.195	0.45		0.0203	0.00552	0.449	1	0.778	2
	0.358	0.698	0.494	0.0196	0.379	0.797	0.896	0.772	0.658	0.38	0.000276	0.00651	0.109	0.392	0.584	0.0131	0.612	3.38e-36	0.61	0.183	0.529	0.854	0.117	0.33	0.236	0.416	0.203	0.563	0.532	0.906		0.00542	0.479	0.973	0.147	0.0108	0.92	0.895	0.629	0.183	0.385	0.999		0.158	0.231	0	0.828	0.668	0.332
	1	0.857	1	0.0197	0.391	0.662	0.123	0.394	0.11	0.545	1	0.00113	1	3.63e-07	1	0.691	0.0654	0.65	1	0.691	1	1	0.297	0.0346	0.882	0.841	1	0.00132	1	2	0.798	0.000176	0.56	0.00621	1	2	0.00621	0.656	0.116	1	0.0307	3.15e-09		1	2	9.14e-05	0.519	0.487	0.76
	0.0929	2	7.14e-05	0.0228	0.946	0.657	1	1	1	0.223	0.704	0.87	1	0.00279	0.49	0.753	0.841	0.786	0.841	0.895	1	0.647	0.817	0.0408	1	0.5	2	0.854	1	0.117	9.46e-05	1	2	0.0569	1	1	0.686	0.649	1	1	0.744	0.000919	1	0.757	0.0228	0.133	0.962	0.168	0.636
	1	0.857	0.718	0.0229	0.68	0.649	1	0.832	2	2	1	1	0.3	0.171	0.691	1	0.215	1	1	0.867	0.693	1	1	1	0.668	1	2	0.65	0.89	0.0127		0.749	0.727	0.653	0.718	0.000194	1	1	0.376	0.659	0.672	1		0.321	0.614	0.000254	0.664	1	1
	0.571	0.841	0.704	0.0246	0.000215	0.882	0.692	0.555	1	0.227	2	0.0371	0.675	1	2	0.691	0.663	0.751	0.412	0.704	0.658	2	1	0.338	1	0.113	1	0.0127	0.22	0.798	1	0.682	0.686	1	0.664	0.665	1	1	1	1	0.837	0.934		0.00981	0.68	1	1	1	2
	1	0.681	1	0.0264	1	2	1	1	1	0.0371	0.134	0.168	0.0786	0.96	0.762	2	0.751	0.157	0.194	0.347	0.159	1	0.665	1	0.0371	1	0.196	0.761	1	0.704	0.443	0.837	1	2	1	1	0.857	2	1	0.895	0.667	1		0.321	0.841	0.37	2.97e-06	0.687	0.0449
	0.674	0.242	0.659	0.0276	0.76	0.681	0.00459	1	2	1	0.412	1	2	1	0.332	2	0.665	1	0.347	1	1	0.704	0.0254	0.418	0.649	0.691	1	1	1	0.638		0.8	0.376	1	1	0.786	0.000484	1	0.747	1	1	0.691		0.754	0.322	0.0417	0.76	0.788	1
	1	1	1	0.0276	1	1	1	1	0.943	0.451	0.159	0.396	0.0126		0.0554	0.853	0.159	1	0.646	0.91	0.00167	0.671			0.753	1	0.00397	1	0.0013	0.00539		0.736	0.895	1	0.772	0.718	1	0.0228	0.11	1	0.665	1		0.606	2	1	1	0.5	1
	0.963	0.937	0.336	0.0294	0.656	0.185	0.907	1	0.0787	1	1	2	0.858	0.0384	0.718	0.93	1	0.5	1	0.647	0.0569	1	2	1	1.72e-09	0.631	0.134	1	0.11	0.967	0.681	7.71e-10	1	0.768	1	1	0.854	1	0.631	0.642	0.0457	8.8e-05		1	1	0.000431	1	1	0.643
	0.624	1	0.801	0.0307	0.888	2	0.671	0.866	0.867	0.736	1	1	0.125	0.375	0.0127	2	1	0.719	0.691	1	1	0.347	1	1	0.681	0.665	1	0.296	0.675	0.12		0.159	0.0654	0.649	0.014	0.647	0.76	0.47	0.793	0.671	0.17	1		0.958	0.654	2	0.0569	1	1
	0.169	2	0.653	0.0307	0.5	0.669	0.159	1	0.86	1	0.819	0.477	2	0.229	1	0.142	0.691	0.94	0.909	0.785	0.5	0.875			0.793	0.76	0.347	0.0368	1.24e-06	0.872		0.79	1	0.76	0.8	1	0.647	1	0.134	0.441	0.658	2		1	0.172	1	0.841	0.832	0.647
	1	0.72	0.744	0.0307	0.967	0.775	1	1	1	0.762	0.779	1	0.656	0.0133	1	1	0.532	0.0892	1	0.479	0.165	0.00951	0.659	1	0.094	1	1	0.638	1	1		1	0.0246	0.753	0.547	0.32	0.159	1	0.0169	0.159	0.793	0.222		1	1	9.81e-06	0.564	0.468	0.00539
	0.581	1	1	0.0307	0.649	0.829	1	1.25e-06	1	1	2	0.588	0.666	0.675	0.265	0.776	1	0.785	0.552	1	1	0.5	1	0.289	1	0.371	0.658	0.357	0.841	0.691		1	0.146	0.631	0.779	0.000755	0.819	0.0935	1	0.798	0.639	0.603		0.0261	0.781	0.704	0.651	0.65	1
	1	0.552	0.207	0.0307	1	1	2	0.223	0.0148	1	0.793	1	1	0.653	0.653	1	0.11	0.89	0.658	0.638	1	1			1	0.114	1	1	0.00272	1		0.532	2	0.76	0.0952	0.5	0.00715	0.372	0.874	0.857	0.5	1		1	1	1	2		1
	1	0.159	0.691	0.0307	0.76	0.744	0.0214	0.376	2	1	0.458	0.665	1	2	0.653	1	0.00129	0.669	1	0.369	0.443	0.5	1	1	0.173	0.11	0.00204	1	0.106	0.56		0.841	0.658	0.691	0.00676	0.659	2	0.877	0.667	2	1	0.683		1	5.16e-05	0.798	0.675	1	1
	0.965	1	0.5	0.0335	0.681	0.867	0.403	0.396	2	1	1	0.832	0.412	0.0274	0.775	1	0.76	1	0.294	0.656	0.68	0.642	1	1	1	1	0.0238	1	0.673	1		0.501	0.762	1	0.0151	1	1	1	1	1	1	0.642		0.296	0.758	0.00408	0.0416	0.718	0.214
	0.358	0.895	1	0.0335	2	0.691	0.825	1	0.378	1	1	0.649	0.262	0.349	0.76	1	0.159	0.681	2	0.5	1	1			0.653	0.952	1	0.764	0.897	0.652		1	0.675	0.382	1	0.857	0.673	0.653	0.159	0.56	1	0.386		0.937	1	0.483	0.331	0.461	0.954
	0.539	1	0.407	0.0339	0.704	0.736	1	0.786	1	0.0679	0.5	1	2		0.07	1	1	2	2	0.738	1	1			0.86	0.382	0.0569	0.919	1	0.719		0.222	1	0.00308	0.195	0.775	1	0.845	0.631	1	0.0464			0.762	2	0.22	1	0.997	0.347
	0.748	1	0.347	0.0359	0.76	0.412	0.0565	1	0.376	0.654	0.301	0.523	2	1	1	0.882	0.704	2	0.671	0.648	0.437	0.691	0.427		1	1	0.667	0.736	0.667	1		0.653	0.719	0.0654	1	1	1	2	0.977	0.76	1	1		1	1	1	0.188	1	1
	0.122	1	0.895	0.0359	0.673	0.68	2	0.857	0.662	0.0189	0.498	1	0.773	0.797	1	1	1	0.378	0.369	1	0.882	0.0228	0.736	0.738	0.0654	0.718	1	1	0.43	0.453	0.0293	0.088	0.159	0.673	0.303	0.656	1	0.691	0.0311	0.395	0.391	0.000356		1	1	0.0552	1	5.02e-06	0.691
	0.84	1	0.652	0.0368	0.0587	0.658	0.86	0.466	0.656	0.134	0.181	1	0.3		0.654	0.691	1	1	0.65	0.704	1	0.734			1	1	1	0.715	2	0.962		2	2	0.19	1	2	1	1	0.702	1	0.159			0.731	2	0.24	1	0.618	0.11
	0.605	0.653	1	0.0371	0.248	0.89	0.00891	0.0416	0.817	0.661	0.91	2	0.11	0.806	0.0569	0.654	1	0.418	0.648	1	1	1	0.953		2	0.00951	1	0.671	0.347	0.00276		0.5	1	1	0.658	1	0.265	1	2	1	0.824	1		0.791	0.00951	2	1	0.0544	0.642
	1	0.868	1	0.0373	0.631	3.35e-13	1	0.823	1	0.56	0.784	1	0.17	0.677	1	0.573	0.649	0.736	1	0.777	0.211	0.631	0.804	0.0416	0.93	0.762	1	1	0.000419	0.238	0.543	0.903	0.76	1	2	1	1	1	0.222	2	0.297	0.0554		0.573	0.358	0.653	0.646	0.11	0.000419
	0.726	0.829	0.421	0.0398	0.478	0.292	0.359	0.489	0.363	0.244	0.0708	0.678	0.165	0.236	0.641	0.363	0.704	0.143	0.389	4.18e-14	0.517	0.385	0.965		0.367	0.0764	0.784	0.233	0.109	0.0223		0.272	0.291	0.684	0.0735	0.107	0.899	0.485	0.776	0.285	0.466	0.923		0.48	0.239	0.285	0.0817	0.488	0.885
	1	0.207	1	0.0416	1	0.814	0.0633	0.179	0.719	0.857	1	0.000813	0.773	0.754	1	0.0464	0.0228	0.983	0.751	0.0233	0.673	0.462	1	1	2	1	1	1	0.912	0.159		0.471	1	1	0.0569	0.0397	0.159	0.376	0.653	1	1	1		1	0.114	0.239	1	0.832	0.3
	0.642	0.0958	1	0.0416	0.585	0.321	0.0107	1	2	1	1	2	0.202	0.754	1	0.395	0.647	1	1	0.5	0.946	1	1	0.247	0.793	0.677	0.00951	0.3	0.939	1		1	0.727	0.347	3.4e-08	0.804	0.727	1	1	0.246	0.718	0.776		0.691	0.832	0.665	0.662	0.704	1
	0.82	0.744	2	0.0457	1	0.26	0.819	0.762	0.889	1	1	0.00951	0.786		1	0.412	0.658	1	1	0.798	1	0.795			0.462	0.5	0.382	1	1	0.107		0.000685	2	0.647	2	0.57	1	0.668	0.533	1	0.0228			0.017	0.952	1	1	0.396	0.204
	0.609	1	0.74	0.0464	1	0.744	1	1	0.0224	0.136	1	1	0.614	0.0654	1	0.361	0.895	0.934	0.76	0.00127	1	1	1		0.0564	0.87	2	0.686	0.483	2		0.912	2	0.793	0.681	1	2	1	1	0.935	0.036	1		0.748	0.5	2	1	0.945	1
	0.358	1	2	0.0464	0.132	1	0.671	0.256	0.47	0.47	0.817	0.671	0.691	0.391	0.192	0.0307	0.0409	0.857	1	1	0.00715	0.638	0.526	1	1	0.215	0.638	0.65	0.653	0.000419	1	0.159	2	2	1	0.533	1	1	2	2	0.841	0.5		0.5	1	0.0258	1	0.852	2
	0.55	0.0718	0.94	0.0471	0.335	0.381	0.996	0.459	0.673	0.061	0.285	0.94	0.868	0.773	0.614	0.98	0.244	0.103	0.674	0.227	0.478	0.566			0.194	0.509	0.0749	0.328	0.0707	0.988		0.0445	0.397	0.601	0.258	0.354	0.639	0.98	0.772	0.184	0.565	0.997		0.769	0.954	0.697	0.446	0.00167	0.866
	0.395	0.352	0.789	0.0472	0.32	0.59	0	0.34	0.368	0.79	0.512	0.0538	0.67	0.551	0.697	0.955	0.363	9.43e-20	0.359	0.855	0.318	0.975	0.213	0.273	0.695	0.441	0.503	0.797	0.413	0.226		0.278	0.981	0.625	0	0.584	0.877	0.807	0.412	0.192	0.432	0.0724		0.809	0.34	0.983	4.53e-05	0.272	0.356
	1	2	0.647	0.0509	2	0.0416	2	0.0127	0.32	1	2	1	0.0959	1	0.362	1	0.631	0.76	0.631	1	1	0.658	1	0.916	1	0.5	1	1	0.658	0.437	0.882	1.4e-08	1	0.222	0.762	0.762	0.766	0.237	0.0633	2	1	1		0.171	0.791	0.00988	0.336	0.0102	0.691
	0.169	0.582	0.223	0.0515	0.819	0.172	1	1	1	0.0776	1	0.707	0.773	0.0443	9.32e-11	0.672	1	0.76	0.00408	1	1	1	0.91	0.00275	0.159	1	1	2	1	0.663	0.334	0.117	2	0.56	1	0.822	0.691	0.65	1	0.5	1	2		0.0946	0.649	0.0211	5e-11	0.87	0.0813
	0.888	0.0399	0.763	0.0538	0.545	0.626	0.417	0.595	0.71	0.272	0.462	0.831	0.0163	0.898	0.096	0.375	0.694	0.321	1.37e-19	0.363	0.619	0.937	0.132	0.00955	0.203	0.487	0.65	0.286	0.808	0.153		0.716	0.961	0.887	0.326	0.0588	0.82	0.0435	0.446	0.928	0.869	0.124		0.519	0.151	0.885	7.75e-31	0.842	0.673
	0.00797	0.664	0.928	0.0554	1	0.000134	2	0.905	0.873	0.663	0.649	0.227	1	0.718	0.665	1	0.138	0.65	0.881	1	0.663	1	0.649	0.795	1	1	2	1	0.107	0.656	0.638	0.5	0.259	1	0.11	0.702	2	0.656	1	0.718	0.664	0.753		1	0.663	0.264	0.761	0.116	0.824
	0.46	0.0106	0.278	0.056	0.521	0.459	0.86	0	0.363	0.513	0.162	0.544	0.0378	0.139	0.0809	0.326	0.0527	0.791	0.175	0.151	0.0719	0.549	0.348	0.299	0.0475	0.973	0.103	0.757	0.928	0.842		0.504	0.584	0.355	0.311	0	0.393	0.861	0.0499	0.145	0.43	0.977		0.116	0.516	1.63e-25	0.27	0.00349	0.911
	0.636	1	1	0.0564	1	0.428	0.5	1	1	0.185	0.00023	1	0.331	0.000277	1	1	0.11	1	0.781	1	1	0.718	1	0.248	0.659	1	0.638	1	1	2	1	0.0807	0.11	1	0.854	1	2	0.347	1	0.653	0.209	0.0035	2	2	0.672	4.61e-08	1	1	0.43
	0.65	1	0.551	0.0569	0.909	0.793	2	2	0.154	0.654	0.653	0.669	1	1	0.547	1	0.654	1	0.401	0.866	0.11	0.718	1	0.922	1	0.909	0.00285	0.0852	1	2		1	1	0.5	1	1	5.64e-14	0.296	0.842	1	0.853	1		1	0.699	1	0.159	0.736	0.421
	0.892	2	0.675	0.0569	1	0.588	0.412	2	1	3.92e-05	0.768	2	1	0.132	0.68	1	0.664	0.76	0.166	0.841	0.0786	0.946	2		0.971	0.744	0.681	1	0.642	1		0.159	0.668	0.0786	0.665	2	0.00979	0.0215	1	2	0.0197	0.766		1	0.5	0.937	0.3	0.255	1
	0.937	1	0.647	0.0569	0.691	2	0.11	0.897	1	1	2	1	1	1	0.259	0.779	0.638	0.793	0.000146	1	1	0.958	1	0.347	1	1	2	0.347	1	0.665		1	1	1	0.556	0.96	0.681	2	0.791	0.173	1	0.24		1	0.952	0.0422	0.0178	1	0.946
	0.856	0.0169	1	0.0569	1	1	1	0.114	1	0.665	0.65	0.552	1		1	0.76	0.89	1	0.736	0.653	2	1			0.671	1	2	2	0.66	1		0.185	1	0.658	1	0.649	1	0.301	1	2	1			1	1	2	0.418	0.759	0.673
	0.259	0.353	0.173	0.0569	1	1	1	0.195	0.966	2	0.65	1	0.445	0.0359	0.748	0.321	0.336	0.658	0.825	1	1	0.649	0.14	0.658	1	0.921	0.246	2	0.744	0.736		0.414	1	1	0.681	0.841	0.533	0.76	0.736	2	0.631	0.0633		1	1	1	0.24	1e-16	0.736
	0.12	1	0.664	0.0576	0.785	1	1	0.153	0.649	1	0.779	0.493	1		1	0.594	1	0.884	0.832	1	0.14	0.642			1	0.0228	1	0.0474	0.764	2		0.837	1	0.159	0.663	1	0.197	1	1	2	0.544	1		0.691	0.5	1	0.91	0.283	0.0381
	0.512	0.14	0.516	0.0592	0.824	0.423	0.819	0.286	0.138	0.0414	0.0541	0.349	0.573		0.998	0.00233	0.827	0.887	0.933	0.259	0.245	0.229			0.987	0.111	0.533	0.971	0.336	0.617		0.0442	0.729	0.487	0.823	0.839	0.0331	0.634	0.733	0.358	0.0333	0.951		0.763	0.679	0.147	0.0331	0.138	0.0228
	0.679	0.213	0.77	0.0594	0.189	0.232	0.398	0.0579	0.0423	0.581	0.0261	0	0.0903	6.42e-05	0.784	0.78	0.0358	0.448	0.573	0.411	0.378	0.312			0.0904	0.879	0.0127	0.707	0.447	0.607		0.473	0.275	0.876	0.896	0.355	0.952	0.554	0.0326	0.0319	0.733	0.0468		0.67	0.933	0.0389	0.682	1	0.00266
	0.12	1	0.791	0.0594	1	2	0.736	1	0.222	0.631	1	0.921	1		1	0.447	1	0.753	0.718	0.691	0.841	0.262			0.657	0.791	1	0.654	0.653	1		0.656	0.659	1	0.275	0.0786	0.11	1	2	1	9.68e-05			1	0.205	0.773	0.686	2	0.5
	0.71	0.635	0.781	0.0611	0.443	0.921	0.00869	0.139	0.271	0.0206	0.0699	0.25	0.707		0.965	0.149	0.396	0.138	0.812	1	0.292	0.656			0.887	0.501	0.969	0.845	0.833	0.646		0.73	0.422	0.734	0.201	0.295	0.163	0.845	0.345	0.88	0.696			0.071	0.162	0.413	0.817	0.264	0.064
	1	2	0.524	0.0634	0.223	1	0.841	0.815	0.5	0.582	0.133	1	1	0.736	2	1	0.618	0.0366	0.296	0.691	2	0.857	1	1	0.212	1	0.654	1	0.744	1		0.81	0.661	1	0.841	0.795	1	1	1	0.854	0.695	0.675		0.793	0.793	1.69e-05	0.179	0.779	0.252
	1	2	1	0.0636	1	0.513	1	0.39	0.00317	0.666	0.165	0.75	1	1	1	0.159	1	0.785	1	1	0.0654	0.937	0.382	0.969	0.258	0.239	0.888	0.825	0.821	0.11	1	0.331	1	0.159	0.515	0.000368	0.842	0.259	0.857	1	0.548	0.659		0.273	2	0.212	0.681	0.0174	0.857
	0.577	0.632	0	0.0637	0.394	0.675	0.251	0.265	0.502	0.945	0.475	0.368	0.978	1.25e-23	0.929	0.289	0.54	0.245	0.174	0.924	0.0865	0.394	0.485	1.76e-28	0.54	0.735	0.555	0.653	0.47	0.848	0	0.443	0.356	0.843	0.00951	0.247	0.842	0.0913	0.228	0.982	0.214	0	1	0.617	0	0	0.978	1	1
	1	1	1	0.064	0.786	0.653	1	0.768	0.744	0.832	0.407	1	2	0.285	0.00269	0.56	1	0.497	0.841	0.841	0.389	2	1	0.192	0.393	1	0.148	0.673	2	1	0.276	4.29e-11	0.412	1	1	0.762	0.628	2	0.76	0.197	0.605	1		0.841	2	0.347	0.256	0.00566	0.159
	1	0.11	0.429	0.0647	0.0127	0.358	0.418	1	0.358	0.000122	0.659	0.718	1	0.00988	0.5	1	1	1	1	1	0.658	0.294	2	0.119	1	0.108	0.759	0.648	0.0241	1	1	0.000185	1	0.691	0.194	2	1	0.812	1	0.393	0.894	1.96e-06		0.719	0.676	0.00284	0.346	5.61e-11	0.982
	0.599	0.0983	0.411	0.0672	0.282	0.363	0.51	0.0604	0.203	0.994	0.243	0.876	0.634	0.406	0.887	0.144	0.808	0.974	0.916	3.41e-22	0.749	0.449	0.756		0.104	0.668	0.41	0.938	0.547	0.061		0.654	0.0468	0.961	0.898	0.0592	0.819	0.276	0.333	0.756	0.208	0.152		0.446	0.896	0.447	0.132	0.0254	1
	0.44	0.795	0.644	0.0686	0.18	0.574	0.498	0.0592	0.73	0.127	0.212	0.0696	0.0442	0.219	0.997	0.0666	0.598	0.213	0.114	0.704	0.837	0.831			0.2	0.0991	0.098	0.101	0.757	0.0478		0.508	0.156	0.898	0.501	0.664	0.145	0.872	0.547	1.84e-35	0.78	0.772		0.969	0.621	0.727	0.365	1	0.391
	0.983	0.635	0.881	0.0703	0.943	0.4	0.577	0.855	0.411	0.577	0.0187	0.635	0.996	0.659	0.985	0.798	0.791	0.000238	0.171	0.0554	0.391	0.468			0.341	0.958	0.985	0.493	0.652	0.698		0.706	0.135	0.88	0.137	0.996	0.295	0.651	0.794	4.22e-13	0.209	0.0907		0.0134	0.841	0.912	0.372	0.000384	0.673
	0.469	0.0968	0.323	0.0722	0.761	0.0138	0.0825	0.233	0.869	0.0547	0.0693	0.952	0.804	0.914	0.775	0.89	0.751	0.684	0.244	4.94e-27	0.685	0.665	0.568		0.157	0.663	0.0374	0.74	0.215	0.738		0.129	0.994	0.000328	0.295	0.452	0.772	0.995	0.136	0.339	0.99	0.227		0.746	0.364	0.53	0.42	1	0.614
	0.491	0.604	0.58	0.0732	0.464	0.776	0.562	0.65	2.59e-25	0.0583	0.612	0.753	0.346	0.413	0.679	0.155	0.939	0.289	0.22	0.029	0.528	0.903	0.854	0.27	0.927	0.606	4.06e-29	0.0911	0.877	0.747		0.694	0.0492	0.61	0.162	0.825	3.87e-26	0.434	0.387	0.516	0.176	0.416		0.889	0.962	0.138	0.0601	0.5	1
	1	0.506	0.686	0.0747	0.137	1	1	0.255	1	1	0.197	0.136	2	1	0.000707	0.895	0.159	1	1	2	1	0.151	0.748	0.177	2.41e-05	0.675	2	0.264	0.423	0.718	0.321	0.00247	0.172	0.739	0.72	0.649	0.00496	0.841	1	0.673	1	1		1	0.68	9.25e-09	1	0.779	0.181
	1	1	1	0.0753	1	1	0.201	1	0.264	0.414	0.412	0.967	1	2.89e-07	0.759	0.923	0.652	1	0.691	0.647	1	1	1	0.0279	0.421	0.87	0.791	0.673	1	0.137	0.422	0.00951	0.921	1	0.686	0.663	1	1	2	0.5	0.391	0.0167		0.0307	1	0.841	0.661	0.449	1
	0.578	0.579	0.0918	0.076	0.629	0.0867	0.413	0.867	0.705	0.382	0.0777	0.735	0.0466	6.23e-07	0.134	0.421	0.812	0.701	0.665	0.688	4.7e-32	0.688	0.472		0.0658	0.711	0.512	0.363	0.931	0.947		0.531	0.628	0.073	0.0226	0.0399	0.514	0.486	0.535	0.162	0.123	0.1		0.438	0.447	0.512	0.759	0.48	0.332
	0.134	1	2	0.0764	0.518	1	1	1	7.25e-06	0.793	0.103	0.365	1	0.000685	0.259	0.647	1	0.666	0.647	0.757	0.736	0.667	0.181	1	0.656	0.76	0.00237	0.462	0.656	0.445		1	1	0.638	0.11	0.296	0.105	0.806	0.977	0.391	0.127	0.0464		0.649	0.181	0.642	0.601	0.97	0.0397
	1	1	1	0.0764	0.723	0.0874	0.681	0.444	1	1	0.0271	0.653	0.346	1	0.795	0.362	0.094	0.301	1	1	0.11	0.0564	0.24	1	2	1	1	0.86	0.0307	1		1	1	1	1	1	1	0.745	2	1	1	0.742		2	0.188	0.000421	1	0.94	0.0368
	1	1	1	0.0772	1	0.647	0.882	0.159	1	0.0569	0.667	0.772	0.11	1	1	0.477	0.815	1	1	0.718	0.195	1			0.159	0.514	0.0051	1	2	1		1	0.641	0.665	0.681	0.736	1	0.66	0.14	0.292	0.86	0.749		0.451	1	0.65	0.897	0.885	1
	0.368	1	1	0.0786	2	0.647	0.535	0.673	1	0.651	1	1	1	0.652	2	0.0293	0.638	1	1	0.653	0.888	0.533	0.157	0.947	1	0.00827	1	2	1	0.658	0.375	0.924	1	0.00655	0.665	0.704	0.000171	0.86	0.791	1	0.0569	0.0757		0.0596	0.392	1	0.157	1	0.0998
	0.937	0.0416	2	0.0786	1	0.196	0.651	0.167	0.451	0.5	1	0.246	1		0.0416	0.924	0.285	0.357	1	0.736	0.218	0.663			1	0.667	1	0.707	0.0251	1		0.912	0.866	0.174	0.11	1	0.175	1	1	1	0.852	1		1	0.0416	0.647	0.533	0.451	0.000613
	1	1	0.5	0.0786	0.647	0.76	1	1	0.00951	0.65	0.289	0.649	0.804	0.642	1	0.817	0.68	0.76	0.262	1	0.0569	1	0.664		2	0.347	1	0.691	1	4.2e-05		0.411	2	0.0416	1	1	0.691	5.38e-05	0.5	0.659	1	0.664		0.762	0.855	0.58	2	0.929	0.75
	0.886	0.206	0.725	0.0809	0.194	0.0672	0.992	5.22e-24	0.297	0.938	0.135	0.000619	0.528	0.795	0.716	0.48	0.101	0.828	0.183	0.0949	0.469	0.831	0.58	0.931	0.27	0.464	0.102	0.992	0.633	0.496		0.64	0.0589	0.731	0.197	0	0.33	0.0439	0.0524	0.289	0.67	0.542		0.928	0.639	0.433	0.595	0.0757	1.5e-06
	1	1	1	0.0809	1	1	0.133	1	1	0.0686	1	1	0.365	0.0448	0.285	0.395	0.0654	0.094	0.841	1	0.296	1	1	0.00856	0.0874	1	0.202	0.0984	1	1	1	1.32e-08	0.296	1	1	0.841	0.152	1	1	0.564	1	0.00552		0.331	0.762	0.00193	1	0.0876	2
	0.15	0.962	0.753	0.0845	0.275	0	0.701	0.276	0.287	0.329	0.316	0.733	0.326	0.931	0.744	0.61	0.712	0.572	0.956	0.208	0.9	0.206	0.898	0.774	0.00209	0.19	0.16	0.894	0.904	0.0596	0.74	0.12	0.452	6.23e-24	0.804	0.974	0.00686	0.937	0.0208	0.205	0.51	0.312		0.44	0.469	0.226	0.148	0.152	0.0228
	1	1	0.69	0.0857	1	0.346	0.648	1	0.719	0.14	0.658	0.968	0.759	0.647	0.32	1	0.857	1	0.76	1	1	0.00198	1	1	0.428	1	1	0.00408	0.0544	0.659	0.754	3.03e-07	0.000271	0.751	2	0.804	2	0.00192	1	0.65	1	1		0.76	1	0.0121	0.00121	0.451	0.969
	1	1	0.223	0.0874	0.745	1	0.686	0.14	0.663	1	1	1	0.267		0.867	1	2	0.256	2	0.84	0.159	0.895			0.718	2	0.473	1	0.75	1		1	2	1	0.239	1	0.395	1	1	1	0.65			0.147	2	0.675	1	0.572	1
	1	0.5	1	0.0912	0.454	0.675	1	1	0.661	0.718	1	1	0.355	1	1	1	2	0.718	0.246	1	0.937	1	0.443	1	0.837	0.706	0.786	0.858	0.857	1	0.295	0.0228	0.000238	0.0276	0.409	0.396	0.585	1	2	1	1	0.673		0.0215	1	0.658	0.000309	0.911	1
	1	2	1	0.0912	1	0.0169	0.0307	0.817	0.0133	0.159	1	0.5	1	1	1.47e-09	1	1	1	0.664	0.676	0.663	0.736	1	0.999	0.00236	0.719	0.395	0.673	0.157	2	0.0561	1	0.0127	1	1	0.672	0.042	0.76	0.422	0.65	1	0.313		1	0.704	0.391	0.0595	0.923	0.744
	0.027	0.361	0.56	0.0912	1	1	0.56	0.0103	1	1	2	0.662	0.639	0.234	0.443	0.0786	0.671	1	1	9.18e-14	0.11	0.296	0.399		1	0.391	0.000238	0.825	0.579	0.663		0.0203	1	1	0.704	0.894	2	1	2	0.766	1	0.691		0.56	0.184	1	1	2	0.0786
	1	1	0.924	0.0912	0.48	0.753	1	1	1	1	0.665	1	2		1	0.311	1	0.338	0.78	1	1	0.76			0.0385	1	1	0.76	0.526	0.0258		0.889	0.000128	2	0.773	1	1	0.12	1	0.736	0.857	2		1	0.0169	0.841	2		0.631
	1	2	1	0.0912	0.166	1	0.675	0.784	0.806	1	0.638	0.79	0.159	1	0.653	1	0.132	1	1	0.159	1	0.653	0.175	0.312	0.362	0.793	1	0.133	1	1		1	0.0478	0.667	2	1	1	1	1	0.744	0.786	0.202		1	0.00142	0.769	2		0.241
	0.083	0.0327	0.5	0.0919	0.675	0.159	1	1	0.614	0.971	0.0416	0.22	1	1	0.262	1	0.0416	0.000796	1	0.662	0.369	0.919	1	0.708	0.000226	1	1	1	1	0.487	0.921	0.00308	1	1	0.642	0.159	0.793	1	0.252	0.301	0.756	0.76		1	1	1	8.08e-05	0.5	0.47
	0.609	0.907	0.538	0.095	0.0547	0.408	3.93e-31	0.618	0.351	0.725	0.274	0.0463	0.57	0.0155	0.913	0.689	0.293	0.228	0.993	0.344	0.0527	0.0804	0.197	0.0643	0.579	0.749	0.872	0.131	0.872	0.408		0.393	0.324	0.368	2.94e-35	0.592	0.275	0.756	0.549	0.92	0.0338	0.721		0.243	0.0743	0.649	0.477	0.672	1
	0.105	0.342	0.143	0.097	0.342	0.568	0.679	0.317	0.43	0.449	0.28	0.26	0.791		0.594	0.472	0.798	0.27	0.798	0.891	0.757	0.29			0.39	0.02	0.328	0.00278	0.801	0.109		0.356	0.00383	0.719	0.408	0.823	0.0469	0.255	0.22	0.0697	0.645	0.673		0.0665	0.728	0.437	0.162	0.5	1
	0.105	2	0.8	0.104	0.667	0.647	1	0.573	0.668	0.114	1	0.837	0.673	2	0.0569	1	0.769	0.638	0.0786	0.751	1	1	0.691	0.138	0.462	1	1	1	0.76	0.841	0.86	6.23e-10	1	0.681	0.0416	0.14	1	1	1	1	1	0.224		1	0.5	0.0101	1	0	0.396
	0.204	0.745	0.798	0.105	2	0.704	1	0.14	1	0.143	0.0988	0.841	1	0.249	0.477	2	1	1	1	1.13e-10	1	0.648	0.925		1	1	1	0.653	0.744	1		0.948	1	1	0.704	1	0.296	0.577	1	0.804	0.296	0.663		1	0.159	0.256	2	0.614	0.0651
	0.669	0.704	1	0.105	1	1	1	2	1	1	1	0.215	1	1	0.664	0.07	0.0417	0.607	2	1	1	0.788	0.24		0.0569	0.00408	0.00676	1	1	2		1	0.0305	0.296	0.772	0.187	0.718	1	1	0.841	0.798	0.647		1	0.00967	0.658	0.779	0.5	1
	0.644	0.259	0.665	0.106	0.5	0.843	0.153	0.648	0.85	0.719	0.873	0.419	0.355	0.326	0.152	0.546	0.938	0.0732	0.118	0.125	0.486	0.14			0.623	0.994	0.608	0.998	0.0386	0.137		0.546	0.0277	0.185	0.702	0.17	0.753	0.135	0.0352	0.931	0.701	0.0108		0.782	0.925	0.345	0.321	0	0.768
	0.219	0.659	0.317	0.106	0.159	0.824	0.647	0.671	0.723	1	1	1	2		2	0.0576	1	1	1	1	0.791	0.89			0.675	1	0.0099	2	0.209	1		0.841	0.667	0.428	1	0.814	0.658	1	0.391	1	0.672	1		0.0307	0.704	0.181	0.673	1	0.778
	1	1	1	0.108	0.0193	1	1	0.68	0.143	1	0.725	1	0.675	2	2	1	2	1	0.385	1	1	1	1	0.688	0.0242	0.0283	1	0.462	1	1	1	0.47	0.358	1	1	1	0.00951	2	1	1	0.256	0.647		1	0.0786	1	0.0173	0.894	0.354
	0.827	1	2	0.108	3.03e-13	1	0.704	0.122	0.5	1	1	1	1	0.841	0.689	1	0.653	0.234	0.814	1	0.374	0.691	0.222	1	2	0.00215	2	1	1	0.658	0.000455	1	0.00152	1	0.658	0.755	0.653	2	1	0.395	1	1		0.681	0.658	1	0.489	1	1
	1	1	0.196	0.11	0.434	1	0.00308	0.663	0.658	0.389	1	0.769	0.336	1	0.0569	0.649	0.5	0.0569	0.738	0.776	0.841	1	0.234	1	1	0.606	0.153	0.396	1	0.256		1	1	1	0.681	0.175	0.764	0.378	0.309	0.0659	0.881	0.00715		0.189	0.159	0.939	0.0753	2	0.961
	0.615	0.665	1	0.11	0.877	0.736	1	0.673	1	0.633	0.11	1	0.171	2	0.778	1	0.744	0.857	1	0.345	1	2	0.0416	0.32	0.00162	0.649	1	0.331	0.00898	0.411	0.681	0.07	1	0.5	1	2	0.0203	0.035	0.664	1	0.659	1		1	2	1	0.3	0	1
	1	0.0656	0.736	0.11	1	0.951	0.782	1	1	0.5	0.841	1	0.77	1	0.793	1	1	0.0583	1	0.656	0.614	2	0.658	0.104	2	0.841	1	0.74	0.159	2		1	0.571	0.412	1.05e-09	0.47	1	1	0.00167	2	0.773	0.195		1	0.825	0.651	1	0.817	0.26
	1	2	1	0.11	0.321	8.62e-07	0.671	1	1	0.222	0.0316	0.744	0.47	0.837	0.0397	0.817	0.000149	0.784	1	0.0169	0.0169	1	0.5	0.426	2	1	0.0569	0.882	0.631	0.677		1	0.718	1	0.53	1	1	0.704	1	1	0.437	0.846		0.264	0.00301	0.653	0.911	1	0.0846
	0.863	0.5	1	0.11	0.00188	0.905	1	0.809	0.841	0.76	0.743	0.0622	1	0.77	1	1	0.736	1.31e-05	1	1	0.256	0.47	0.614	1	1	0.000235	0.277	1	0.204	0.937	0.793	0.793	0.121	1	2	0.68	0.837	2	0.772	0.845	1	1		0.0598	0.744	1	0.468	0.647	0.888
	0.926	0.736	0.0676	0.11	0.651	1	2	0.647	0.967	0.017	0.841	0.642	2	0.736	0.681	0.222	0.167	0.19	1	0.0544	0.0912	0.391	1		0.841	1	1	1	1	0.675		0.767	1	1	1	1	1	5.08e-20	0.00152	0.647	0.0633	1		0.000151	0.817	0.913	2		1
	0.966	1	1	0.11	0.108	2	0.815	0.264	0.094	0.658	0.173	0.837	1	0.736	1	1	0.159	1	1	1	0.000238	0.977	0.0724		1	0.174	1	1	0.911	0.766		1	1	1	0.686	1	0.5	0.909	0.909	0.000222	0.681	1		0.000772	1	0.147	0.68	0.744	1
	1	1	0.157	0.11	0.5	1	0.11	0.781	0.588	0.723	0.24	1	0.516	0.435	0.691	1	0.00115	2	0.888	0.259	0.681	1	0.981		0.682	0.0127	0.76	0.773	1	0.518		0.0257	2	0.791	1	2	1	0.256	0.00552	1	1	2		0.0404	1	0.759	0.653	0.0012	8.35e-12
	0.247	1	2	0.11	0.5	1	0.00162	0.594	0.889	1	1	0.726	0.347	1	0.857	1	0.108	0.76	0.665	1	0.0633	0.663	0.793	1	1	0.614	0.194	1	0.649	1		0.662	2	0.793	0.691	0.658	1	1	1	0.588	1	0.668		0.222	0.441	0.0154	2	1	0.998
	1	0.14	0.76	0.11	0.656	2	0.648	1	0.094	0.0831	1	1	1	2	1	0.00459	2	1	1	1	0.369	0.653	1	1	0.663	2.99e-07	0.738	0.252	1	1	0.321	0.68	2	0.0385	1	0.75	0.744	0.653	0.736	0.658	1	0.89		0.024	0.289	0.854	0.239	0.104	1
	0.232	0.841	0.0565	0.11	0.642	1	1	1	0.791	0.0416	0.785	1	1		0.681	0.76	0.841	0.718	1	0.3	2	0.663			1	1	1	0.68	0.819	1		0.774	1	0.672	1	0.704	1	1	1	0.11	0.723			1	0.793	1	2		0.846
	0.922	0.261	0.436	0.113	0.807	0.531	0.46	0.234	0.000189	0.808	0.0011	0.314	0.668		0.337	0.984	0.955	0.988	0.884	0.659	0.679	0.591			0.386	0.0651	0.561	0.88	0.5	0.35		0.109	0.95	0.00118	0.218	0.183	0.477	0.962	0.171	0.252	0.132			0.645	0.45	0.649	0.398	0	1
	0.964	0.903	0.758	0.121	0.288	0.0641	0.833	0.135	0.019	0.626	0.0373	0.643	0.633	0.16	0.335	0.842	0.571	0.719	0	0.4	0.017	0.295	0.054	0.569	0.399	0.211	0.218	0.436	0.537	0.163		0.796	0.677	0.833	0.327	0.0626	0.773	0.243	0.545	0.295	0.954	0.181		0.742	0.0401	0.254	0	0.681	0.347
	0.233	0.691	1	0.121	0.132	0.0105	1	1	1	2	0.0105	0.159	1	0.00621	1	0.837	0.745	0.22	1	0.66	0.329	0.106	1	0.612	0.822	0.0303	0.675	1	0.196	0.663	0.376	1	0.0942	0.663	2	2	0.656	1	0.671	0.533	0.587	1		0.647	0.11	0.841	0.00652	1	0.412
	0.914	1	0.691	0.121	0.5	0.54	1	1	1	1	1	1	0.766	0.5	1	0.358	1	0.691	1	0.825	1	1			1	0.671	0.296	0.648	0.301	1		2	0.661	0.663	1	0.673	0.768	1	1	0.89	0.748	0.041		0.653	0.673	0.323	0.56	0.937	1.26e-23
	0.794	0.994	0.911	0.123	0.417	0.157	0.398	0.679	0.386	0.328	0.338	0.744	0.786	0.0614	0.106	0.774	0.445	0.843	0.0386	0.809	9.92e-33	0.842	0.044		0.996	0.00602	0.175	0.409	0.118	0.558		0.779	0.269	0.646	0.774	0.278	0.494	0.0926	0.124	0.421	0.635	0.0109		0.0613	0.44	0.146	0.924	1	1
	0.876	0.022	0.199	0.124	0.812	0.302	0.79	0.0067	0.439	0.237	0.69	0.69	0.571	0.265	0.28	0.00422	0.188	0.172	0.864	0.958	0.668	0.117	0.572	0.93	0.537	0.403	1.94e-32	0.934	0.194	0.737		0.49	0.924	0.292	0.164	0.8	0.601	0.221	0.0959	0.974	0.324	0.595		0.28	0.537	0.0181	0.142	0.5	0.882
	0.156	1	1	0.127	1	1	2	0.766	0.55	0.744	0.841	0.00204	0.5	0.88	1	0.0244	2	0.0169	0.5	0.804	1	0.777	0.773	0.00525	0.122	1	1	0.278	1	0.952	0.121	0.00115	1	1	0.11	1	1	0.614	0.106	1	1	2.96e-12	0.718	0.0569	0.301	2.62e-05	1	0.000772	1
	0.187	1	0.5	0.132	1	0.317	0.667	2	0.00317	0.892	1	0.86	1	0.0587	1	0.872	2	0.108	1	0.289	0.301	0.5			1	1	0.704	0.704	0.133	1		1	0.663	0.0537	0.533	2	1	0.308	1	0.319	0.744	1		1	1	1	0.841	0.658	0.776
	1	2	0.136	0.132	1	0.793	0.142	0.793	1	1	0.664	1	0.00951	1	1	1	0.798	0.656	0.744	0.451	1	0.841	1	0.91	1	0.17	0.645	0.686	1	0.0633		1	1	0.296	1	0.691	0.285	2	0.86	2	2	1		0.816	2	0.000791	1	0.321	0.719
	1	1	0.642	0.137	0.804	0.000851	1	0.196	1	1	0.793	0.0569	0.476	0.0365	0.111	0.181	1	0.804	1	1	2	1	0.0564	1	0.116	0.107	0.805	1	0.172	1	0.5	0.07	1	1	1	0.56	0.533	0.837	0.665	0.252	1	0.000194		0.89	0.736	0.0117	0.889	0.65	1
	0.301	1	1	0.14	0.631	1	0.334	0.793	0.0375	0.719	1	1	0.793	0.412	1	0.0416	0.264	0.793	1	1	0.943	0.0331	0.292	1	0.395	0.14	0.963	1	0.718	1		0.00049	0.772	0.673	0.0153	0.654	1	0.666	0.649	1	0.666	1		0.759	0.231	0.394	0.11	0.00382	2
	0.111	0.306	0.572	0.14	0.149	0.735	0.000913	0.386	0.0145	0.707	0.915	0.0632	0.639	0.846	0.21	0.775	0.565	0.958	0.922	0.708	0.919	1.11e-23			0.704	0.682	0.766	0.548	0.0972	0.775		0.0417	0.948	0.47	0.124	0.52	0.52	0.974	0.857	0.309	0.329	0.171		0.156	0.0115	0.855	1	2	0.5
	0.559	0.297	0.451	0.143	0.171	0.965	0.148	0.55	0.634	0.965	0.783	0.716	0.974		0.737	0.12	0.662	0.172	0.137	0.555	0.744	0.975			0.0328	0.191	0.0297	0.171	0.682	0.551		0.921	0.594	0.912	0.358	0.153	0.832	0.283	0.581	0.337	0.614	0.196		0.979	0.619	0.287	0.159	0.989	0.65
	0.959	0.189	0.372	0.143	0.346	0.745	0.649	0.871	0.725	0.909	5.79e-33	0.802	0.416	0.75	0.43	0.57	0.258	0.518	0.562	0.259	0.796	0.323			0.735	0.951	0.26	0.802	0.213	0.974		0.156	0.162	0.156	0.145	0.319	0.663	0.508	8.3e-29	0.841	0.425	0.174		0.0919	0.89	0.625	0.147	0.774	0.648
	0.184	1	1	0.143	0.018	0.656	0.654	0.296	1	1	0.194	0.744	0.91	0.0331	1	1	1	0.227	0.736	1	0.804	0.575	0.618	1	1	1	1	0.331	0.91	0.664	0.394	0.109	1	0.86	0.786	1	0.391	0.000302	1	1	0.793	0.000431		0.8	2	4.05e-06	0.65	0.215	0.0122
	0.0885	0.47	0.331	0.143	0.934	2	1	1	0.257	1	0.653	0.657	0.133	0.257	0.736	1	1	0.17	0.659	0.651	1	1	0.222	0.93	0.00309	1	1	1	0.188	0.718	1	0.0923	0.00204	0.5	0.858	1	0.296	1	1	0.709	0.108	1		1	0.774	0.0371	0.819	0.938	2
	1	0.793	0.648	0.144	0.675	0.675	1	0.736	1	4.26e-08	0.5	1	0.817	1	0.00241	1	1	0.773	0.662	1	0.451	0.791	1		1	1	0.642	0.437	0.0569	2		2	2	0.675	1	0.45	1	0.000305	0.647	1	1	1		1	1	0.682	0.642	1	1
	0.0253	0.811	0.308	0.149	0.586	0.0613	0.901	0	0.533	0.214	0.615	0.361	0.271	0.262	0.831	0.2	0.529	0	0.361	0.393	0.18	0.612	0.786	0.61	0.187	0.322	0.836	0.569	0.647	0.928		0.51	0.459	0.63	0.913	3.16e-28	0.474	0.621	0.155	0.0338	0.129	0.209		0.336	0.943	0	0.662	0.207	0.204
	0.2	0.703	0.827	0.15	0.312	0.0124	0.873	0.382	0.658	0.841	0.0313	0.53	0.424		0.478	0.559	0.796	0.767	0.956	0.872	0.243	0.436			0.302	0.266	0.484	0.588	0.544	0.0417		0.0106	0.0332	0.0278	0.309	0.983	0.947	0.769	0.461	0.516	0.908			0.506	0.913	0.773	0.0783	0.638	0.748
	0.747	0.931	0.0477	0.15	0.0684	0.708	0.0291	0.824	0.257	3.86e-33	0.371	0.932	0.99	0.846	0.798	0.597	0.588	0.155	0.0668	0.134	0.865	0.323	0.0826		0.791	0.082	0.0131	0.801	0.334	0.264		0.34	0.37	0.76	0.943	0.208	0.624	0	0.0917	0.135	0.211	0.732		0.186	0.952	0.346	0.578	0.614	1
	0.985	0.906	0.689	0.153	0.451	0.701	0.0261	0.00668	0.983	0	0.467	0.246	0.0627	0.776	0.185	0.19	0.183	0.386	0.967	0.962	0.409	0.953	0.11		0.31	0.869	0.389	0.609	0.387	0.0624		0.405	0.674	0.173	0.772	0.598	0.981	0	0.166	0.612	0.268	0.105		0.412	0.111	0.995	0.116	1	1
	0.068	2	1	0.153	0.691	0.5	0.477	0.649	0.89	1	0.691	0.518	0.385		0.744	0.76	0.0569	0.649	1	0.656	1	0.641			0.681	0.0385	0.63	0.661	1	0.587		0.0127	0.00254	1	2	0.109	2	2	0.882	0.766	0.704			1	1	0.667	0.669	0.057	0.673
	0.0161	0.504	0.702	0.154	0.0364	0.0588	0.423	0.621	0.638	0.29	0.25	0.984	0.363		0.569	0.87	0.417	0.247	0.332	0.344	0.18	0.548			0.829	0.929	0.00687	0.42	0.349	0.763		0.149	0.997	0.565	0.805	0.766	0.295	0.222	0.0242	0.901	0.055			0.553	0.0191	0.489	0.241	0.653	0.738
	0.385	0.519	0.495	0.154	0.396	0.0701	0.785	0.701	0.46	4.58e-30	0.452	0.505	0.898	0.0133	0.639	0.193	0.224	0.955	0.0243	0.975	0.378	0.63	0.867		0.596	0.589	0.0857	0.569	0.89	0.411		0.729	0.36	0.697	0.256	0.541	0.999	0	0.645	0.651	0.164	0.231		0.245	0.876	0.494	0.859	0.0276	0.264
	1	0.8	0.648	0.159	0.857	0.817	0.649	0.648	2	1	0.412	0.664	1		0.00113	1	0.837	0.0569	0.649	2	0.473	0.668			0.106	0.675	0.195	0.727	0.361	1		0.665	1	1	1	0.797	0.0368	1	0.773	0.869	0.688			0.681	1	2	0.0046	0.0786	1
	1	0.36	2	0.159	0.794	1	0.888	1	0.762	1	0.346	0.648	0.588	0.00204	2	1	0.667	0.857	1	0.181	0.394	0.76	0.378	5.67e-06	0.653	0.76	1	0.411	0.0064	2	0.462	0.223	0.691	0.175	1	2	1	0.677	0.0874	0.841	0.649	2.19e-09	1	0.547	1	1.38e-07	0.0633	0.841	0.0786
	0.247	0.0385	0.0416	0.159	0.686	2.82e-16	1	0.5	1	0.0686	0.762	0.736	0.631	0.65	1	1	0.418	1	1	2	2	1	0.676	0.263	0.126	0.347	1	0.56	1	0.757	0.5	0.759	0.515	0.000786	1	0.815	1	1	0.331	2	0.256	2		1	0.691	0.658	0.87	0.196	1
	1	1	0.0786	0.159	1	1	0.000136	0.665	1	1	0.76	0.658	0.0241	0.11	1	1	0.451	1	1	0.0569	0.703	1	0.526	0.0736	0.00334	1	1	1	0.772	1		0.665	0.0128	0.223	0.62	2	1	1	1	1	0.837	0.752		0.68	0.793	5.4e-06	0.943	1	0.0276
	0.719	1	0.664	0.159	0.00715	0.786	0.65	0.653	0.681	0.638	0.778	0.65	0.791		1	1	1	1	0.665	0.719	0.864	0.691			0.412	1	1	1	0.673	0.588		2	0.8	0.868	1	1	0.358	0.47	0.923	0.331	2			0.0544	0.68	0.533	1	1	0.916
	0.289	1	0.649	0.159	0.638	0.0569	1	1	0.134	1	0.582	0.931	1	1	2	1	0.159	0.154	0.937	0.691	0.977	0.91			1	0.793	0.5	0.663	0.5	1		0.608	0.779	0.348	1	0.477	0.5	1	0.114	1	0.666	0.346		0.675	0.704	2	1	1	0.841
	0.41	1	0.0307	0.159	1	0.704	1	1	0.408	1	0.368	0.259	2	1	0.11	1	0.672	0.443	1	0.706	0.435	1			0.0679	1	0.76	0.0203	1.1e-11	0.857		1	0.686	0.11	0.159	0.661	0.76	0.181	1	2	1	0.0903		0.017	0.736	0.673	1	1	0.723
	1	0.663	1	0.159	0.656	1	0.793	1	1	1	1	0.68	0.658	1	0.558	1	0.779	1	0.894	0.0243	0.663	0.937	0.665	0.0884	1	1	1.22e-06	0.791	0.47	0.882		0.693	0.0401	1	0.87	1	1	0.857	0.663	0.379	1	1		1	0.874	1	2		0.999
	0.345	0.137	0.0099	0.159	0.736	0.653	1	0.0786	0.967	1	2	0.699	0.89		1	0.882	1	0.246	1	0.718	0.00746	0.132			0.583	0.614	0.785	0.665	0.929	0.0852		0.159	1	0.533	0.686	0.638	0.172	0.614	0.756	0.882	0.409			1	0.12	0.5	1	1	1
	0.176	0.785	1	0.159	0.76	0.929	0.653	0.658	1	1	0.24	0.675	0.0831	0.776	0.777	1.3e-05	0.651	0.806	1	1	0.773	0.758	1	0.605	1	2.13e-05	0.00715	1	1	1	0.744	1	1	0.521	0.88	1	1	2	0.646	1	0.5	0.631		0.00709	1	0.658	1	2	0.718
	0.902	1	2	0.159	0.215	1	0.5	0.0912	1	1	0.0228	0.229	1	0.673	0.911	0.00127	0.653	2	0.11	0.56	0.0786	0.665	1	0.337	0.677	0.00941	0.0722	0.000249	0.718	1	0.441	0.641	1	0.68	0.666	1	0.672	1	0.719	1	1	1		0.17	2	0.319	1	0.206	0.159
	1	1	1	0.159	1	0.00951	0.691	1	1	1	0.5	1	0.00308	1	4.74e-06	1	0.0786	0.0127	1	0.451	1	0.0926			0.841	0.841	1	1	1	0.804		2	1	0.68	0.673	1	0.289	0.588	0.256	0.827	2	0.544		0.653	1	0.921	2		0.784
	1	0.681	1	0.165	0.793	0.0512	1	1	2	0.496	0.784	2	2	3.14e-06	0.00113	0.395	0.268	0.691	1	0.751	1	0.819	1	0.0268	0.614	2	2	1	0.815	0.583	0.642	0.0279	1	1	1	0.769	0.677	0.744	0.817	1	1	0.00048		1	1	0.00325	0.5	0.426	1
	1	1	1	0.165	1	0.778	0.583	0.114	1	0.473	0.159	0.588	0.5	0.798	0.197	1	2	0.652	1	0.264	1	0.673	0.718	1	0.658	0.0654	2	0.159	2	2		1	0.652	1	1	0.0675	0.639	0.0307	0.956	1	0.985	2		1	0.718	0.07	0.89	0.0331	0.669
	0.845	0.775	0.00719	0.169	0	0.608	0.76	0.692	0.766	0.00512	0.546	0.476	0.356	0.275	0.579	0.768	0.143	0.233	0.253	0.302	0.484	0.615	0.518	0.176	0.41	5.9e-18	0.847	0.987	0.47	0.0962	0.546	0.268	2.59e-24	0.607	0.325	0.851	0.432	0.439	0.27	0.0368	0.421	0.619		0.48	0.565	0.978	6.99e-26	2	0.736
	0.136	0.744	2	0.17	0.496	1	2	0.943	0.745	0.766	0.222	0.704	0.723	0.738	0.76	0.727	1	0.464	2	2	0.791	0.795	1	1	1	0.653	0.0912	1	0.658	2		0.671	2	1	1	1	0.681	1	0.0211	1	0.848	1		1	1	6.74e-09	1	0.656	0.201
	0.993	1	0.347	0.172	0.5	1	0.76	0.736	0.662	1	1	1	0.832	1	0.0439	0.661	0.181	1	0.0303	1	1	0.704	0.5	0.421	0.0159	0.347	0.661	2	0.00308	0.658	0.321	0.0104	0.256	1	0.00444	1	0.0043	1	1	0.00142	0.798	0.736		0.5	1	0.911	0.0401	2.37e-05	1
	0.464	0.911	0	0.173	0.0205	0.929	0.722	0.774	0.93	0.599	0.00339	0.108	0.716	1.13e-17	0.303	0.444	0.982	0.194	0.902	0.739	0.133	0.807	0.0366	0	0.76	0.0636	0.762	0.72	0.345	0.345	0	0.909	0.551	0.364	0.867	0.377	0.668	0.196	0.747	0.855	0.0875	0	2	0.612	9.22e-28	3.13e-28	0.663	1	1
	1	0.386	0.649	0.181	1	0.0235	0.744	0.733	0.665	1	2	0.564	1	0.157	0.661	0.661	0.00654	0.181	0.347	1	1	0.832	1	0.176	0.206	0.451	0.296	0.0984	2	0.704		0.966	1	1.63e-05	0.172	2	2	0.665	0.195	1	1	0.805		0.718	1	0.817	0.252	0.0141	0.691
	0.275	0.562	0.0399	0.181	0.571	0	0.155	0.123	0.142	0.438	0.287	0.92	0.774	0.551	0.328	0	0.208	0.477	0.155	0.968	0.293	0.214	0.205	0.365	0.965	0.404	0.0196	0.101	0.175	0.391	0.592	0.685	0.357	1.07e-31	0.8	0.266	0.0336	0.513	0.974	0.782	0.331	0.408		1.28e-26	0.344	0.19	0.162	2	0.206
	0.533	0.294	0.76	0.181	0.786	0.11	0.181	2	1	0.744	1	0.0133	0.583	0.159	0.256	1	2	1	1	1	0.841	1	1	0.0321	1	0.32	1	1	1	0.672	0.0958	2	1	0.676	1	0.106	0.000685	0.00746	1	0.819	0.929	0.704		0.0102	0.47	1	2		0.219
	0.597	1	1	0.181	0.412	0.00317	0.229	1	0.269	1	0.573	1	1	0.658	0.896	1	1.91e-05	0.311	0.744	1	0.358	0.106	0.841	0.443	1	0.422	0.215	1	0.791	1		0.744	2	1	1	0.0307	0.336	0.223	1	0.951	0.667	0.681		0.786	1.68e-11	0.203	1	1	0.686
	0.00386	0.951	0.0212	0.182	0.0384	0.31	0.178	0.228	0.981	0.136	0.834	0.907	0.848	0.805	0.191	0.249	0.519	0.122	0.671	0.000137	9.7e-26	0.0876	0.941		0.297	0.503	0.443	0.0425	0.43	0.201		0.829	0.198	0.751	0.435	0.381	0.315	0.255	0.337	0.16	0.0882	0.91		0.474	0.206	0.185	0.876	0.906	1
	0.479	0.346	1	0.185	1	0.269	1	0.76	1	0.8	2	1	0.647	2	0.665	0.5	1	1	0.526	1	1	0.00397	0.782		0.0169	0.676	0.477	0.0439	0.564	1		0.665	0.331	1	0.11	0.691	0.768	1	0.16	0.0912	2	0.256		0.682	0.762	1	0.391	0.0258	0.497
	0.637	0.497	0.331	0.189	0.94	0.202	0.0106	0.0839	0.331	0.585	0.394	0.7	0.0385		0.0613	0.825	0.903	0.878	0.654	0.499	0.272	0.545			0.662	0.847	0.0838	0.49	0.493	0.105		0.814	0.0277	0.753	0.325	0.287	0.378	0.209	0.518	0.488	0.579			0.447	0.918	0.749	0.362	0.049	0.696
	0.277	0.788	0.0848	0.191	0.117	0.135	2.76e-31	0.00445	0.0278	0.901	0.49	0.945	0.908	0.768	0.0198	0.452	0.142	0.151	0.668	0.719	0.216	0.203	0.501	0.756	0.113	0.123	0.142	0.985	0.499	0.269		0.87	0.534	0.599	0	0.269	0.364	0.223	0.677	0.457	0.182	0.55		0.872	0	0.266	0.184	0.976	1
	0.102	1	0.885	0.195	0.412	0.065	0.718	0.0654	1	0.0544	1	0.663	0.664	0.663	0.658	1	0.121	0.00191	0.662	0.26	2	0.444	0.0912	0.244	0.793	1	1	0.736	0.0786	1		0.00842	0.647	0.00209	0.353	0.86	0.0169	2	0.753	1	1	0.00372		0.17	0.00408	0.909	2		0.741
	0.527	0.0704	0	0.196	0.156	0.812	0.931	0.848	0.226	0.618	0.566	0.733	0.869	3.08e-18	0.194	0.349	0.83	0.431	0.705	0.891	0.944	0.268	0.425	0	0.385	0.552	0.216	0.209	0.202	0.138	0.466	3.41e-33	0.013	0.678	0.198	0.787	0.652	0.601	0.777	0.098	0.487	0	0.857	0.956	0.185	0	0.069	0.843	1
	0.705	0.121	0.691	0.201	1	1	1	0.754	0.873	0.895	1	0.923	0.0169	0.00339	0.0416	0.686	0.0064	1	1	1	0.358	0.659	0.653	1	0.00988	1	1	0.0259	0.00204	2	0.841	2.28e-07	1	1	1	1	0.649	1	0.545	0.638	1	1		0.221	0.842	0.00631	1	2.41e-20	0.47
	0.6	0.166	0.00117	0.203	0.591	0.697	0.621	0.482	0.8	0.922	0.736	0.721	0.408	0.651	0.16	0.927	0.681	0.733	0.731	0.0704	0.739	0.513			0.513	0.523	0.809	0.177	0.798	0.651		0.459	0.208	0.803	0.388	0.343	0.455	0.892	0.188	0.602	0.501	0.784		0.0534	0.817	0.723	0.533	0.157	1.58e-14
	0.771	0.134	0.931	0.204	0.47	0.467	0.721	0.554	0.828	0.471	0.194	0.724	0.109		0.039	0.896	0.411	0.0847	0.674	0.307	0.968	0.258			0.614	0.264	0.357	0.714	0.545	0.563		0.243	0.143	0.694	0.0273	0.304	0.673	0.0681	0.362	0.739	0.826			0.417	0.642	0.664	0.245	8.48e-08	1
	0.0973	0.792	8.07e-17	0.208	0.617	0.854	0.344	0.631	0.358	0.456	0.33	0.845	0.479	1.62e-23	0.452	0.291	0.134	0.347	0.319	0.00723	0.77	0.0268	0.722	0	0.836	0.283	0.766	0.441	0.863	0.0291	0	0.528	0.878	0.0716	0.869	0.67	0.0141	0.0624	0.212	0.713	0.246	4.15e-22	2	0.536	0.374	2.02e-33	0.558	0.949	0.034
	0.41	0.0697	0.356	0.211	0.559	0.357	0.684	0.107	0.977	0.769	0.678	0.586	0.895	0.686	0.318	0.914	0.192	0.239	0.0319	0.88	0.946	0.15	0.466		0.936	0.625	0.0424	0	0.701	0.0899		0.0579	0.455	0.0965	0.213	0.505	0.964	0.364	0.914	0.971	0.103	0.139		0.292	0.46	0.861	0.231	3.85e-07	0.184
	1	1	0.673	0.213	0.148	1	1	0.656	0.5	0.89	0.256	0.196	0.793	0.000115	1	0.841	0.133	1	0.686	0.0252	0.24	0.841	0.0972	1	1.78e-07	0.903	0.751	1	1	0.159	0.663	0.000529	0.201	0.11	0.76	1	0.751	0.673	2	1	0.814	1		0.0809	1	0.0597	0.718	0.116	2
	0.496	1	1	0.222	0.671	0.76	0.0786	1	0.00746	0.793	0.704	0.793	0.285	0.159	0.649	0.62	0.667	0.292	1	0.691	0.323	0.0654			1	0.704	0.159	0.294	0.653	2		1	0.845	0.785	0.753	1	0.656	0.0035	0.14	0.772	0.347	2		0.159	0.159	1	0.857	0.868	0.5
	0.248	0.591	1	0.223	1	0.658	0.321	0.573	0.14	0.681	1	0.659	0.791	0.76	1	0.0127	0.222	0.418	0.461	1	0.273	0.0199	6.87e-25		0.91	2	0.347	0.571	0.0633	0.239		0.5	0.188	0.000386	1	0.0416	0.718	0.939	1	1	0.649	0.391		0.385	0.0385	0.108	0.89	0.511	0.937
	0.419	0.443	0.198	0.228	0.585	0.653	0.895	0.928	1.18e-33	0.875	0.542	0.714	0.44	0.106	0.765	0.154	0.647	0.623	0.568	0.404	0.023	0.376	0.506	0.473	0.00184	0.872	0.217	0.00993	0.103	0.525		0.424	0.0626	0.0582	0.454	0.227	0	0.211	0.833	0.41	0.835	0.901		0.665	0.0521	0.913	0.709	0.663	0.812
	0.388	0.935	0.835	0.23	0.488	0.0287	0.071	0.226	0.711	0.648	0.318	0.472	0.0155	0.845	0	0.168	0.333	0.117	0.823	0.498	0.678	0.586	0.506	0.738	8.47e-27	0.744	0.922	0.696	0.524	0.24	0.491	0.482	4.26e-19	0.192	0.147	0.753	0.957	0.19	0.28	0.634	0.809	0.487		0.349	0.447	0.254	0	1	0.773
	0.316	0.642	1	0.234	0.639	1	0.0478	1	0.445	0.0416	1	1	0.14	0.724	0.662	0.462	0.382	0.736	0.652	1	1	0.639	1	1	1	0.656	2	0.894	0.658	1		1	0.704	1	0.5	0.788	0.5	2	0.159	0.966	0.323	0.736		1	2	0.5	0.361	1.44e-06	1
	1	0.234	0.573	0.235	0.0417	0.76	2	0.222	1	0.841	0.226	0.681	0.804	0.103	0.441	1	0.578	0.648	1	0.665	1	2	1	0.735	1	0.691	0.658	1	0.659	1	0.659	1	0.0152	0.000149	1	1	0.934	2	0.0686	0.11	0.647	1		1	0.0569	2	0.162	0.55	0.681
	0.258	1	0.223	0.239	0.837	1	0.217	0.77	1	0.672	2	0.463	1	0.0219	0.114	0.153	1	0.841	0.866	0.798	1	1	0.943		1	0.11	2	0.0281	2	0.196		0.841	1	0.51	0.159	1	0.159	1	1	1	0.673	0.352		0.000552	0.11	1	2		0.662
	0.458	1	0.084	0.24	0.0786	2	0.832	0.68	1	0.255	0.841	1	1	1	0.653	0.779	2	0.88	0.912	0.807	0.8	0.882	0.00715	0.992	0.667	2	0.0569	0.07	0.894	0.391		0.649	1	0.736	0.658	0.785	0.86	0.718	1	0.788	1	0.744		0.673	0.104	0.0628	0.00104	0.65	0.414
	1	1	0.614	0.24	2	0.092	1	5.75e-05	0.744	0.614	0.793	0.0633	0.5	0.653	2	1	1	1	1	1	1	0.5	0.921	0.225	2	1	0.412	1	2	0.5		0.681	0.817	1	1	0.000591	1	0.842	0.614	0.909	0.837	0.666		1	0.691	1	1	1	1
	0.476	0.831	0.639	0.242	0.183	0.854	0.648	0.497	0.658	0.343	0.0883	0.517	0.718	0.667	0.64	0.493	0.961	0.65	0.579	2.49e-24	0.922	0.575	0.434		0.205	0.378	6.98e-30	0.033	0.503	0.281		0.318	0.0476	0.129	0.336	0.198	0.54	0.508	0.99	0.995	0.391	0.169		0.999	0.398	0.221	0.0474	0.638	1
	1	1	0.704	0.243	2	0.407	1	0.556	2	0.841	1	1	1	0.819	1	0.719	1	0.703	0.943	1	0.5	0.832			0.00643	0.506	2	0.45	0.0174	1		1	1	1	0.659	0.736	2	2	1	0.657	0.132	1		1	0.814	0.647	2	0.727	0.639
	1	0.65	0.773	0.244	0.691	2	0.654	1	0.215	0.786	1	0.867	1	0.671	8.47e-07	0.841	0.321	0.669	1	0.437	1	1	0.0786	1	3.17e-08	0.653	1	0.673	0.691	1	1	0.326	0.704	1	0.857	1	0.889	0.256	0.159	0.412	0.647	2		0.159	1	0.346	0.0297	1	0.0544
	1	0.673	0.159	0.248	1	1	0.441	1	0.647	0.0569	0.658	0.793	0.369	0.723	1	2	2	0.00132	1	0.653	0.642	1			1	0.207	1	2	0.736	0.664		2	0.382	1	0.0594	0.657	0.664	1	0.07	1	1	0.0786		1	2	0.805	0.804	1	2
	0.344	0.636	0.215	0.249	0.216	0.868	0	0.77	0.0261	0.47	0.61	0.0443	0.38	0.344	0.809	0.337	0.973	1.52e-26	0.0525	0.915	0.114	0.354	0.906	0.366	0.637	0.0347	0.963	0.213	0.772	0.239		0.476	0.505	0.164	0.526	0.291	0.165	0.444	0.219	0.152	0.788	0.0522		0.987	0.792	4.47e-17	0.624	0.756	0.422
	0.57	0.0778	0.00452	0.25	0.0413	0.244	0.937	0.192	0.153	0.458	0.25	0.8	0.721	0.667	0.341	0.651	0.313	0.805	0.392	0.962	0.181	0.237			0.872	0.563	0.0479	0.627	0.636	0.799		0.774	0.687	0.074	0.862	0.759	0.0508	0.0337	0.377	0.174	0.296	0.709		0.159	0.0101	0.309	0.691	0.91	0.99
	0.513	0.933	0.827	0.25	0.808	0.416	0.727	0.123	0.0166	0.709	0.00484	0.734	0.0138		0.198	0.0639	0.405	0.776	0.256	0.876	0.475	0.709			0.727	0.762	0.699	0.254	0.635	0.459		0.437	0.782	0.186	0.117	0.8	0.941	0.386	0.948	0.229	0.751	0.989		0.401	0.0469	0.0457	0.056	1	0.673
	0.547	0.847	0.00399	0.25	0.363	0.438	0.143	0.558	0.141	3.12e-36	0.921	0.329	0.985	0.886	0.16	0.76	0.511	0.21	0.47	0.682	0.0174	0.979	0.0809		0.287	0.352	0.976	0.206	0.781	0.912		0.722	0.929	0.567	0.207	0.289	0.706	0	0.941	0.838	0.362	0.128		0.123	0.26	0.913	0.298	0.000148	1
	0.298	1	0.921	0.252	0.882	1	0.736	0.618	0.96	2	0.81	1	1	0.0574	1	0.648	0.5	0.0491	0.273	0.113	0.949	2	0.704	0.836	0.07	0.793	0.278	0.0569	0.323	1	0.841	0.075	0.793	0.0527	0.196	0.774	0.681	0.658	0.665	0.648	0.774	1		1	1	0.103	0.0362	2	1
	1	1	2	0.256	0.347	1	0.215	1	1	0.159	1	0.192	0.212	1	0.842	0.86	0.819	1	0.0249	1	2	0.841	1	0.263	0.159	0.599	0.384	0.736	1	1		0.772	0.0569	0.704	0.0406	1	0.736	1	0.252	0.673	0.564	0.349		0.753	0.654	1	1.69e-05	0.946	0.0163
	0.398	0.796	2	0.256	1	0.376	0.418	0.736	1	1	0.175	1	1	1	0.159	1	1	0.116	0.0459	0.365	0.566	1	0.793	1	1	0.796	1	0.656	0.736	0.317		0.113	0.642	0.597	1	1	2	1	0.551	0.651	1	1		0.0912	0.65	1	2		0.744
	0.617	0.0401	0.551	0.256	0.5	0.671	0.736	0.447	0.658	0.193	1	1	0.122	0.768	1	0.0786	0.753	0.341	1	0.533	0.421	0.142	1		1	1	2	0.367	2	1		1	0.686	0.5	0.426	1	0.44	7.75e-09	0.665	1	0.094	0.408		1	1	1	0.223	0.0708	1
	0.397	1	0.653	0.259	1	0.614	1	0.65	1	0.215	2	0.669	0.321	1	1	0.573	0.000233	0.0307	0.941	0.451	0.297	2	1	0.86	1	0.79	1	1	2	0.11		0.736	0.76	0.793	0.691	1	1	0.657	0.38	1	0.588	0.649		0.736	0.197	0.00397	2	1	2
	0.661	0.225	0.253	0.261	0.157	0.465	0.109	0.284	0.109	0.841	0.999	0.917	0.75	0.311	0.706	0.484	0.861	0.912	0.717	0.048	0.75	7.03e-05	0.18		0.186	0.751	0.743	0.112	0.0594	0.235		0.425	0.333	0.579	0.683	0.296	0.204	0.343	0.27	0.0876	0.677	0.442		0.418	0.0025	0.928	0.0229	1	0.79
	0.636	1	2	0.262	0.837	0.867	1	0.704	1	1	0.779	0.642	0.793	0.571	0.00365	2	0.691	0.674	0.0903	1	0.666	0.691	0.0786	0.573	0.264	0.412	0.659	0.691	1	0.0307	1	1	1	0.758	0.673	1	1	0.5	1	0.653	1	1		0.865	0.11	1	0.252	0	0.597
	0.875	0.63	0.933	0.263	0.25	0.811	0.585	0.0201	0.836	0.473	0.14	0.0359	0.721	0.0445	0	0.992	0.712	0.796	0.307	0.546	0.108	0.804	0.638	0.722	2.78e-28	0.349	0.937	0.162	0.262	0.0165	0.556	0.543	5.9e-32	0.765	0.622	0.77	0.295	0.931	0.0785	0.866	0.948	0.0241		0.504	0.133	0.759	0	0.0812	0.824
	1	0.854	0.727	0.264	0.102	1	1	0.347	1	0.777	0.736	1	0.784	1	1	0.0952	0.0493	0.68	0.719	0.15	1	2	0.5	0.335	1	0.647	0.819	1	2	1		0.159	1	1	1	0.173	0.0544	0.573	0.323	1	0.647	0.737		0.691	0.134	0.658	1	0.418	0.216
	0.114	1	2	0.264	1	0.948	2	1	1	1	2	1	1	0.841	0.0786	1	2	1	2	0.704	0.718	0.731			2	1	1	2	0.841	0.159		1	0.936	0.287	0.159	2	1	1	0.704	1	1	1		1	1	0.0169	0.744	1	1
	0.881	0.0966	0.685	0.265	1.78e-33	0.465	0.000497	0.011	0.028	0.867	0.98	0.698	1	0.623	0.0031	0	0.722	0.124	0.516	0.922	0.0255	0.748	0.824	0.462	0.754	0	0.757	0.976	0.339	0.548	0.97	0.943	1.26e-20	0.562	0.0674	0.28	0.573	0.664	0.87	0.267	0.799	0.365		7.35e-18	0.872	0.0201	0.284	0.072	0.542
	0.0442	1	0.714	0.268	0.929	2	0.952	0.000425	0.665	0.718	0.548	0.776	1	1	0.00981	0.222	1	1	0.89	0.857	0.841	1	0.841	1	0.0243	0.154	0.552	2	1	0.00132	1	0.658	0.909	0.56	1	1	2	0.296	1	1	0.65	0.143		1	1	1	1.5e-10	0.545	0.515
	0.596	2	1	0.268	0.702	2	1	0.837	0.985	1	0.937	0.5	2	0.751	1	0.181	1	0.76	0.00823	1	0.0912	0.481	1	0.923	0.682	1	0.00566	0.449	0.665	0.0276		0.094	0.8	0.458	0.647	0.76	0.12	2	0.736	1	0.0127	0.76		1	0.793	0.5	0.246	0	1
	0.0549	2	0.676	0.269	0.637	1	0.841	1	0.841	1	0.682	0.421	0.837		0.975	1	2	0.196	1	1	0.631	0.429			2	0.658	0.681	0.671	0.411	0.094		0.593	0.786	1	0.658	0.642	0.798	0.691	2	1	0.543	0.159		0.718	0.488	1	0.315	5.18e-05	0.119
	0.682	2	2	0.269	0.526	0.753	2	2	0.793	1	0.181	2	1	1	0.256	0.658	1	0.14	1	0.691	1	0.837			0.412	0.791	1	1	1	2		0.686	1	0.841	0.47	0.921	0.673	0.815	0.691	0.00548	0.642	0.631		2	2	1	1	0.38	0.691
	0.3	1	1	0.272	0.196	0.663	0.892	1	2	1	1	0.00396	0.223	1	0.159	0.665	1	1	1	1	0.76	0.655			0.173	0.133	2	1	1	2		0.343	1	0.748	0.00386	1	1	1	0.756	0.049	1	0.5		1	1	0.113	0.134	1	0.296
	1	2	0.409	0.273	0.00933	0.743	0.0569	0.76	0.691	0.66	1	0.32	0.544	0.0416	0.00206	2	2	1	1	0.154	0.663	0.691	0.666	0.755	0.74	0.142	0.857	0.11	2	1	1	0.5	0.0948	2	0.653	1	0.666	0.93	0.094	1	0.649	1		0.665	1	0.0154	0.659	0.144	0.0675
	0.762	0.358	0.274	0.274	0.322	0.475	0.0192	0.824	0.165	0.249	0.719	0.844	0.0121		0.387	0.37	0.561	0.872	0.609	0.116	0.41	0.542			0.786	0.726	0.189	0.246	0.954	0.611		0.999	0.596	0.193	0.207	0.0373	0.472	0.204	0.623	0.138	0.349			0.319	0.154	0.869	0.347	0	1
	0.513	0.37	0.991	0.275	0.807	0.176	0.205	0.911	0.847	0.176	0.277	0.0111	0.328	0.921	0.842	0.875	0.311	0.885	0.378	0.52	0.692	0.358	0.428		0.914	0.0273	0.141	0	0.84	0.0961		0.222	0.783	0.264	0.975	0.133	0.778	0.049	0.316	7.81e-06	0.471	0.888		0.904	0.719	0.404	0.541	1	0.62
	0.922	0.0152	1.36e-24	0.275	0.778	0.584	0.0606	0.0142	0.858	0.115	0.832	0.165	0.542	2.23e-09	0.199	0.457	0.000399	0.0534	0.577	0.315	0.908	0.0297	0.868	0	0.901	0.243	0.0108	0.928	0.853	0.0351	4.52e-11	0.958	0.228	0.548	0.79	0.00404	0.736	0.376	0.155	0.917	0.852	4.82e-28	0.691	0.342	0.843	4.4e-12	0.711	0.177	0.00715
	0.215	2	0.0307	0.278	0.762	0.759	0.215	1	0.07	1	1	0.411	0.65	1	0.831	1	0.011	1	1	0.269	1	0.681	0.5	0.314	1	0.00643	0.793	0.921	1	1		0.759	1	2	0.00397	0.163	0.749	1	0.649	0.382	0.647	0.793		0.967	3.54e-07	0.793	1	0.785	0.277
	1	1	0.588	0.285	0.681	0.396	2	2	0.159	0.791	1	0.817	0.76	0.000851	0.0772	1	1	0.943	0.768	1	0.0107	0.395	0.0174		0.686	0.744	0.124	1	0.134	0.773		1	1	1	0.067	0.822	1	0.391	0.68	0.798	0.791	0.841		1	1	0.649	0.656	0.0416	5.26e-07
	0.839	0.219	0.447	0.287	0.194	0.184	0.931	0.402	0.576	0.541	0.811	0.483	0.802	0.159	0.33	0.282	0.386	0.172	0.907	0.803	0.341	0.589			0.898	0.874	0.694	0.25	1.79e-24	0.0136		0.279	0.117	0.743	0.997	0.123	0.638	0.126	0.354	0.16	0.903	0.325		0.856	0.265	0.987	0.441	0.451	0.799
	0.0418	0.506	0.818	0.29	0.623	0.553	0.7	2.41e-21	0.932	0.28	0.381	0.425	0.16	0.18	0.146	0.167	0.663	0.628	0.731	0.211	0.819	0.515	0.79	0.925	0.449	0.298	0.641	0.531	0.866	0.496		0.622	0.588	0.486	0.113	3.4e-33	0.933	0.833	0.0491	0.151	0.0358	0.208		0.842	0.598	0.92	0.982	2	0.0894
	1	2	2	0.29	1	1	0.68	0.362	1	0.744	0.671	1	1	1	1	0.658	0.744	0.727	1	1	0.143	0.444	0.857	0.551	0.193	1	0.661	1	1	1	0.277	0.136	1	0.0163	1	0.5	0.748	1	0.451	1	0.764	0.00621		0.665	0.704	0.0002	1	0.614	2
	0.307	1	0.736	0.292	2	0.382	0.774	1	0.294	1	0.753	0.704	2	1	0.154	0.704	1	0.143	0.76	0.0307	0.704	2	0.718	1	2	0.588	0.0774	0.222	1	0.654		0.14	0.647	1	1	0.0127	0.0874	2	0.718	0.691	0.804	1		0.923	1	0.65	0.5	0.857	0.86
	1	0.686	0.857	0.296	0.618	0.0943	0.658	0.11	1	1	0.642	0.656	0.653	0.681	2.97e-06	2	0.675	0.672	0.036	0.133	1	0.159	2	0.184	3.27e-13	1	0.718	0.779	1	0.0633	0.0633	0.000207	1	0.691	0.00824	1	0.47	0.196	1	1	0.283	1		0.889	1	0.768	0.141	1	0.0608
	0.126	0.793	1	0.296	0.318	1	0.648	0.533	0.147	0.573	0.00827	0.573	1	0.558	0.691	1	1	1	0.702	0.631	0.573	2			1	1	0.75	2	0.0831	2		1	1	1	1	0.278	0.793	0.841	0.152	0.736	0.094	0.661		0.718	0.0874	1	2		0.813
	1	0.448	1	0.296	0.681	0.736	1	0.0676	0.772	0.791	0.704	0.5	1		0.954	0.412	1	0.5	0.718	0.159	2	1			0.638	0.0187	0.0368	0.65	0.665	0.0874		0.347	1	0.653	0.3	0.866	0.65	0.159	0.718	1	0.0544			1	1	0.108	1	0.0169	0.874
	0.99	0.181	0.0399	0.296	0.382	0.000356	2	0.614	0.00621	0.391	0.132	0.798	1	0.132	0.793	0.658	1.14e-06	0.159	0.675	0.667	1	1	0.647	0.246	0.825	1	0.857	1	0.0786	0.273		0.673	1	0.00165	0.87	0.857	0.412	0.785	0.912	0.248	0.804	0.108		1	0.000122	0.662	1	0.422	0.658
	0.909	1	0.368	0.296	0.355	1	0.000241	2	0.76	0.76	0.766	1	1	0.157	1	0.795	0.642	0.65	0.00712	0.5	1	0.977	1	1	0.763	1	0.921	1	0.785	0.719		1	0.766	0.79	7.39e-08	0.779	1	0.837	0.453	0.234	1	1		1	1	0.888	0.278	0.0256	1
	0.972	1	0.122	0.297	0.921	1	0.779	0.86	0.669	0.943	0.00316	1	1	0.718	1	0.533	0.147	0.979	1	0.0786	0.173	1			0.658	0.659	0.704	0.718	1	2		0.76	0.74	0.774	1	0.677	1	2	0.0201	0.5	0.638	1		0.142	0.837	0.68	0.269	0.154	1
	0.58	0.56	0.00456	0.297	9.29e-06	1	0.642	1	0.223	2	0.00408	1	0.212	1	0.17	0.0459	1	0.18	0.762	1	2	0.56	1	0.169	0.671	0.07	1	1	1	0.658	0.12	0.364	0.0162	0.775	0.736	1	2	1	1	0.639	0.718	1		3.88e-05	0.00397	0.631	0.5	0.0681	0.0912
	0.0042	0.233	0.537	0.297	0.646	0.153	0.596	0.784	0.117	0.831	0.491	0.734	0.997		0.41	0.413	0.45	0.498	0.307	0.301	0.23	0.877			0.803	0.351	0.201	0.0743	0.998	0.971		0.951	0.472	0.204	0.256	0.241	0.0369	0.977	0.782	0.669	2.87e-34			0.0695	0.164	0.44	0.558	0.662	8.03e-09
	0.676	0.0103	0.654	0.298	0.514	0.923	0.896	0.902	0.841	0.888	0.926	0.0807	0.846	0.959	0.54	0.356	0.715	0.759	0.553	0.698	0.227	0.27	0.891		0.622	0.623	0.583	0.764	0.727	0.323		0.321	0.94	0.943	0.955	0.276	0.337	0.973	0.694	0.877	0.227	0.869		0.951	0.504	0.374	0.587	0.647	0.16
	0.062	0.866	0.898	0.299	0.479	1.09e-33	0.373	0.691	0.455	0.398	0.744	0.203	0.363	0.196	0.873	0.229	5.77e-19	0.624	0.534	0.423	0.684	0.402	0.111	0.965	0.121	0.213	0.11	0.369	0.126	0.584		0.165	0.7	0.312	0.964	0.0977	0.806	0.0371	0.939	0.0814	0.0977	0.153		0.347	3.11e-22	0.187	0.727	0.657	0.597
	0.507	1	2	0.301	0.551	2	0.11	0.841	1	1	0.749	1	1	1	1	0.962	0.0984	1	0.00172	1	0.704	0.638	2	1	0.669	0.159	0.76	0.804	2	0.76		1	0.805	1	1	0.106	1	0.817	0.642	0.242	0.798	0.648		0.665	0.866	0.653	0.0369	0.0103	1
	1	1	1	0.31	1	1	0.376	0.222	1	0.681	0.631	1	0.753	0.76	1	0.776	0.783	0.026	0.5	0.0569	1	1	1	0.192	0.545	1	0.0874	0.498	0.665	0.0952		0.785	2	0.0416	0.704	0.658	0.89	0.647	1	0.197	1	0.207		0.654	0.656	4.86e-11	2	1	1
	0.674	0.943	0.00983	0.311	0.546	0.042	0.635	0.631	0.61	0.498	0.836	0.166	0.336	0.401	0.525	0.482	0.122	0.689	0.131	0.838	0.487	0.42			0.7	0.401	0.531	0.205	0	0.47		0.871	0.697	0.427	0.707	0.931	0.807	0.0237	0.153	0.273	0.422	0.969		0.509	0.679	0.282	0.433	0.382	0.0786
	0.341	0.573	0.991	0.315	0.386	0.972	0.0886	0.26	0	0.781	0.84	0.583	0.867	0.214	0.802	0.698	0.646	0.0263	0.48	0.105	0.576	0.946	0.864	0.494	0.53	0.752	1.01e-19	0.0567	0.617	0.331		0.599	0.727	0.712	0.657	0.858	3.93e-25	0.678	0.0639	0.779	0.097	0.05		0.389	0.768	0.734	0.184	1	0.811
	0.802	0.707	6.97e-24	0.319	0.209	0.462	0.604	0.772	0.914	0.979	0.387	0.497	0.788	0	0.944	0.376	0.191	0.0978	0.615	0.825	0.496	0.971	0.89	0	0.958	0.706	0.0141	0.814	0.489	0.563	3.04e-26	0.555	0.422	0.642	0.27	0.427	0.501	0.226	0.0179	0.0812	0.947	0	1	0.683	0	0	0.305	0.0433	0.848
	0.846	0.762	0.299	0.32	0.328	0.719	0.0327	0.402	0.0331	0.863	0.799	0.661	0.516	0.381	0.217	0	0.00332	0.0959	0.312	0.0234	0.434	0.476	0.783	0.842	0.568	1.05e-21	0.8	0.000854	0.186	0.654	0.00535	0.223	0.0428	1.22e-29	0.174	0.476	0.0267	0.762	0.475	0.194	0.842	0.588		1.53e-11	0.963	0.239	0.981	0.108	1
	0.693	1	0.757	0.321	0.786	2	0.932	0.0228	0.564	0.793	0.841	0.704	0.0647	0.934	1	1	0.545	1	0.649	0.256	1	2	1	0.954	0.631	0.76	1	0.122	0.845	0.857		1	0.382	2	0.86	0.143	0.841	0.647	1	0.0428	0.656	1		0.659	0.0142	0.0127	0.00643	1	0.76
	0.0376	1	1	0.321	2	1	0.5	0.817	0.718	1	0.296	0.804	2	1	0.0416	1	0.295	0.642	0.857	1	0.815	0.5	0.00658		0.598	0.551	0.736	0.642	1	0.579		0.036	0.681	0.704	1	0.681	0.571	1	0.396	0.663	0.638	0.774		1	1	1	2		0.756
	0.168	0.752	0.816	0.321	0.00807	0	0.79	0.892	0.0505	0.0549	0.666	0.198	0.472	0.208	0.3	0.947	0.302	0.378	0.255	0.267	0.178	0.269	0.977	0.576	0.658	0.339	0.158	0.131	0.984	0.348		0.395	0.724	1.28e-20	0.113	0.688	0.659	0.189	0.478	0.304	0.0285	0.678		0.745	0.876	0.409	0.749	0.652	1
	1	1	1	0.324	1	0.903	0.0121	0.5	0.825	0.367	1	0.941	1	0.669	0.673	0.0786	0.00188	1	0.661	0.583	1	0.000368	2	1	1	0.3	0.793	0.744	0.656	0.659		1	1	0.647	0.000417	0.477	0.526	0.664	1	1	0.948	0.849		1	0.000325	1	1	0.845	2
	0.99	0.397	1	0.331	0.691	1	0.000168	1	2	0.11	0.131	0.0786	0.753	1	1	0.773	1	0.664	0.518	1	1	1	0.159	0.112	0.736	0.669	0.458	0.24	0.412	1		2	2	0.897	0.122	0.76	1	2	1	0.797	1	0.119		2	0.143	1	0.0371	1	0.0169
	0.228	1	1	0.331	0.704	0.76	1	0.736	0.18	0.249	9.7e-09	1	1	0.815	1	2	0.841	0.0307	0.741	1	0.654	0.255			1	1	0.879	1	0.673	0.159		1	0.0305	1	0.444	0.841	0.283	0.837	0.0884	1	0.658	0.119		0.12	0.155	0.793	0.22	0	1
	0.787	0.959	0.392	0.335	0.504	0.465	0.27	0.498	0.676	1.9e-26	0.328	0.151	0.408	0.00902	0.117	0.981	0.767	0.0651	0.0262	0.933	0.983	0.404	0.0842		0.831	0.891	0.603	0.145	0.691	0.0983		0.467	0.684	0.146	0.161	0.934	0.121	6.04e-34	0.728	0.224	0.658	0.0887		0.214	0.253	0.769	0.402	0.00153	0.686
	1	1	1	0.336	2	1	1	0.0654	0.537	0.673	0.691	0.675	0.8	0.793	1	0.0594	1	1	0.642	0.223	1	0.768	0.649	0.751	0.681	1	1	0.411	0.773	0.66	0.665	0.391	0.793	1	0.91	0.477	0.665	0.0184	0.658	0.742	0.824	0.573		0.000127	0.0875	0.171	1	0.648	1
	0.646	0.41	2	0.338	1	0.396	0.0564	1	0.425	1	0.704	1	1	0.269	1	0.882	0.107	0.949	0.653	1	0.0569	0.204			0.867	1	0.864	1	1	0.704		0.153	1	2	1	0.66	1	0.638	0.285	1	0.0163	0.653		0.395	0.768	0.86	1	1	0.0576
	1	0.0136	1	0.342	1	0.819	0.691	2	1	0.744	2	1	1	0.845	1	0.837	0.223	0.691	0.656	1	0.804	0.181			1	1	0.649	1	0.239	0.207		1	0.793	1	1	0.704	0.739	0.396	2	0.447	0.147	0.652		0.755	0.582	0.346	0.681	1	0.396
	0.841	1	2	0.342	0.928	0.169	1	2	2	1	0.167	0.86	0.0786	1	0.256	1	1	0.656	0.727	1	0.766	0.841	2	0.0327	1	1	0.662	0.573	0.0569	0.249	0.647	0.0102	0.665	0.0912	0.751	2	0.681	0.691	1	1	0.751	0.094		1	1	0.909	0.0245	0.684	0.5
	0.416	1	0.0647	0.347	0.744	0.0444	0.146	1	0.5	1	1	0.933	0.72	1	0.0235	2	0.0099	0.691	0.693	0.754	1	0.343			0.854	0.0148	0.0307	0.423	0.3	0.485		0.658	0.316	0.819	2	0.331	0.439	0.681	1	0.793	2	0.675		1	0.331	0.181	1	0.832	0.151
	0.407	1	0.653	0.353	1	0.000459	0.776	0.246	1	0.778	0.736	0.396	1	0.663	0.749	1	0.895	1	0.382	0.665	1	1			1	2	0.17	0.07	0.0127	0.676		0.256	0.631	0.172	0.868	0.87	0.106	1	0.787	0.848	1	0.631		0.653	0.5	0.793	1	0.658	0.185
	0.515	1	0.107	0.356	1	1	0.00333	0.0368	0.369	0.159	1	1	0.665	1	1	0.5	0.707	0.00977	0.76	0.889	0.545	0.704	0.396	1	0.814	0.675	0.295	0.0576	1	1		0.652	0.491	1	0.000317	0.321	1	1	0.709	0.667	0.0327	0.399		0.291	0.153	1	1	0.906	1
	0.909	0.629	0.231	0.358	0.41	0	0.604	0.683	0.546	0.732	0.522	0.148	0.435	0.376	0.163	0.702	1.54e-20	0.505	0.441	0.99	0.799	0.0593	0.0191	0.667	0.58	0.388	0.364	0.393	0.784	0.664		0.132	0.997	2.39e-33	0.289	0.000838	0.0571	0.132	0.36	0.53	0.032	0.508		0.00414	0.376	0.645	0.0586	0.658	0.793
	1	2	1	0.358	5.59e-05	2	0.675	0.751	1	0.673	1	0.0601	0.832	1	0.0314	0.294	2	1	1	1	2	1	0.841	0.434	1	2	1	0.779	0.87	0.674	0.736	0.762	1	0.147	1	1	2	1	0.631	0.578	1	0.96		0.0151	0.0569	1	1	0.656	0.681
	1	0.718	0.134	0.361	0.672	0.394	0.8	1	0.222	0.718	0.967	0.184	2	0.0544	1	0.331	0.14	2	0.5	0.681	0.45	1	1	1	0.123	0.762	0.00988	0.0241	0.11	0.691	1	0.00254	0.931	1	1	1	0.793	1	0.163	0.76	0.675	1		1	0.921	0.0879	8.07e-06	0.65	1
	0.0987	0.938	0.911	0.364	0.833	0.879	0.55	0.76	0.925	0.497	0.959	0.856	0.613		0.0517	0.465	0.831	0.339	0.379	0.69	0.969	0.151			0.595	0.718	0.6	0.279	0.149	0.654		0.989	0.0859	0.587	0.594	0.945	0.848	0.806	0.0186	0.778	0.209			0.997	0.849	0.831	0.15	0.779	0.422
	0.161	0.193	0.326	0.367	0.935	0.723	0.286	0.0329	0.301	0.978	0.213	0.602	0.0894	0.357	0.61	0.0753	0.935	0.45	0.519	0	0.538	0.0229	0.852		0.584	0.142	0	0.123	0.972	0.731		0.45	0.289	0.201	0.36	0.664	0.995	0.794	0.508	0.232	0.61	0.15		0.794	0.0658	0.0335	0.669	1	0.642
	1	1	2	0.369	0.658	0.647	1	0.618	0.793	1	0.159	2	2	0.681	1	2	1	0.665	0.857	1	1	0.0276	1	1	1	2	1	0.411	0.00898	1		0.0339	2	0.877	1	0.0371	1	0.673	0.76	0.649	1	0.649		0.844	0.296	1	7.39e-10	0.305	0.159
	0.454	0.691	0.327	0.369	0.342	0.731	0.499	0.464	0.573	0.872	4.5e-30	0.753	0.261	0.708	0.366	0.643	0.167	0.121	0.575	0.635	0.516	0.666			0.818	0.469	0.964	0.679	0.658	0.29		0.559	0.504	0.78	0.183	0.819	0.0816	0.289	3.58e-20	0.934	0.552	0.186		0.162	0.442	0.105	0.443	1	1
	0.951	0.602	0.643	0.37	0.855	0.139	9.05e-37	0.618	0.997	0.0514	0.379	0.105	0.606	0.00877	0.869	0.296	0.0882	0.0233	0.432	0.253	0.778	0.513	0.545	0.117	0.919	0.525	0.555	0.638	0.916	0.625		0.0446	0.727	0.329	1.04e-21	0.35	0.259	0.957	0.0817	0.637	0.151	0.158		0.0879	0.00145	0.228	0.0718	0.498	1
	0.817	0.15	0.777	0.371	0.572	0.0176	3.38e-24	0.647	0.736	0.706	0.497	0.0362	0.0314	0.293	0.143	0.0577	2.28e-35	0.324	0.381	0.522	0.402	0.154	0.202	0.388	0.195	0.231	0.0652	0.854	0.21	0.372		0.447	0.72	0.72	0	0.948	0.249	0.805	0.421	0.45	0.489	0.691		0.937	2.44e-29	0.596	0.339	0.068	0.647
	0.549	1	1	0.374	0.0228	2	0.659	0.00621	0.632	1	1	1	0.631	0.379	4.74e-06	1	1	0.661	2	0.47	0.814	2	0.263	0.585	1	0.00429	1	0.368	0.857	0.762	1	0.653	0.301	1	0.782	0.0912	1	0.791	0.912	0.736	0.748	0.691		0.686	0.65	1	0.107	0.656	2
	1	0.842	0.63	0.376	1	0.691	0.374	0.866	0.754	0.113	1	0.256	1	1	1	1	0.223	1	0.000894	0.0103	0.691	1	0.332	0.293	1	0.285	1	0.121	0.779	0.762		0.65	1	0.744	2	0.0874	1	1	0.283	0.91	0.657	0.374		0.817	1	0.0371	2.44e-07	0.806	0.148
	0.494	0.114	0.14	0.376	0.888	5.83e-21	0.781	0.0178	0.467	0.0369	0.163	0.249	0.736	0.846	0.0615	1.97e-10	0.83	0.909	0.0689	0.0546	0.792	0.135	0.968	0.00335	0.81	0.965	0.667	0.431	0.972	0.735	0.052	0.251	0.257	0	0.146	0.47	0.214	0.13	0.541	0.249	0.575	0.315		1.24e-36	0.968	0.65	0.573	1	0.00171
	0.265	1	0.759	0.385	0.00842	0.321	0.817	0.455	0.681	0.739	0.791	0.911	1	1	0.75	1	0.852	1	0.00392	1	1	0.793	1	0.145	0.882	0.793	0.00254	1	0.573	1		1	0.704	2	0.941	0.56	1	1	0.284	0.165	1	0.752		0.435	0.718	0.437	1	0.47	0.611
	0.948	0.859	0.122	0.387	0.839	0.791	0.00803	0.276	0.91	0	0.972	0.65	0.566	0.778	0.421	0.0118	0.612	0.976	0.655	0.691	0.759	0.842	0.287		0.278	0.0845	0.56	0.613	0.0108	0.0793		0.56	0.378	0.564	0.24	0.676	0.666	6.03e-37	0.427	0.99	0.177	0.097		0.0608	0.0318	0.382	0.258	1.19e-06	0.84
	0.226	0.495	0.651	0.39	0.252	0.955	0.731	0.322	0.283	0.639	3.62e-05	0.665	0.898	0.144	0.997	0.35	0.497	0.227	0	0.979	0.68	0.917	0.884	0.207	0.671	0.584	0.831	0.733	0.636	0.917		0.0467	0.75	0.909	0.994	0.967	0.276	0.968	0.817	0.431	0.886	0.535		0.908	0.273	0.851	1.07e-26	0.451	1
	0.52	0.609	0.419	0.39	0.467	0.596	0.867	0.0489	2.06e-32	0.499	0.736	0.99	0.428	0.267	0.5	0.706	0.824	0.353	0.694	0.91	0.0677	0.778	0.0738	0.764	0.982	0.539	0	0.311	0.668	5.83e-07		0.813	0.841	0.872	0.0202	0.282	5.76e-36	0.849	0.721	0.707	0.0736	0.155		0.0151	0.61	0.556	0.763	1	0.418
	1	0.753	1	0.391	0.11	0.197	0.262	0.266	0.781	1	0.263	2	1	0.825	1	1	0.462	1	0.66	0.347	0.303	2	0.776		0.774	0.681	0.223	0.45	0.665	0.613		0.648	1	0.744	1	0.0416	1	1	0.841	1	1	0.252		1	1	1	0.5	0.787	0.11
	1	2	1	0.395	0.0874	2	1	0.736	1	1	1	0.841	1	0.934	2	0.76	0.000617	0.658	0.773	0.246	0.75	0.0416	0.647	0.407	0.11	2	1	0.396	0.649	2		0.0127	0.349	1	0.564	0.0786	1	0.666	1	0.00353	0.638	0.295		0.259	0.0107	1	1	0.675	0.302
	0.674	1	0.14	0.395	0.379	0.0443	0.412	0.723	1	0.56	0.663	1	0.159	0.65	1	0.712	0.0104	1	0.285	0.76	2	1	0.171	0.408	0.407	0.215	0.747	0.396	1	1		2	2	1	0.347	0.0228	0.937	1	0.00715	0.768	0.196	0.0228		0.0544	0.000228	0.89	1	0.5	0.5
	1	0.762	0.719	0.395	1	0.793	0.652	0.647	0.744	1	0.653	0.515	1	1	2	0.0489	0.937	0.532	1	0.653	0.736	1	0.704	1	0.0587	2.79e-07	0.665	0.656	1	0.62	0.845	0.888	1	0.687	1	0.00896	0.451	0.718	2	0.638	1	1		0.569	0.159	0.268	1	0.718	1
	1	0.736	2	0.395	2	0.921	0.0371	1	1	0.702	1	1	1	0.0154	0.0874	1	1	1	1	0.0174	0.0544	4.72e-06			0.58	1	1	0.47	0.841	0.642		0.18	0.819	0.159	2	1	1	1	1	0.882	0.0912	0.327		0.751	0.661	0.171	1	0.0544	0.0479
	0.11	0.296	0.0264	0.395	0.227	1	0.151	0.181	0.159	1	0.658	0.882	1	0.0416	1	0.0594	1	0.515	0.647	0.693	2	1	2	1	0.653	0.76	1	1	1	0.0926		0.13	0.844	1	0.14	6.24e-06	0.631	1	0.881	1	1	1		0.159	0.435	1.09e-07	1	1	1
	1	1	1.66e-05	0.396	1	1	0.659	2	0.296	1	0.758	0.793	1	1.83e-05	0.673	1	0.76	0.352	1	0.704	1	1	1	0.426	0.029	0.0628	0.336	0.00408	0.704	0.819	2.43e-05	1	0.159	2	1	1	2	0.837	0.447	0.688	1	0.00454	0.252	1	0.0654	0.565	1	0.0252	0.762
	0.396	0.652	0	0.4	0.668	0.291	0.227	0.953	0.35	0.528	0.0482	0.53	0.0133	0	0.903	0.975	0.0735	0.213	0.984	0.197	0.201	0.497	0.295	1.97e-27	0.689	0.195	0.194	0.473	0.601	0.709	0	0.8	0.272	0.445	0.336	0.611	0.948	0.843	0.876	0.65	0.255	0	0.642	0.918	0.467	0	0.404	0.000622	1
	0.801	1	2	0.401	0.614	0.671	0.845	0.451	1	1	1	0.86	1	2	0.618	0.642	0.647	2	0.857	0.555	1	0.704	1	0.297	1	0.727	0.841	1	0.658	1	0.653	1	1	0.00463	0.126	1	1	1	0.018	1	0.0616	2		6.54e-06	0.639	1	0.5	0.661	0.72
	0.883	0.96	0.494	0.403	0.744	0.347	0.883	0.62	0.351	0.136	0.672	0.934	0.782	0.443	0.124	0.844	0.288	0.17	0.165	0.549	0.207	0			0.56	0.485	0.16	0.7	0.838	0.956		0.985	0.673	0.717	0.0577	0.15	0.633	0.342	0.0469	0.815	0.188	0.49		0.0227	0.919	0.848	0.404	0.277	0.428
	0.208	0.787	0.0982	0.404	0.899	1.75e-24	0.871	0.324	0.662	0.859	0.524	0.431	0.52	0.809	0.375	2.05e-21	0.97	0.891	0.873	0.239	0.39	0.662	0.279	0.649	0.488	0.116	0.126	0.569	0.154	0.385	0.026	0.653	0.948	0	0.0513	0.36	0.2	0.574	0.25	0.734	0.817	0.477		1.14e-16	0.936	0.118	0.253	4.59e-11	0.924
	0.175	0.172	0.833	0.407	0.03	0.596	0.486	0.668	0.965	0.792	9.77e-32	0.731	0.325	0.926	0.247	0.505	0.568	0.22	0.337	0.96	0.45	0.528			0.464	0.578	0.568	0.378	0.953	0.51		0.433	0.902	0.457	0.783	0.587	0.157	0.115	0	0.221	0.725	0.2		0.579	0.0407	0.468	0.716	0.709	1
	0.228	0.595	0.869	0.408	8.61e-37	0.0623	0.848	0.479	0.226	0.55	0.319	0.203	0.692	0.194	0.257	0.303	0.879	0.34	0.298	0.626	0.946	0.594	0.907	0.913	0.36	2.08e-25	0.775	0.32	0.438	0.896	0.336	0.755	0	0.267	0.0444	0.286	0.145	0.749	0.17	0.703	0.452	0.792		0.907	0.456	0.922	6.19e-33	0.963	0.467
	1	0.495	0.741	0.409	0.907	0.916	1	0.0511	1	1	0.723	0.647	1		1	0.665	1	0.841	1	0.43	1	0.379			0.647	0.836	1	0.841	0.664	0.0258		1	0.173	0.857	0.382	1	0.029	0.159	2	1	1	0.0335		0.819	1	0.76	1	0.346	0.89
	0.506	1	0.666	0.411	1	2	1	2	0.86	4.52e-15	0.654	2	0.86	0.744	0.841	0.215	0.661	0.207	0.675	1	2	0.691	0.571		2	1	0.451	1	1	0.269		0.785	0.624	1	1	1	0.659	1.69e-05	2	1	1	2		0.353	0.173	0.943	0.14	2	0.379
	1	0.72	1	0.411	0.658	0.837	1	0.656	1	0.0153	1	0.477	1	0.000439	0.622	0.173	1	0.669	1	1	1	0.0948	0.246	0.000466	0.704	0.614	0.223	0.653	1	1	1	0.0225	0.462	1	0.652	0.124	1	0.654	2	0.631	0.647	0.0377	0.0023	0.793	1	0.0117	1	0.143	0.856
	0.333	0.657	0.0912	0.412	0.195	1	1	0.0377	0.841	0.889	0.691	0.0307	1	0.0912	1	0.0565	0.0912	0.736	1	0.748	0.181	0.665	1	0.108	0.222	0.000763	1	1	0.718	0.296	0.296	1	0.841	1	0.997	0.868	2	1	2	2	0.418	2		0.000621	1	1	1	1	0.341
	0.508	1	0.0874	0.412	1	0.676	0.761	0.647	0.658	0.0368	0.571	1	0.0786	1	0.033	1	0.84	0.704	1	0.285	0.882	0.666	2	0.0722	0.0182	1	0.658	0.555	0.0903	1	0.656	0.779	1	0.639	1	1	0.718	2	1	1	0.159	0.837		0.704	0.00951	1	0.0105	0.533	1
	0.505	1	2	0.412	0.732	0.664	0.5	1	0.781	1	0.296	2	1	0.453	0.841	0.867	1	0.647	0.841	1	1	0.666			2	0.882	2	1	1	0.675		1	0.642	0.841	2	1	0.647	1	0.638	0.521	0.845	1		1	0.5	0.832	1	1	0.0133
	0.364	0.793	1	0.412	1	0.412	0.196	0.664	0.786	0.638	1	1	1		0.134	0.686	1	0.824	0.24	0.396	1	0.347			0.154	1	0.666	0.671	1	0.787		1	0.888	0.5	2	0.346	0.691	0.205	1	0.382	0.238	1		2	0.0416	0.242	0.653	0.438	0.00361
	0.844	0.603	0.568	0.415	0.0318	0.606	0.175	0.972	0.315	0.872	0.000222	0.549	0.186	0.857	0.000204	0.162	0.0794	0.957	0.647	0.0897	0.0616	0.409			0.501	0.238	0.856	0.668	0	0.0186		0.822	0.151	0.954	0.476	0.8	0.628	0.967	0.309	0.108	0.146	0.00466		0.133	0.227	0.988	0.598	1	1.33e-08
	0.897	2	0.0645	0.418	0.00951	0.736	0.86	1	0.781	0.0101	0.937	1	0.65	0.0702	0.651	0.651	1	0.346	1	0.857	0.47	0.882	1		0.666	0.658	0.43	1	0.666	0.14		1	0.762	0.631	0.0248	0.11	0.0276	0.675	1	0.151	1	0.941		1	0.0958	0.793	2		2
	0.445	1	0.837	0.418	1	1	1	1	1	0.796	1	0.967	1	0.5	0.222	0.967	1	0.159	4.53e-12	0.391	1	0.196	0.00316	0.8	1	1	0.837	2	0.00967	0.0528		2	0.704	0.761	1	0.704	0.664	0.5	0.719	0.00951	1	1		0.647	2	0.716	0.347	0.0635	1
	1	0.0544	1	0.419	0.453	0.0228	4.06e-11	1	1	0.882	1	0.0569	1	1	0.196	0.0786	0.361	1	0.658	0.522	0.759	0.647	0.653	0.661	1	1	1	0.143	1	1		1	0.73	0.422	1.6e-05	2	0.545	0.867	0.654	1	0.787	1		0.763	8.69e-11	0.675	1	2	0.702
	1	1	0.409	0.422	0.331	0.5	0.0127	0.76	0.451	0.841	0.927	0.338	1	0.0561	0.57	0.744	0.0219	1	1	2	0.921	0.251	1	0.173	2	1	2	1	1	0.666		0.704	0.817	1	0.76	1	0.86	0.0385	1	0.664	1	1		0.759	0.114	0.000154	0.11	0.305	0.094
	0.463	1	0.842	0.43	0.815	2	0.159	1	0.108	0.76	1	0.0569	0.691		0.0786	0.0907	0.786	1	0.159	0.00408	0.948	0.769			2	1	1	2	0.108	1		1	0.731	1	0.194	0.691	0.653	0.00539	2	0.822	0.00173			0.0531	1	0.5	0.00419	0.5	0.539
	0.478	0.832	1	0.433	0.0105	0.831	1	2	1.19e-08	1	2	0.704	0.658	0.532	0.665	1	0.921	0.791	1	0.76	0.762	1	1	0.185	1	2	0.673	0.0228	0.558	0.877		0.36	0.159	1	1	1	1	1	1	2	0.0127	1		0.0848	0.277	0.22	2	0.495	0.5
	0.781	0.744	1	0.437	1	0.152	0.134	0.142	1	0.857	1	1	1		1	1	0.159	0.395	1	1	0.0457	0.214			0.691	2	2	0.108	2	0.268		0.814	0.68	0.214	0.571	1	0.0633	0.00436	1	0.396	1	2		0.324	0.374	0.0248	1	0.11	0.508
	1	0.631	0.841	0.443	0.638	0.0544	1	2	0.76	0.5	1	0.159	1		0.17	0.804	1	0.738	0.704	0.934	0.56	0.11			0.909	1	0.841	0.181	0.255	0.159		1	2	0.642	0.0162	0.5	0.86	1	2	1	0.843	1		0.877	1	0.5	0.142	0.704	1
	0.118	0.212	1	0.443	0.321	0.297	0.65	1	0.702	1	0.309	1	0.375	1	0.391	0.451	0.662	1	2	0.0011	0.673	8.86e-06			0.665	0.00408	1	0.647	2	0.00164		1	2	1	1	1	0.385	1	0.412	0.0416	0.234	0.000512		1	0.793	1	1	0.885	1
	1	1	0.108	0.443	0.73	0.506	1	1	1	0.843	0.76	0.0154	1	1	1	0.49	1	0.00898	1	1	2	0.718	0.751	0.754	0.021	1	1	0.655	0.744	0.651		0.00891	0.662	1	1	0.832	0.0544	0.00204	0.667	0.844	0.841	0.649		1	1	0.00533	0.631	0.242	0.00213
	1	0.638	1	0.445	0.837	0.195	0.168	0.804	1	2.05e-05	0.837	1	1	0.5	0.295	1	0.493	0.841	0.762	0.5	0.68	0.292	0.841		2	1	1	0.701	0.681	0.733		1	0.591	0.159	1	2	1	0.0064	1	0.256	0.857	0.00951		0.215	0.0248	0.0368	0.483	1	0.451
	0.222	0.882	1	0.447	1	0.937	0.447	1	2	1	1	0.435	0.0169	0.948	1	0.412	1	0.142	0.841	1	0.681	0.736			0.665	0.285	0.68	1	1	0.142		1	0.773	1	0.266	2	0.773	2	0.857	1	1	0.358		2	0.289	2	0.766	0.0307	1
	1	0.675	0.607	0.447	1	1	0.924	0.774	0.693	0.86	1	0.159	0.469	0.222	1	2.01e-05	0.5	0.346	1	1	0.7	0.22	1	1	0.0127	0.000772	1	1	0.718	0.173	0.233	1	0.748	0.00191	0.657	0.0225	1	1	2	0.00222	0.451	0.8		0.0258	0.657	0.649	2	0.299	1
	0.79	0.175	0.71	0.448	0.487	0.156	0.193	0.332	0.869	0.651	0.655	0.583	0.57	0.647	0.754	0.258	1.51e-33	0.586	0.982	0.156	0.952	0.175	0.847	0.948	0.518	0.317	0.343	0.223	0.733	0.262		0.209	0.982	0.671	0.681	0.581	0.208	0.412	0.172	0.318	0.631	0.933		0.0978	1.26e-18	0.171	0.601	0.0099	0.000412
	1	1	0.649	0.451	0.0307	0.533	0.691	0.00906	0.223	1	0.87	0.691	0.0919	0.3	1	0.274	1	0.762	0.791	0.396	1	0.682	2	2	0.396	0.132	0.013	0.791	0.311	1		2	1	0.8	2	0.946	1	0.842	1	2	0.929	1		2	1	1	1	0.0193	0.0219
	0.278	0.29	0.855	0.453	0.479	0.407	0.522	0	0.781	0.75	0.638	0.329	0.633	0.862	0.0827	0.649	0.277	0.964	0.648	0.697	0.279	0.279	0.306	0.0386	0.83	0.53	0.83	0.748	0.819	0.391		0.671	0.0285	0.384	0.393	0	0.239	0.852	0.511	0.716	0.186	0.459		0.732	0.471	0.44	0.397	4.41e-05	0.658
	0.868	0.603	0.856	0.455	0.699	0.928	0.0682	0	0.842	0.672	0.644	0.669	0.223	0.649	0.426	0.341	0.473	0.408	0.951	0.82	0.742	0.7	0.607	0.791	0.0736	0.24	0.291	0.000241	0.882	0.457		0.721	0.272	0.289	0.532	1.52e-15	0.202	0.0228	0.366	0.884	0.189	0.977		0.808	0.25	0.076	0.364	0.147	0.757
	0.936	0.271	0.729	0.459	0.311	0.526	0.586	0.923	0.981	0.42	0.179	0.937	0.318	0.681	0.103	0.814	0.24	0.649	0.791	1.54e-20	0.428	0.0794	0.000212		0.723	0.445	0.953	0.189	0.768	0.999		0.606	0.438	0.813	0.855	0.333	0.438	0.708	0.116	0.748	0.763	0.325		0.325	0.468	0.665	0.736	0.523	0.000222
	0.83	0.0705	0.584	0.46	0.187	0.248	0.545	0.909	0.737	0.868	0.191	0.000324	0.278	0.482	0.0964	0.936	0.469	0.211	1.42e-36	0.866	0.44	0.762	0.52	0.999	0.831	0.798	0.725	0.509	0.199	0.488		0.00972	0.737	0.834	0.568	0.195	0.997	0.785	0.493	0.784	0.416	0.99		0.449	0.0651	0.0246	0	0.106	1
	1	1	0.665	0.462	0.649	0.097	1	0.681	0.00988	2	0.223	2	0.445	0.653	0.786	0.719	0.718	1	0.793	1	1	1	1	0.0294	1	0.669	1	0.0163	1	1		0.614	0.719	0.837	1	0.0316	0.00621	1	0.11	2	0.5	0.686		0.943	0.0786	0.658	0.675	1	1
	0.859	0.268	0.86	0.466	0.185	0.276	0.358	0.858	0.339	0.235	0.327	0.62	6.27e-31		0.647	0.531	0.833	0.307	0.391	0.117	0.0718	0.254			0.503	0.596	0.0486	0.142	0.463	0.299		0.461	0.267	0.759	0.468	0.834	0.909	0.15	0.929	0.587	0.634			0.65	0.0171	0.051	0.724	0.759	0.496
	0.227	0.946	0.294	0.467	3.55e-13	0.527	0.908	0.287	0.22	0.347	0.146	0.464	0.252	0.901	0.711	1.23e-29	0.1	0.42	1	0.0161	0.33	0.273	0.657	0.569	0.788	0	0.322	0.572	0.674	0.974	0.768	0.926	0	0.625	0.662	0.0914	0.691	0.486	0.443	0.928	0.814	0.126		1.67e-21	0.0936	0.00605	5.6e-20	0.0569	0.88
	1	0.343	0.188	0.468	0.793	0.5	2	0.841	0.264	0.704	0.094	1.66e-05	1	0.185	1	0.66	1	0.0252	1	0.132	0.647	0.0228			0.681	1	0.0162	0.159	0.768	0.967		2	1	0.656	1	0.793	0.407	0.638	0.11	0.614	0.744	0.874		0.968	0.744	1	1	1	1
	0.498	1	1	0.469	1	0.86	1	0.212	0.718	0.318	0.535	0.675	0.124	1	0.134	1	0.0569	1	0.395	0.0958	1	1	0.88	0.636	0.07	0.875	0.5	2	0.673	0.321	0.736	0.631	0.438	0.571	1	0.665	0.396	0.011	1	0.0371	1	0.5		0.236	0.658	1	4.25e-05	0.736	0.5
	0.897	0.768	0.718	0.469	0.671	0.91	1	1	0.631	1	1	0.814	0.0874	0.817	0.103	0.0235	1	1	0.671	1	0.0344	0.0457	0.663	0.093	0.548	0.0397	0.358	1	1	0.331	0.204	1	4.35e-07	0.323	1	0.256	0.0063	1	0.159	0.893	0.929	0.5		0.451	1	0.665	0.798	0.272	1
	0.252	0.672	0.578	0.471	0.297	0.715	0	0.875	0.927	0.0926	0.873	0.478	0.958	0.515	0.254	0.152	0	0.206	0.356	0.45	0.00845	0.863	0.832	0.0618	0.669	0.622	0.0796	0.4	0.444	0.989		0.709	0.377	0.194	0	0.621	0.385	0.971	0.513	0.242	0.993	0.256		0.407	0	0.337	0.659	0.0569	0.937
	0.451	0.869	0.67	0.475	0.296	0.0416	0.66	1	1	0.736	0.124	0.136	1	1	2	2	0.74	1	0.777	0.526	1	3.13e-09			1	1	0.22	0.0907	0.038	1		0.673	1	0.718	1	0.988	0.321	1	0.973	2	0.107	0.68		0.721	1	1	1	0.895	0.76
	0.488	0.00203	0.723	0.476	0.202	0.715	0.248	0.269	0.839	0.132	0	0.409	0.0869	0.739	0.25	0.301	0.435	0.216	0.0509	0.596	0.0578	0.0961			0.0873	0.132	0.352	0.856	0.641	0.121		0.58	0.176	0.633	0.458	0.0468	0.0473	0.68	0	0.77	0.935	0.181		0.706	0.0846	0.618	0.00705	1	0.256
	0.0148	0.831	0.319	0.476	0.74	0.141	0.258	0.0822	0.399	0.191	0.893	0.529	0.228	0.678	0.56	0.431	0.0544	0.759	0.867	0.185	0.932	0.974			0.195	0.59	0.387	0.038	0.681	0.843		0.208	0.304	0.401	0.0582	0.914	0.173	0.284	0.16	0.76	0.322	0.532		0.0132	0.334	0.955	0.597	0.285	1.28e-11
	0.264	0.0589	0.838	0.477	0.384	0	0.613	0.295	0.652	0.673	0.418	0.944	0.657	0.0769	0.543	0.472	0	0.703	0.43	0.11	0.66	0.828	0.656	0.018	0.875	0.169	0.564	0.151	0.369	0.181		0.501	0.423	0	0.806	0.496	0.454	0.187	0.43	0.906	0.124	0.39		0.719	6.67e-25	0.874	0.215	0.719	1
	0.725	0.665	0.714	0.478	0.24	0.3	1	0.411	1	0.65	2	2.09e-22	0.5	0.906	0.751	0.552	0.651	0.704	1	1	0.785	1			0.649	0.0127	1	0.658	0.256	0.907		0.572	2	0.76	1	1	0.68	1	1	1	0.673	1		0.666	0.849	0.666	1	0.653	1
	0.736	0.344	0.556	0.482	0.848	0.814	0.212	0.724	0.766	0.341	0.755	0.764	0.653	0.965	0.145	0.429	0.0319	0.73	0.61	0.965	0.9	0.393			0.984	0.147	0.012	0.833	8.31e-24	0.158		0.506	0.0475	0.846	0.336	0.869	0.554	0.74	0.483	0.3	0.345	0.434		0.49	0.947	0.249	0.514	0.822	1
	0.395	0.717	0.597	0.486	0.381	0.945	0.662	0.403	0.188	0.129	0.158	0.418	0.701	0.169	0.378	0.208	0.433	2.67e-20	0.629	0.35	0.111	0.091	0.264	0.296	0.482	0.219	0.599	0.213	0.348	0.189		0.861	0.472	0.467	0.161	0.208	0.162	0.123	0.0358	0.482	0.0792	0.0136		0.166	0.838	0	0.598	1	6.02e-37
	0.395	0.559	0.74	0.487	0.495	0.439	0.608	0.967	0.111	0.582	0.323	0.172	0.905	0.737	0.431	0.572	0.545	0.657	0.64	0.634	0.414	0.404	0.784		0.0172	0.127	0.0932	1.85e-32	0.29	0.575		0.402	0.0402	0.126	0.481	0.957	0.902	0.862	0.265	0.313	0.552	0.483		0.322	0.167	0.729	0.282	3.12e-06	0.435
	0.997	2	0.62	0.492	0.47	0.181	0.814	1	1	0.11	0.573	0.447	0.86		0.72	0.658	1	0.659	0.654	0.704	2	0.642			1	0.837	0.656	1	0.335	0.793		0.32	1	1	1	0.718	0.0569	2	0.841	0.00951	0.68			0.398	0.693	1	0.691	0.642	0.56
	0.646	1	0.736	0.5	0.11	1	0.888	0.396	0.256	1	1	0.756	0.653	0.791	1	1	0.0169	1	3.32e-05	0.214	0.842	2	0.704	0.369	1	1	0.718	1	0.0385	0.631		0.86	0.0307	0.841	0.252	0.266	0.322	0.374	1	1	0.196	0.668		0.744	1	0.804	0.00341	0.671	1
	0.195	0.718	1	0.5	0.0262	1	1	0.572	0.0276	1	1	0.667	1	0.837	1	0.000537	0.798	0.66	0.0044	1	1	0.000151	0.651	1	1	0.0854	0.5	0.768	2	0.437	0.768	0.88	8.6e-07	0.866	0.106	1	0.96	0.909	1	0.367	1	0.252		0.371	0.11	0.68	1.32e-13	0.605	1
	0.377	0.275	0.0569	0.5	1	0.113	7.18e-09	1	1	1	2	0.5	0.774	2	1	0.21	2	1	1	0.597	1	0.673	0.718	0.32	0.0244	0.647	1	2	0.675	0.841		1	1	1	1.89e-10	1	0.5	1	1	0.841	0.00308	1		0.667	1	1	0.00024	1	0.841
	1	1	2	0.5	0.0874	0.0127	0.0215	1	0.0912	1	0.5	2	0.8	0.219	1	1	0.515	2	2	1	2	0.744	0.704	0.0938	0.382	0.665	1	1	0.296	1		0.00746	2	1	0.127	0.395	1	0.744	0.671	1	1	2		1	1	1	0.0659	0.213	0.73
	0.446	1	0.767	0.5	0.00558	1	1	0.672	2	0.5	0.704	0.753	0.353	0.718	1	0.229	0.0228	0.447	1	0.5	0.657	1	0.793	0.742	0.14	0.0368	1	1	0.0698	1	0.8	0.133	0.376	0.649	1	0.631	0.5	1	1	0.223	1	1		1	0.766	1	1	0.251	0.412
	1	0.00018	2	0.5	1.78e-09	0.458	0.675	1	0.0307	0.653	0.000425	0.0654	1	0.159	0.691	0.653	0.00737	1	1	0.87	1	0.753	0.841	0.927	0.0154	0.0127	0.0786	2	0.132	0.8	1	0.408	1	0.395	0.704	1	0.0878	0.793	1	0.672	0.664	1		0.00713	0.411	1	2		1
	0.14	0.141	1	0.5	1	1	0.651	0.848	1	1	1	1	0.000156		1	0.637	0.5	2	1	0.264	1	1			1	0.691	1	0.822	1	2		1	0.526	0.751	1	0.853	1	0.319	1	1	0.804			1	0.123	0.718	0.758	1	0.728
	1	1	0.642	0.5	0.786	0.0142	0.691	0.5	0.686	1	0.097	0.664	1	1	0.691	1	1	0.68	0.733	0.0569	0.758	0.0633	1	1	0.653	1	0.159	1	1	2		0.159	0.767	0.0064	0.094	1	1	0.704	1	0.967	1	1		1	0.773	1	1	0.143	0.00925
	0.593	0.331	0.296	0.5	2	0.444	1	0.675	0.0786	0.65	0.653	2	0.665		1	2	1	0.736	1	1	1	1			1	0.0307	0.669	1	0.649	1		0.75	0.0244	0.533	0.86	1	0.369	0.718	0.647	1	1			1	1	2	1	1	0.689
	1	1	1	0.5	0.649	1	0.165	1	2	0.0972	0.138	2	1	0.703	1	1	1	1	0.841	0.0243	0.793	0.648	1	0.562	0.962	1	1	0.672	0.822	1	0.671	0.658	0.668	0.00945	2	0.656	1	2	0.396	2	1	0.195		0.0509	0.07	1	1	1	1
	0.235	1	0.8	0.5	0.681	0.631	1	0.116	0.347	0.68	0.185	0.665	0.24	0.0964	0.0117	1	1	0.686	1	1	0.654	1	0.657		0.389	0.793	0.681	0.00157	0.412	1		0.518	0.921	1	0.912	0.647	0.785	0.181	0.106	1	0.866	2		1	0.832	1	1	1	2
	0.000925	0.0385	0.306	0.5	2	1	0.79	1	0.382	0.66	1	0.0633	1	0.65	1	0.665	0.841	1	0.686	1	2	0.841	0.665	0.189	0.91	0.657	0.686	0.159	0.107	0.675		0.159	1	0.396	0.0548	2	0.395	1	1	0.81	0.0117	1		1	1	1	1	0.656	0.691
	1	1	0.793	0.5	0.32	1	0.0381	0.837	1	2	0.647	1	0.647		0.11	0.249	1	1	1	0.0416	2	0.801			1	0.88	0.65	0.175	1	0.0182		0.665	0.666	7.96e-05	2	0.539	1	1	1	2	0.296			0.07	0.411	0.237	0.647	2	0.165
	1	0.857	0.649	0.5	1	0.651	2	0.0781	0.68	1	0.725	0.786	1		0.399	0.691	0.804	1	1	0.819	0.691	1			0.681	0.658	1	1	0.753	0.347		0.395	0.704	0.188	0.654	0.588	0.785	1	0.718	0.841	0.05	0.159		1	1	2	0.649	1	0.0597
	0.152	0.275	0.756	0.5	0.652	1	1	1	0.744	0.658	0.136	1	0.614	1	1	0.11	1	1	1	8.68e-06	0.647	2	0.0608		0.159	2	0.00341	0.718	1	0.26		0.805	0.667	0.4	2	0.751	0.723	0.296	1	1	0.159	0.256		0.86	0.673	0.66	1	0.873	0.414
	0.143	0.601	0.111	0.505	0	0.751	0.27	0.958	0.0419	0.871	0.863	0.379	0.805	0.552	0	0.61	0.404	0.0592	0.00167	0.711	0.0125	0.493	0.0843	0.92	0.0989	0	0.355	0.641	0.0472	0.792	0.0144	0.844	0	0.623	0.174	0.931	0.518	0.107	0.459	0.495	0.525	0.258		0.803	0.868	0.775	0	0.625	0.894
	0.8	0.759	0.0891	0.505	0	0.828	0.969	0.478	0.0399	0.949	0.719	0.448	0.649	0.128	0.743	0	0.0444	0.27	0.637	0.948	0.238	0.413	0.274	0.163	0.993	1.26e-09	0.53	0.0922	0.308	0.0774	0.934	0.91	0.56	0.322	0.0836	0.651	0.807	0.0196	0.386	1	0.776	0.143		0	0.919	0.269	0.176	1	0.704
	0.86	0.608	0.538	0.512	0.00538	0.173	0.516	0	0.957	0.299	0.409	0.0099	0.269	0.434	0.833	0.116	0.649	0.771	0.783	0.125	0.216	0.884	0.97	0.837	0.895	0.378	0.922	0.907	0.597	0.0186		0.363	0.396	0.838	0.546	2.65e-19	0.948	0.884	0.0741	0.0719	0.155	0.749		0.982	0.648	0.21	0.5	0.806	1
	0.601	0.109	0.17	0.515	0.146	0.644	0.588	0.212	0.0667	0.961	0.235	0.929	0.942	0.979	0.299	0.228	0.0709	0.0301	0.931	0.016	0.44	0.332			0.565	0.199	0.189	0.347	0.109	0.0278		0.262	0.656	0.0165	0.404	0.638	0.942	0.0675	0.829	0.601	0.351	0.558		0.15	0.936	0.802	0.0622	0.758	0.924
	0.0957	0.0857	0.455	0.516	0.96	0.82	4.79e-17	0.169	0.117	0.619	0.31	0.535	0.294	0.727	0.0546	0.425	0.0396	0.784	0.242	0.247	0.502	0.82	0.735	0.156	0.0377	0.413	0.0907	0.891	0.351	0.827		0.394	0.334	0.509	0	0.77	0.198	0.325	0.282	0.084	0.899	0.0435		0.849	0.002	0.932	0.78	0.681	0.698
	0.418	0.0405	0.151	0.521	0.783	0.223	0.252	0.379	0	0.907	0.996	0.109	0.107	0.783	0.51	0.346	0.849	0.897	0.669	0.563	0.347	0.268	0.315	0.504	0.718	0.346	0	0.203	0.00771	0.0331		0.202	0.855	0.293	0.669	0.259	0.268	0.458	0.0516	0.0054	0.488	0.523		0.552	0.0347	0.683	0.129	0.0874	0.68
	0.0568	0.485	0.032	0.522	0.101	0.821	0.299	0.874	0.969	0.197	0.0257	0.716	0.0524	0.0247	0.767	0.948	0.286	0.109	0.584	0.166	0.493	0			0.544	0.221	0.0137	0.324	0.7	0.032		0.713	0.999	0.637	0.812	0.921	0.957	0.993	0.188	0.39	0.532	0.305		0.982	0.263	0.497	0.994	0.838	0.234
	1	0.0339	1	0.533	0.0307	1	2	0.272	0.857	1	0.785	0.718	0.198	0.668	0.76	1	1	0.639	0.88	1	0.658	0.786			0.0654	1	1	0.159	0.00796	2		1	2	0.296	0.718	0.653	0.00183	0.666	1	1	0.395	1		2	0.96	0.87	1	0.442	0.143
	1	0.256	0.07	0.536	1	1	0.943	2.86e-05	0.704	0.65	0.664	1	0.841	0.756	1	0.411	0.841	0.736	0.157	0.5	0.5	0.786	1	0.224	0.597	0.654	0.693	0.264	0.686	0.76		1	0.704	1	0.43	0.0273	1	0.241	0.11	0.819	0.691	6.23e-08		0.675	0.264	0.00392	0.11	1	0.731
	0.83	0.443	0.00587	0.543	0.00695	0.507	0.449	0.304	0.596	0.364	0.995	0.8	0.806	0.0236	0.843	1.24e-33	0.0592	0.766	0.549	0.915	0.131	0.319	0.924	0.0473	0.104	0	0.937	0.846	0.993	0.527	0.231	0.973	0.253	0.0117	0.261	0.0831	0.48	0.228	0.727	0.56	0.704	0.355		0	0.641	0.378	0.0901	0.793	0.256
	0.938	0.753	0.603	0.544	0.868	0.0969	0.389	0.724	0.92	0.946	0.651	0.84	0.822		0.79	0.571	0.844	0.925	0.901	0.652	0.682	0.43			0.151	0.0393	0.0277	0.00476	0.899	0.732		0.316	0.969	0.453	0.639	0.887	0.344	0.727	0.822	0.178	0.962	0.506		0.691	0.905	0.964	0.567	1	0.65
	0.133	0.0359	1	0.545	0.831	0.285	0.819	1	0.5	0.827	0.094	0.76	0.266	0.817	0.412	1	0.706	0.0228	0.443	0.462	1	0.38	1	1	0.332	0.665	1	1	0.832	0.00621		1	0.412	1	0.653	1	0.977	0.81	0.747	0.675	0.449	1		1	0.793	0.445	0.084	1	0.837
	1	0.704	0.653	0.545	0.921	0.00353	0.00189	1	1	0.89	1	1	0.0225	0.102	0.5	0.631	0.116	0.653	1	2	2	1	0.665	0.253	1	0.0276	0.5	0.776	0.793	0.223		0.841	1	1	0.11	0.321	0.665	1	0.704	0.704	0.11	1		0.76	0.0361	1	1	0.669	1
	0.436	0.083	0.373	0.55	0.684	0.11	0.452	0.907	4.32e-28	0.722	0.282	0.388	0.594	0.207	0.82	0.0601	0.707	0.101	0.188	0.964	0.274	0.336	0.976	0.232	0.966	0.414	0.921	0.11	0.975	0.0474		0.00231	0.788	0.721	0.3	0.702	0	0.882	0.758	0.52	0.315	0.459		0.389	0.623	0.498	0.489	0.588	0.0838
	0.181	0.5	0.588	0.551	0.748	0.0192	0.793	1	0.331	0.515	2	1	0.295	0.764	0.718	0.658	0.000244	0.786	0.642	0.817	0.649	0.895	0.0912	0.223	0.0654	1	0.11	1	0.5	0.5		0.036	0.768	1	1	1	0.462	1	1	0.5	0.642	0.903		1	0.184	1	0.159	1	0.736
	0.00235	0.731	0.604	0.553	0.168	2.72e-16	0.425	0.921	0.492	0.604	0.75	0.738	0.217	0.489	0.436	0.857	0	0.658	0.213	0.612	0.641	0.996	0.999	0.623	0.534	0.623	0.139	0.00977	0.84	0.146		0.6	0.452	8.86e-17	0.413	0.276	0.278	0.807	0.103	0.853	0.774	0.182		0.257	1.59e-21	0.582	0.29	0	1
	1	0.739	0.159	0.555	1	1	0.762	1.18e-05	1	1	0.652	1	0.506	0.858	1	0.744	1	1.16e-08	0.94	0.653	0.718	0.638	1	1	1	0.5	0.756	1	1	0.736		1	1	1	1	0.0012	1	0.124	0.859	0.657	0.338	1		0.00276	0.952	0.0225	0.89	1	0.201
	1	1	2	0.555	0.268	0.11	0.461	0.462	0.841	0.401	0.652	0.159	2	0.159	0.888	0.661	0.638	1	0.111	0.0809	1	0.114	1		1	0.5	0.00871	0.76	0.773	1		1	0.691	0.631	0.159	0.769	0.515	1	0.642	0.649	0.412	1		0.5	0.731	1	0.411	0.699	1
	0.865	0.139	0.202	0.558	0.562	0.293	0.341	0.496	0.932	0.869	0.646	0.233	0.985	0.616	0.632	0.603	0.172	3.37e-07	0.966	0.441	0.977	0.0854	0.167	0.159	0.824	0.555	0.218	0.451	0.647	0.401		0.336	0.0507	0.899	0.743	0.579	0.934	0.238	0.752	0.56	0.00109	0.00677		0.573	0.275	0	0.373	3.98e-05	0.11
	0.332	0.778	0.604	0.56	0.917	0.712	0.843	0.103	0.0857	0.583	0.109	0.973	0.352		0.0385	0.17	0.643	0.406	0.000562	0.967	0.0718	0.52			0.997	0.344	0.278	0.582	0.964	0.293		0.0637	0.933	0.707	0.253	0.685	0.789	0.999	0.259	0.0351	0.0215	0.511		0.449	0.732	0.085	0.942	1	0.864
	0.0609	0.673	0.656	0.56	0.181	0.347	1	1	0.691	0.00272	0.0633	0.556	0.484	0.406	1	0.673	2	2	0.422	0.434	0.159	1	0.11		0.0654	1	0.773	0.523	0.769	0.11		1	0.76	1	1	0.76	0.66	0.0565	0.412	0.159	0.837	0.948		0.159	0.671	2	0.0241	1	0.76
	1	0.934	1	0.56	0.65	1	0.323	0.681	0.0268	1	2	1	0.638	0.514	0.588	0.175	1	0.11	0.00254	0.814	1	1	2	0.56	0.0786	1	1	1	0.841	1		0.311	2	1	0.00254	1	0.000555	0.159	1	0.5	0.462	0.56		0.12	1	0.888	0.944	0.704	0.0912
	0.193	0.0303	0.531	0.565	0.0208	0.149	0.606	0.345	0.306	0.847	0	0.378	0.981	0.594	0.822	0.641	0.344	0.947	0.601	0.739	0.172	0.0249			0.388	0.989	0.689	0.714	0.594	0.145		0.746	0.979	0.677	0.055	0.578	0.00596	0.556	4.63e-36	0.323	0.508	0.9		0.297	0.655	0.477	0.725	1	0.663
	0.268	0.236	1	0.571	0.036	0.86	0.000149	1	1	1	0.658	0.75	1	1	0.757	0.888	0.0606	0.5	1	0.67	1	0.411	0.223	1	0.56	2	0.159	1	0.159	0.256		1	0.91	0.718	0.00505	0.649	1	0.88	0.647	0.86	1	0.763		0.159	0.00397	1.63e-05	0.857	0.699	1
	0.459	0.234	0.473	0.571	0.989	0.123	0.949	0.168	0.404	0.303	0.166	0.0483	0.127	0.407	0.854	0.844	0.396	5.59e-21	0.515	0.394	0.626	0.995	0.124	0.773	0.00063	0.227	0.714	0.39	0.876	0.94		0.0335	0.0802	0.876	0.7	0.38	0.0615	0.828	0.901	0.59	0.651	0.61		0.863	0.73	0	0.469	0.246	0.658
	0.604	1	0.723	0.572	0.895	0.00122	0.411	0.0192	1	1	1	0.731	0.313	0.631	0.0912	0.0912	1	0.952	1	0.453	1	0.723	0.744	0.0289	0.0196	0.718	0.704	1	0.614	0.00794		1	1	0.00519	1	0.11	0.654	0.000169	1	0.5	0.703	0.181		1	2	0.185	0.666	0.656	0.997
	1	0.11	6.44e-29	0.573	0.784	2	0.152	0.654	1	1	0.837	0.832	1	1	1	0.736	1	1	2	0.309	2	1	0.00539	8.89e-05	1	0.712	0.081	1	0.172	0.681	1	1	1	1	0.652	0.642	0.412	0.673	0.688	0.0127	0.94	0.207	0.693	0.686	0.264	0.000175	0.219	0.647	1
	0.199	0.0307	0.682	0.578	0.373	1	1	0.018	1	0.791	1.23e-10	0.5	1	0.396	1	0.673	0.153	1	0.159	1	0.769	0.47			0.153	1	1	0.181	1	0.252		0.65	0.647	1	0.0786	0.256	0.841	0.89	0.0786	0.0569	0.477	1		1	1	0.691	0.0416	0.268	2
	0.00485	0.762	0.541	0.578	0.889	0.334	0	0.475	0.87	0.818	0.872	0.767	0.124	0.85	0.963	0.231	0.826	6.94e-14	0.54	0.964	0.375	0.945	0.000909	0.0654	0.0271	0.349	0.732	0.329	0.528	0.911		0.745	0.232	0.966	2.9e-24	0.567	0.803	0.524	0.853	0.577	0.349	0.447		0.597	0.474	0.202	0.209	0.841	1
	0.0524	0.357	0.803	0.579	0	0.113	0.883	0.664	0.615	0.668	0.267	0.284	0.0244	0.00792	0	0.659	0.212	0.949	0.8	0.606	0.759	0.367	0.69	0.585	0.562	4.35e-24	0.261	0.297	0.379	0.89	0.836	0.654	0	0.0735	0.261	0.04	0.238	0.0482	0.632	0.454	0.65	0.167		0.284	0.732	0.603	0	0.967	1
	0.034	0.0131	0.0938	0.581	0.714	0.79	0.903	0.153	0.83	0.672	0.3	0.434	0.328	0.771	0.662	0.409	0.165	0.265	0.271	0.666	0	0.274	0.567		0.213	0.375	0.767	0	0.863	0.779		0.548	0.995	0.935	0.204	0.668	0.259	0.824	0.676	0.795	0.201	0.191		0.00646	0.168	0.325	0.625	0.832	5.34e-24
	0.091	0.709	0.664	0.583	0.638	1	1	1	0.744	0.14	0.817	1	0.201		1	1	0.672	0.815	0.159	1	1	0.324			0.0544	1	0.691	0.898	1	0.24		2	0.207	1	0.152	0.762	1	0.382	0.681	1	0.853			0.837	0.461	1	1	0.07	1
	1	1	0.573	0.589	0.468	0.785	0.768	0.656	1	0.943	0.817	0.791	1	0.646	0.43	1	0.181	0.691	1	0.866	0.0025	0.736	0.467		0.443	0.946	0.779	0.679	1	1		1	0.268	1	0.647	0.718	1	0.159	0.0544	0.663	1	1		1	0.0636	0.463	1	0.929	1
	0.0694	0.0405	0.483	0.592	0.285	0.0897	0.672	0.188	0.0542	0.834	0.567	1	0.681	0.82	0.946	0.42	0.884	0.71	1.72e-36	0.217	0.47	0.0749	0.427	0.68	0.525	0.0136	0.0722	0.0714	0.405	0.716		0.721	0.797	0.664	0.779	0.0434	0.553	0.902	0.813	0.551	0.423	0.692		0.985	0.296	0.428	1.26e-30	0.783	1
	0.221	0.215	0.183	0.592	0.988	0.0201	0	0.929	0.779	0.0717	0.292	0.344	0.363	0.95	0.513	0.941	0.884	0.732	0.0932	0.588	0.635	0.576	0.00649	0.703	0.0682	0.522	0.858	0.0275	0.201	0.281		0.518	0.817	0.0111	0	0.163	0.31	0.11	0.342	0.958	0.332	0.817		0.988	0.385	0.265	0.173	1	1
	0.814	0.235	0.189	0.598	0.15	0.474	0.396	0.2	0.753	0.686	0.00828	0	0.0245	0.563	0.537	0.767	0.198	0.34	0.413	0.0189	0.375	0.694			0.991	0.911	0.178	0.761	0.0572	0.451		0.719	0.403	0.628	0.448	0.986	0.601	0.445	0.249	0.606	0.969	0.871		0.895	0.395	0.778	0.0595	0.56	0.0239
	0.415	0.734	0.169	0.6	0.278	0.189	0.36	0.424	0.414	0.376	0.422	0.589	0.427	0.181	0.515	0.0549	0	0.77	0.437	0.699	0.767	0.19	0.631	0.366	0.351	0.533	0.943	0.637	0.26	0.31		0.767	0.318	0.878	0.185	0.665	0.436	0.2	1	0.201	0.0979	0.0712		0.084	0	0.836	0.161	0.799	1
	0.789	0.703	1	0.601	1	0.5	0.336	1	0.396	1	1	0.00539	1	0.345	0.447	0.658	1	0.759	1	1	0.00364	2	0.135		0.718	1	0.07	0.13	0.5	1		0.631	1	1	0.0786	1	0.76	1	0.242	1	0.671	0.00951		0.00204	0.572	0.285	1	0.819	0.665
	0.399	0.132	0.018	0.603	9.7e-21	0.111	0.293	0.746	0.611	0.613	0.162	0.376	0.749	0.494	4.53e-35	0.443	0.596	0.304	0.967	0.427	0.507	0.599	0.838	0.746	0.979	0.932	0.043	0.984	0.386	0.548	0.23	0.876	5.44e-36	0.218	0.187	0.642	0.0189	0.239	0.841	0.781	0.122	0.00171		0.0111	0.119	0.368	3.19e-14	1	0.736
	1	2	0.841	0.604	1	1	2	0.76	0.829	0.691	0.785	0.134	0.962	2	1	1	2	0.793	0.653	1	0.882	0.742			1	2	1	0.0852	0.914	0.649		1	0.793	0.699	1	1	2	0.451	1	1.86e-16	0.744	0.819		0.837	1	1	0.659	0.509	0.437
	0.426	0.4	0.366	0.608	5.95e-13	0.263	0.191	0.467	0.556	0.712	0.88	0.359	0.567	0.817	0.68	0.829	0.952	0.326	0.552	0.994	0.121	0.603	0.128	0.0464	0.953	7.2e-22	0.845	0.718	0.405	0.825	0.623	0.421	4.03e-29	0.0555	0.466	0.815	0.241	0.266	0.675	0.238	0.919	0.521		0.641	0.884	0.607	0	0.0416	0.315
	0.414	2	0.0276	0.613	0.938	1	0.382	1	0.613	0.462	0.647	0.673	0.719	1	0.222	1	0.638	0.686	0.437	0.667	1	0.106	0.604		0.653	0.755	0.143	0.0912	1	0.681		2	1	0.0425	0.559	0.793	0.778	1	1	0.776	1	2		0.663	2	1	0.911	0.789	0.355
	1	1	1	0.613	1	0.675	0.0228	0.841	0.00624	0.11	0.5	0.0807	1	0.756	0.0102	0.642	1	0.704	1	0.99	0.11	1	0.234	1	0.268	0.686	0.365	1	0.12	1	0.663	5.32e-08	0.5	0.767	0.824	0.666	0.656	0.649	1	0.755	1	0.665		0.573	0.793	0.036	0.242	0.628	1
	0.538	1	1	0.614	1	0.533	0.791	0.65	0.868	1	0.753	0.0101	1	1	0.654	1	2	1	1	0.653	0.435	0.719	0.5	0.583	0.793	1	0.736	1	0.969	0.0163		0.778	0.672	1	2	0.32	2	0.76	1	0.702	1	1		0.181	0.829	0.0265	1	0.181	0.718
	0.841	1	0.638	0.614	2	1	0.0184	2	0.0145	1	0.00539	0.376	1	0.14	1	1	1	0.395	0.784	1	0.934	0.662			0.759	1	0.0416	1	1	1		1	0.841	0.682	0.00128	2	0.11	0.789	0.111	0.663	0.154	0.597		1	0.159	0.186	2	1	0.704
	1	0.458	1	0.618	0.654	0.483	1	0.0912	0.633	0.814	0.259	0.141	2	0.659	2	1	0.86	0.285	1	0.11	0.793	1	1	0.506	1	0.657	1	0.116	0.851	1		1	1	0.817	0.33	0.00276	0.837	1	0.222	1	0.796	0.665		0.817	0.572	1	0.912	1	1
	0.439	1	0.704	0.62	0.159	1.95e-12	1	1	1	0.0912	0.857	1	0.652	1	0.181	0.0303	0.11	0.0849	0.718	0.571	0.196	0.663	1	1	0.661	1	0.658	0.649	0.347	0.658	1	1	1	0.00301	1	1	1	0.76	0.518	0.778	1	0.786		0.0182	2	0.663	0.656	0.744	0.00212
	0.242	0.773	0.0416	0.625	1	0.482	0.762	1.99e-14	1	1	2	0.136	0.928	2	0.985	2	2	5.05e-05	1	0.0654	0.11	0.256	1	0.888	0.744	0.653	1	0.753	0.769	0.0203		0.642	0.00643	0.691	1	1	0.396	1	0.0173	1	1	0.295		0.665	0.652	0.335	1	1	0.797
	1	0.733	2	0.631	1	1	0.793	1	0.00979	0.0587	0.47	0.822	1	0.573	0.0499	1	1	2	1	0.638	0.798	1	2	0.119	0.142	1	0.664	0.753	0.937	1		0.11	0.76	0.238	1	1	9.7e-09	0.395	1	0.8	0.5	0.0569		1	0.704	0.0416	1	0.0548	1
	1	0.47	0.675	0.631	0.637	1	2	0.89	1	1	1	0.773	0.581	0.661	1	0.3	2	0.0228	0.804	0.631	0.642	1	1		0.5	2	0.762	0.321	0.845	0.691		1	0.394	0.223	0.569	0.22	1	0.0169	0.606	0.477	0.819	0.0745		2	1	2	0.671	0.966	0.00951
	0.403	0.736	0.871	0.631	0.822	1	0.364	1	1	0.159	2	0.5	1	0.665	0.704	0.661	1	1	0.56	1	0.791	0.412	1	0.133	2	0.661	1	1	2	0.181		0.704	0.785	0.793	1	6.54e-12	1	1	1	0.0416	0.653	1		2	1	2	0.663	1	2
	1	0.664	1	0.631	1	0.00209	0.0745	0.572	0.686	1	0.362	1	0.832	0.236	0.0464	0.07	1	2	0.0633	0.704	0.691	2	2	1	0.22	0.736	0.12	1	0.67	0.564	1	0.11	1	1.75e-08	0.308	2	1	1	0.0594	0.0211	0.396	1		1.99e-07	0.638	0.664	2	0.837	0.639
	1	0.186	0.774	0.631	1	0.159	1	0.841	1	1	0.5	1	2		1	1	1	0.68	0.362	1	0.993	0.451			0.642	1	1	1	0.841	0.07		0.781	0.5	0.653	0.391	0.943	0.665	1	0.647	2	0.76			1	1	0.924	1	0.929	0.0248
	0.506	0.281	0.768	0.635	0.807	0.0517	0.0189	0.424	0.202	0.469	0.122	0.235	0.739	0.0303	0.947	0.372	0.0316	0.0318	1.03e-29	0.402	0.271	0.192	0.902	0.149	0.261	0.453	0.607	0.617	0.00113	0.725		0.145	0.685	0.617	0.267	0.164	0.593	0.908	0.622	0.296	0.448	0.13		0.611	0.833	0.983	2e-20	0.736	0.38
	0.329	0.642	0.672	0.637	0.24	1	2	0.0105	1	1	0.65	1	1	1	0.207	0.352	1	0.00539	0.498	1	1	0.0144			0.691	0.0307	0.11	0.114	0.401	0.837		0.256	0.653	2	0.819	0.658	0.0569	0.665	1	1	0.832	0.662		0.867	1	0.642	1	0.0633	0.841
	0.27	0.841	0.941	0.638	0.623	0.659	1	1	0.686	1	0.671	0.588	1		1	1	1	0.395	0.686	1	0.0984	0.588			1	1	0.159	1	1	1		0.143	0.772	0.744	1	0.653	0.535	1	2	0.361	0.0228			0.691	1	1	0.817	0.5	0.841
	0.884	0.641	0.691	0.638	0.422	0.697	0.192	0.181	0.756	0.562	0.0937	0.219	0.948		0.876	0.969	0.203	0.41	0.252	4.12e-07	0.142	0.961			0.365	0.968	0.186	0.638	0.136	0.368		0.497	0.967	0.567	0.847	0.318	0.426	0.0013	0.655	0.0774	0.204			0.418	0.449	0.988	0.265	0.152	0.554
	0.313	1	1	0.638	0.12	0.736	2	0.96	0.426	2	1	0.321	0.0368	0.662	1	0.0196	0.00621	0.259	1	1	0.736	1	0.43	0.776	0.857	0.369	0.13	0.136	1	1		1	0.5	1	1	1	0.38	1	2	0.0488	0.0633	0.386		0.0984	4.63e-07	2	1	1	0.193
	0.467	0.736	0.0228	0.638	1	1	1	0.686	0.159	0.659	1	1	0.675	0.753	0.868	1	1	1	1	0.663	1	1	0.466		0.691	0.159	2	1	0.642	0.656		1	0.785	2	0.663	0.658	0.656	0.892	1	1	2	0.159		0.0416	0.159	0.686	1	0.719	2
	0.89	1	0.718	0.638	0.791	1	0.0187	1	0.658	0.704	0.673	0.691	0.665	0.302	1	0.0371	0.756	4.83e-07	1	0.412	0.655	0.931	2	1	0.283	0.223	2	0.691	0.418	0.185		0.659	1	0.0569	1	0.0307	0.669	0.597	1	0.5	0.649	1		0.159	0.653	0.148	0.671	2	0.841
	1	1	1	0.642	1	0.226	0.658	0.00107	1	0.653	0.665	0.798	1	1	1	1	2	0.672	0.846	0.781	1	0.793	0.429	0.217	0.793	0.681	1	0.736	0.143	0.159		0.00539	1	1	0.656	0.5	1	0.86	0.0307	0.871	1	0.0786		0.736	0.888	1	0.154	0.816	0.395
	1	0.841	0.75	0.642	0.704	0.159	0.411	0.382	0.0439	0.756	0.049	0.00746	1	0.353	0.785	2	1	1	1	0.928	0.649	0.654	0.681	0.971	0.785	0.841	0.593	0.686	0.663	1		0.185	1	2	1	1	0.000924	0.65	1.03e-05	1	0.412	2		0.376	0.376	1	0.658	2	0.367
	0.0998	0.793	1	0.642	0.882	1	1	0.134	1	0.88	0.65	0.704	0.5	0.691	1	0.201	1	1	0.0544	1	0.428	1	1		0.222	0.11	1	0.0416	1	0.704		0.647	2	0.647	0.0276	1	1	1	1	1	1	1		0.673	0.649	0.773	1	1	0.686
	0.87	0.371	0.586	0.642	0.0122	0.0406	0.899	0.389	0.313	0.914	0.932	0.306	0.0401	0.559	0.881	0.0532	0.77	0.854	0.575	0.864	0.17	0.336			0.602	0.0872	0.0536	0.728	0.571	0.72		0.798	0.891	0.000445	0.574	0.49	0.542	0.786	0.00952	0.825	0.682	0.401		0.347	0.169	0.0797	0.271	0	1
	0.747	1	0.664	0.642	1	0.428	0.373	0.744	1	0.0872	0.436	1	1		1	1	0.841	0.0633	1	0.718	0.653	0.5			0.652	0.653	1	1	0.265	2		1	1	0.336	0.638	0.374	0.642	0.642	2	0.256	0.545			0.085	0.0013	1	1	1	0.505
	1	0.334	1	0.642	1	0.785	0.000305	0.713	0.786	1	0.768	1	1	0.912	0.157	0.256	0.548	0.000104	1	1	1	0.841	0.0389	0.228	1	1	0.762	0.547	0.937	0.113		0.658	0.0242	0.793	0.148	1	0.224	0.327	0.691	1	0.382	1		0.47	0.5	0.664	2	0.607	0.979
	0.723	0.704	0.656	0.642	1	1	1	1	0.00473	1	0.234	0.0196	0.00621	4.11e-07	0.793	1	0.17	0.673	1	1	1	0.0622	0.691	0.0313	2	0.613	1	0.653	0.665	0.718	0.812	0.000421	0.414	1	1	1	1	0.0972	0.0457	0.188	1	0.00539		1	0.675	0.00465	0.347	1.4e-09	0.793
	0.177	1	0.669	0.643	0.236	0.0244	0.798	1	1	2	0.545	0.653	0.382	1	2	0.127	0.736	1	0.571	1	1	0.167	1	0.106	0.56	0.647	0.736	0.0154	0.5	2	2	1	0.376	0.653	0.195	1	1	1	0.686	0.395	0.159	1		1	0.0125	1	0.665	0.258	1
	0.164	0.306	0.571	0.644	0.0462	0.107	0.965	0.191	0.707	0.714	0.108	0.632	0.27	0.061	0.819	0.203	0.0199	0.924	0	1	0.243	0.0776	0.894	0.9	0.995	0.682	0.469	0.92	0.475	0.195		0.749	0.557	0.317	0.0819	0.22	0.406	0.245	0.988	0.65	0.929	0.732		0.78	0.569	0.446	2.29e-28	0.976	0.706
	0.342	0.612	0.906	0.647	0.929	0.658	0.92	0.993	0.49	0.146	0.468	0.553	0.454	0.297	0.612	0.798	0.473	0.194	3.12e-23	0.678	0.739	0.554	0.401	0.108	0.151	0.0533	0.786	0.481	0.632	0.183		0.583	0.506	0.232	0.428	0.516	0.293	0.322	0.0172	0.912	0.0363	0.529		0.851	0.811	0.312	1.56e-17	0.653	0.0243
	0.165	0.256	0.355	0.647	0.412	1	1	1	1	0.691	0.923	1	1		0.779	1	0.573	0.961	0.107	0.649	0.637	1			2	0.235	0.197	0.704	0.236	0.114		0.718	0.159	0.159	1	1	0.66	0.0681	2	2	0.132			0.128	0.242	0.573	1	0.662	0.717
	0.975	1	0.736	0.647	2	1	1	1	2	0.11	0.00182	1	0.76		0.412	1	0.841	0.155	2	0.841	0.746	1			0.153	0.669	2	0.691	0.376	0.0163		0.475	2	1	0.79	1	2	2	0.0874	0.172	0.5	1		0.00951	0.659	0.773	2		1
	1	0.658	0.648	0.647	1	0.667	0.172	1	0.0943	0.000217	0.392	0.736	1	0.669	0.0537	0.758	0.346	0.787	0.648	0.24	0.412	1	0.0884		1	1	1	1	0.664	0.5		0.691	0.463	1	1	0.00539	1	1	1	1	0.646	2		0.647	0.791	0.159	0.719	0.688	1
	0.621	2	0.000379	0.647	0.161	0.474	2	0.0307	0.9	0.815	0.56	0.951	0.399	0.649	0.412	0.658	1	0.514	1	1	1	0.673	0.736	0.455	0.833	2	0.751	1	0.0537	0.857		0.11	0.353	0.566	1	0.000772	0.86	1	0.142	1	1	0.744		0.762	0.704	0.805	0.675	2	0.419
	0.847	0.654	0.736	0.647	2	0.000652	0.837	2	0.665	0.653	1	0.0202	1	1	1	0.288	1	0.68	1	1	0.663	1			2	1	1	0.173	0.56	0.68		1	0.743	0.56	1	0.716	0.147	1	1	0.00154	1	1		0.68	2	2	0.748	0.87	0.653
	0.08	0.691	1	0.647	0.919	1	0.411	1	1	0.143	0.773	1	1	7.26e-05	0.252	1	0.666	1	1	0.114	2	0.81	0.76	1	0.0121	0.663	0.573	1	1	0.394	1	0.659	1	1	1	0.173	1	0.278	1	1	1	0.0107		0.718	1	2.55e-06	0.23	1.46e-32	0.167
	0.642	1	1	0.647	0.665	1	1	1	0.000488	1	1	1	0.0368	0.661	0.317	0.639	0.704	0.159	1	1	1	0.614	1	1	0.791	0.049	0.751	0.653	0.719	0.263		0.785	1	0.11	0.0787	0.759	0.264	1	1	0.494	1	1		0.76	0.681	0.0226	0.815	0.714	0.5
	0.39	1	1	0.648	1	0.631	0.159	0.134	1	0.631	1	0.664	1	0.428	0.0876	0.665	0.866	1	0.256	0.751	0.841	0.232			0.617	0.861	1	0.627	0.223	0.742		1	0.768	2	1	1	1	1	1	0.276	0.0307	1		1	0.704	1	1	0.361	0.899
	1	1	1	0.648	0.658	0.184	1	0.699	1	0.718	1	2	0.686	1	1	0.0795	1	0.829	1	1	0.363	1	1	0.481	0.777	1	1	0.783	0.356	1	0.236	0.0596	1	0.173	0.657	0.885	0.837	0.673	0.222	2	0.5	0.962		0.474	1	1	1	0.138	0.781
	0.211	2	0.314	0.648	0.418	1	1	0.793	0.65	0.0654	2	0.0224	0.675	1	1	0.159	0.819	1	1	1	0.0281	0.631	0.662	0.838	0.718	0.793	0.477	0.837	0.837	0.159		0.824	0.718	0.123	2	1	0.5	1	0.5	0.664	0.793	0.105		0.785	1	1	1	1	0.667
	0.878	0.0307	0.648	0.648	0.753	0.412	1	1	0.658	2	0.819	1	0.463	1	0.301	1	0.691	1	0.652	0.691	0.658	0.5	0.0786	0.746	1	0.136	1	0.718	0.143	0.718		1	0.736	0.662	0.855	0.000133	1	0.691	2	0.0416	1	2		1	1	2	1	0.823	1
	0.279	0.175	2	0.648	1	1	1.5e-07	0.665	1	1	0.252	1	0.376	0.873	0.5	0.779	0.392	0.671	1	0.5	1	0.759	2	0.956	1	2	0.658	0.867	0.00408	0.105		0.0771	1	0.0228	1.9e-06	2	0.786	0.000251	0.5	0.358	1	1		0.103	0.159	0.555	0.664	0.498	2
	1	1	1	0.648	1	0.114	0.744	0.0739	2	0.296	0.658	2	1	0.704	1	0.88	0.866	1	0.0187	0.5	0.86	1	0.614	0.111	1	2	0.00259	0.666	1	0.0454		2	2	0.675	0.153	0.718	0.24	2	1	2	1	1		0.658	0.252	0.17	0.793	0.804	1
	0.0873	1	0.639	0.648	0.313	1	0.718	0.784	2	0.00285	1	0.653	0.65		2	1	0.681	0.412	0.5	1	0.793	0.181			0.868	0.647	2	0.658	0.665	0.5		0.921	0.785	1	0.804	0.396	1	0.5	0.159	0.0163	0.0849	0.686		1	0.948	0.0148	0.76	0.653	0.000469
	0.0891	1	0.573	0.649	0.0148	0.00704	1	1	0.675	1	0.653	0.857	0.76	1	0.882	0.0123	1	2	0.0307	0.841	1	1	2	1	0.671	1	1	0.197	2	1	0.841	0.718	0.951	0.0255	0.669	0.0125	0.718	0.56	0.691	0.952	1	1		1.48e-06	1	1	0.0654	0.977	0.649
	0.583	0.497	0.882	0.649	0.66	0.786	0.943	0.45	0.478	1	1	0.662	0.734	0.681	0.159	0.0154	2	0.884	0.854	0.657	0.888	1	0.929	0.817	1	0.663	1	0.132	0.668	0.837		2	1	0.943	0.681	0.76	1	0.0254	1	1	0.653	0.341		2	0.923	1	0.8	1	0.0127
	0.115	0.0633	1	0.649	2	0.0371	0.718	0.673	0.613	1	1	0.656	0.11	1	1	0.669	4.86e-06	1	0.937	1	0.839	0.681	0.817	0.547	1	1	1	1	0.14	0.0225		0.927	1	0.0127	1	0.791	0.656	1	1	0.565	0.0303	0.718		1	0.000347	0.736	2	0.00408	0.841
	1	0.0569	1	0.649	0.762	1	0.842	1	1	0.76	0.793	0.665	0.11	0.744	1	0.8	4.41e-05	1	1	0.977	0.292	0.648	0.977	0.446	0.11	1	1	0.671	0.223	0.691		1	0.000587	1	0.785	0.948	1	1	0.666	1	0.662	1		1	2.57e-05	0.656	1	0.704	0.399
	1	1	0.743	0.649	0.882	1	0.428	1	0.58	1	1	0.000552	2		0.00548	0.331	1	0.718	0.196	1	0.24	0.354			0.00519	0.423	0.00527	0.542	0.159	0.649		0.638	1	0.923	0.55	1	1	1	0.396	0.49	0.041			0.719	1	0.686	0.934	0.831	1
	0.776	1	1	0.65	1	0.159	0.0116	0.272	0.835	0.24	0.93	0.0276	0.08	0.937	1	0.719	0.0786	0.347	0.171	0.22	1	0.837	0.65	0.381	0.659	0.291	0.018	0.744	0.888	1		1	0.56	0.07	0.039	1	0.659	0.737	0.256	1	1	2		0.0035	0.11	1	0.0654	0.533	2
	0.336	1	1	0.65	1	0.0544	0.76	0.691	0.652	1	1	1	0.0307	0.662	0.756	0.676	0.648	0.914	0.297	0.0169	0.256	0.791	0.719	0.563	0.00204	0.000857	1	0.566	1	0.589	0.256	1	2	0.00715	0.675	1	0.727	0.814	0.658	0.793	0.198	0.718		0.246	0.0385	0.222	0.874	0.435	0.127
	1	0.00715	1	0.65	0.948	1	0.839	1	1	0.659	1	0.5	0.834	2	1	0.395	1	0.185	0.14	1	1	0.159			1	2	1	0.5	1	1		0.653	0.515	0.817	0.841	0.668	0.788	1	6.19e-07	0.666	1	0.658		0.382	1	0.848	0.355	5.73e-17	1
	1	0.647	0.128	0.651	0.631	0.331	0.00119	0.88	0.159	1	0.194	0.673	0.911	1	0.691	1	0.00451	1	0.681	2	1	0.825	0.718	0.949	1	0.66	0.836	0.793	0.000532	0.5		0.222	0.5	1	0.116	1	2	1	1	0.761	1	0.0416		0.0241	0.257	0.756	1	0.323	1
	0.497	0.222	0.762	0.653	2	0.65	0.8	0.0569	1	1	0.00806	1	0.87	0.937	2	0.65	0.5	0.345	1	1	0.79	0.545			1	0.736	0.39	0.0569	0.332	0.5		1	1	1	0.867	0.0406	1	0.757	0.0274	0.88	0.704	1		1	1	1	0.00308	2	0.642
	1	1	0.845	0.653	0.691	0.5	0.133	0.239	1	2	5.56e-06	0.113	0.181	2	0.841	0.768	0.0127	0.256	0.0786	0.0764	0.782	1			0.888	2	0.175	0.00204	0.736	0.841		1	0.919	0.655	0.966	0.673	0.968	0.0307	3.67e-10	0.255	0.731	1		0.753	2	1	1	0.864	0.817
	0.0347	0.378	0.815	0.653	0.0155	0.165	0.338	0.661	0.651	0.651	0.267	0.602	0.82	0.447	0.287	0.757	0.386	0.0264	0.696	0.528	0.875	0.875	0.223		0.9	0.784	0.435	0.0491	0.905	0.645		0.267	0.674	0.552	0.787	0.652	0.543	0.273	0.395	0.507	0.615	0.219		0.564	0.68	0.36	0.915	1	0.505
	1	1	1	0.653	1	1	0.834	1	0.681	1	1	0.704	1		1	0.673	0.0406	0.642	0.347	0.159	0.704	2			0.11	1	0.68	0.91	1	0.736		0.656	0.338	0.264	1	1	0.159	1	0.653	0.713	1.74e-10			0.321	0.0307	0.718	0.75	0.11	0.0546
	0.0776	0.671	0.647	0.653	0.767	0.65	2	1	2	1	0.8	0.91	1	1	0.0307	0.857	2	3.11e-05	1	1	1	0.638	1	0.845	0.0307	1	0.691	1	1	1		1	0.331	2	1	0.0144	1	0.793	0.786	0.814	0.852	1		1	1	1.97e-08	0.704	0.0191	1
	0.265	0.968	0.418	0.653	0.653	0.252	1	0.116	0.371	1	0.665	1	1	0.11	0.0233	1	0.0127	0.338	0.853	1	1	1	0.0569	0.447	0.018	1	0.086	1	0.396	1		0.412	2	0.791	0.296	1	1	0.483	1	0.47	1	0.704		0.718	0.37	0.159	1	2	1
	0.859	2	0.0002	0.653	1	1	0.825	0.841	0.852	0.766	1	1	1	0.0228	0.654	0.0786	0.804	0.712	0.641	0.839	1	0.196	0.672	0.0807	0.0595	0.845	0.657	0.718	0.0406	0.993	0.853	1	1	0.24	1	1	0.5	0.691	0.394	1	1	0.00127	0.857	0.0101	0.000474	1	1	0.647	0.196
	0.418	1	0.222	0.654	1	1	0.214	0.681	0.0595	0.631	0.874	1	1	2	2	2	0.00241	0.264	0.66	0.594	0.463	1	0.631	1	1	1	1	1	0.76	0.653		0.249	0.62	1	5.74e-10	0.704	0.384	1	1	0.793	0.832	1		0.66	1	0.658	1	0.702	0.704
	0.131	0.671	0.784	0.654	1	0.000151	0.368	1	0.658	1	0.218	0.667	1	1	0.00128	1	0.0786	1	9.09e-05	0.832	2	0.301	0.841	0.833	1	0.769	0.658	0.653	1	0.76		0.618	1	2	1	1	1	2	0.159	0.0335	1	0.86		1	0.736	0.147	0.0157	0.185	0.89
	0.943	0.385	1	0.654	0.000235	0.744	0.0416	0.195	0.822	0.723	1	0.0172	1	0.317	0.398	1	0.841	0.00979	0.68	2	1	1	0.134	1	0.911	0.62	2	0.0307	0.7	1	2	1	1.72e-09	0.11	1	1	0.395	0.159	1	2	1	0.651		0.17	2	0.631	1	1	1
	0.079	0.0479	0.642	0.656	0.551	1	1	2	0.658	1	0.758	1	1	0.649	0.395	0.0377	1	0.412	0.857	1	1	0.677	1	0.931	2	0.0256	0.804	0.675	0.718	0.86	0.718	0.793	0.113	0.11	0.0401	0.657	0.0103	1	0.575	0.788	1	2		0.0879	0.745	0.718	0.653	0.704	4.48e-28
	1	1	2	0.656	2.63e-05	1	2	0.468	0.921	5.41e-05	0.134	0.153	0.924	1	1	0.762	0.647	0.669	2	0.36	0.197	1	0.68		0.736	0.00539	0.672	1	0.744	0.171		0.395	0.347	1	1	2	0.669	0.000151	0.32	0.686	1	2		1	0.76	0.718	2	1	0.767
	0.186	1	2	0.656	0.24	1	0.445	0.637	1	0.13	2	1	0.0244		0.658	0.9	2	0.791	0.00978	0.264	1	0.0152			0.96	2	0.396	0.702	0.32	2		1	0.691	0.412	0.806	1	1	1	0.336	0.5	1	0.395		1	0.0786	1	0.5	1	1
	1	1	2	0.657	0.285	2	1	1	0.882	0.691	0.0416	0.659	0.797	0.793	0.924	2	0.0569	0.0385	0.772	1	0.364	1			2	0.793	2	0.642	0.362	0.166		0.625	1	0.0749	0.656	1	1	0.675	1	0.173	1	0.366		1	1	0.207	0.648	1	0
	0.348	0.331	1	0.657	0.773	1	0.653	1	0.175	0.14	2	0.736	0.159	1	0.133	0.793	1	2	0.921	1	1	2	1	1	0.382	1	0.663	0.535	0.5	0.91		0.449	1	1	1	1	0.705	2	0.0761	1	0.848	2		1	0.793	1	1	0.841	2
	0.209	0.675	1	0.658	0.691	1	0.313	0.573	1	0.395	1	0.477	0.597	2	1	0.848	0.967	1	1	0.0874	0.806	2	0.283		0.582	1	0.681	1	0.247	1		1	2	1	1	1	1	0.0786	0.675	1	0.292	0.159		0.275	0.648	0.0786	1	0.89	0.0274
	0.479	1	2	0.658	0.8	0.11	0.533	1	1	2	0.817	0.587	0.663	0.744	1	1	0.681	0.691	0.653	0.686	0.575	1	0.664	1	1	0.663	0.841	0.0127	0.11	0.76		0.0285	0.113	0.752	2	0.104	0.336	0.903	1	0.00829	0.672	0.14		1	2	0.00663	1	0.000219	1
	0.539	2	1	0.658	0.77	1	1	0.825	0.658	0.285	0.76	2	1	1	1	0.895	0.719	0.76	0.703	2	1	0.793			1	0.648	0.68	1	0.14	0.672		1	0.76	1	0.661	0.718	0.0535	1	0.0786	1	0.0569	0.927		0.0544	0.88	0.673	1	1	0.471
	0.12	1	1	0.658	1	2	1	0.00968	0.181	1	0.223	1	1	1	2	0.573	0.932	1	0.0786	1	0.00303	1	0.165		1	0.791	0.647	0.647	0.793	1		0.665	0.796	1	0.11	0.681	0.675	1	0.0544	0.19	0.673	0.489		0.641	2	0.841	1	1	0
	1	0.679	0.704	0.658	0.269	0.658	0.0117	2	1	0.663	0.693	0.492	0.5	0.222	0.631	0.543	0.0183	0.658	2	0.0537	0.817	1	0.463	0.487	0.645	0.0809	0.412	1	0.704	0.736	0.866	0.825	1	1	1	0.5	0.702	2	0.66	0.332	1	1		4.14e-05	1	0.724	0.0569	0.605	0.791
	0.97	0.41	0.645	0.658	0.304	0.713	0.144	0.831	0.801	0	0.135	0.241	0.00331	0.259	0.737	0.519	0.851	0.0518	0.913	0.455	0.603	0.0198	0.237		0.237	0.558	0.407	0.156	0.593	0.472		0.214	0.98	0.803	0.76	0.0737	0.939	3.48e-08	0.187	0.985	0.836	0.788		0.642	0.871	0.457	0.385	0.00715	2
	0.333	2	0.895	0.658	0.89	0.857	1	1	0.89	1	0.443	0.789	0.188	2	0.658	1	1	0.0385	2	1	0.938	0.22	0.817	0.575	0.649	0.163	1	0.647	0.756	0.89		0.663	0.424	1	1	1	0.841	1	0.686	0.744	1	0.649		0.91	0.665	2.33e-05	0.903	0.438	0.121
	0.194	1	0.5	0.658	1	0.289	1	1	1	0.659	1	1	0.873	0.11	2	0.845	0.939	0.0064	2	1	1	0.0243	1	0.0554	1	0.443	0.264	0.869	2	0.653		1	2	2	0.676	0.331	0.731	2	0.669	1	0.76	0.422		1	0.817	0.0121	1	5.62e-13	1
	1	0.256	1	0.659	0.0222	1	2	0.736	1	1	0.0416	1	0.653	1	0.0654	0.911	0.825	0.841	1	0.5	0.00715	0.0569	0.321	0.286	0.661	0.0512	0.663	1	0.000141	0.744	1	0.888	0.000791	0.937	0.951	1	0.0416	0.444	0.396	1	0.691	0.841		1	1	0.756	0.000431	0.889	0.0228
	0.454	0.412	0.759	0.659	1	0.153	1	0.88	1	1	1	0.419	1	0.878	1	0.888	0.0117	0.736	0.665	0.566	1	0.667	0.719	0.311	0.76	0.114	1	0.649	1	0.934		1	0.815	0.866	0.376	0.571	1	1	2	1	0.0569	1		0.841	1	0.937	0.702	0.278	0.7
	1	0.68	0.321	0.66	0.248	0.215	0.412	1	0.76	1	1	0.5	0.96	0.744	1	2	0.642	0.000652	0.693	0.5	0.526	0.672	0.659	1	0.681	0.00156	1	0.791	0.0569	0.0276		0.843	0.665	0.143	1	1	1	1	1	0.649	0.198	1		1	0.791	0.0556	0.761	0.911	0.656
	1	2	0.736	0.661	0.718	1	1	0.5	1	1	2.24e-05	0.857	0.807	0.359	0.181	1	1	0.376	0.691	0.761	1	0.909			1	0.56	0.68	1	0.704	1		1	0.605	1	0.895	1	1	1	0.11	0.681	0.841	0.382		1	0.899	1	1	1	1
	1	1	0.661	0.661	0.822	2	0.659	1	1	0.0169	0.256	2	0.094		1	1	2	1	1	0.756	1	0.204			1	0.786	0.324	1	1	1		2	0.5	1	2	0.647	1	0.841	0.943	0.658	0.647	0.834		2	2	1	0.159	0.882	1
	0.67	1	2	0.661	0.672	1	0.666	0.18	1	1	1	1	0.66	0.791	1	1	0.857	0.841	0.00746	0.000919	0.00173	1	0.992		0.657	0.658	0.395	0.0746	1	1		1	0.181	0.819	2	0.14	0.671	0.296	1	1	1	2		0.785	0.0119	2	0.132	1	1
	0.174	0.223	0.14	0.663	0.24	1	2	1	1	2	0.827	1	1	0.159	0.897	0.181	0.143	0.691	0.949	1	1	1	0.773	1	0.223	0.793	0.812	1	0.882	0.0786		0.793	0.812	0.0464	0.56	0.107	0.658	0.0745	0.817	1	0.704	1		0.744	0.249	0.648	1	1	0.957
	0.811	0.47	1	0.663	2	2.87e-06	0.555	1	0.659	1	0.412	1	0.781	0.736	0.108	0.68	0.76	0.671	0.841	0.798	1	0.00308	0.159	0.647	2	0.159	0.647	0.89	2	0.197		1	2	0.0228	0.132	0.564	2	0.837	1	0.943	0.658	1		1	2	1	1	1	0.292
	0.221	0.0206	0.564	0.664	0.793	0.172	1	0.0912	1	1	0.412	0.762	2	0.17	0.0544	2	0.461	0.704	2	0.131	1	1	0.0547		0.0368	1	1	0.647	0.0594	0.956		0.00397	0.718	2	1	0.094	1	0.849	1	0.718	1	1		0.691	0.5	1	0.159	0.781	1
	0.501	0.681	1	0.664	1	1	1	1	1	0.675	1	0.000545	0.671	0.661	0.369	0.735	1	0.323	0.153	1	2	0.653			1	0.793	0.817	1	0.396	1		0.618	0.841	1	0.857	0.201	0.793	1	1	0.018	0.778	2		0.0464	0.5	0.658	2	0.897	1
	0.53	0.255	1	0.665	0.666	1	1	1	1	0.00308	1	1	1	0.0385	0.675	0.776	0.000804	0.691	0.8	0.159	2	0.0401			0.426	0.14	0.321	2	0.819	0.76		1	0.148	0.714	1	1	0.3	0.736	0.682	0.649	0.647	1		1	1	0.796	0.368	0.665	1
	0.318	0.519	0.691	0.665	1	1	2	1.3e-07	0.663	1	1	1	0.673	0.8	0.649	0.673	1	0.0243	0.000772	0.87	0.14	0.704	0.277	0.787	0.5	1	0.654	1	0.00539	1		0.105	0.751	0.665	2	0.000172	1	0.87	0.766	1	1	0.259		0.912	0.0127	0.744	0.942	0.681	1
	0.585	0.661	0.748	0.665	1	0.564	1	0.239	0.79	0.0416	1	0.11	0.691	0.766	0.76	0.653	0.583	1	0.638	0.0569	0.11	1	1	0.14	1	0.0172	0.00709	0.458	0.773	2	1	1	0.906	0.793	0.691	0.215	0.5	0.512	1	1	0.667	0.0203		0.00496	0.675	0.492	1	0.571	0.316
	0.727	0.188	0.642	0.665	0.718	0.76	0.664	0.0912	0.704	1	0.223	1	0.653		1	0.757	0.715	1	0.5	0.153	0.785	0.804			1	0.252	2	0.888	1	0.743		0.0385	0.758	0.65	0.727	2	1	0.411	1	1	1	0.857		0.159	0.0587	2	0.665	0.428	1
	1	1	2	0.665	1	1	0.702	0.691	0.669	0.5	0.76	0.767	1	0.786	1	0.754	0.666	0.653	1	0.395	1	2			2	0.778	1	0.877	0.144	1		1	0.824	0.14	0.841	1	0.0569	0.518	1	0.0316	2	0.181		1	0.0945	0.943	1	1	0.0422
	1	0.395	0.673	0.665	0.5	0.412	0.691	0.533	0.691	1	1	0.841	0.89	1	1	0.346	0.744	0.564	0.645	2	0.759	1	0.407		1	0.0576	2	0.642	1	0.656		1	1	0.5	0.744	0.793	2	0.21	0.653	0.86	1	0.665		1	0.0912	1	0.512	1	0.653
	0.673	0.667	0.0827	0.666	0.407	0	0.59	0.85	0.66	0.515	0.0246	0.719	0.465	0.427	0.392	0.571	0.56	0.97	0.602	0.0834	0.151	0.563	0.224	0.0541	0.0639	0.278	0.0704	0.284	0.257	0.996		0.859	0.852	2.14e-34	0.363	0.456	0.813	0.308	0.725	0.721	0.473	0.398		0.96	0.986	0.848	0.132	0.895	0.48
	0.000277	0.776	0.441	0.666	0.434	0.229	0.132	0.0218	0.325	0.17	0.477	0.0212	0.359	0.3	0.563	0.664	0.11	0.472	0.575	0	0.516	0.238	0.365		0.301	0.882	0.173	0.29	0.918	0.0818		0.978	0.853	0.0116	0.793	0.738	0.224	0.351	1	0.924	0.217	0.873		0.143	0.576	0.965	0.108	1	0.634
	1	0.035	1	0.666	1	0.665	0.647	0.0764	1	1	0.681	0.888	1	0.000177	1	0.718	1	0.664	1	0.571	0.98	0.937	0.68	0.236	2	1	2	0.822	1	0.681	0.553	9.37e-06	2	0.0303	1	2	0.667	2	1	1	0.108	0.0775	0.638	0.159	1	1	0.133	0.805	0.724
	0.313	1	0.665	0.666	1	0.116	0.323	1	0.532	0.11	2	0.668	0.718	0.134	0.664	0.736	1	1	0.32	1	2	0.691	1	1	0.68	2	1	2	0.17	1		0.0582	0.671	1	1	1	0.000212	0.0013	0.785	0.0248	0.0633	1		0.845	1	1	0.86	0.5	1
	0.798	0.928	0.0754	0.666	0.548	0.328	0.637	0.903	0.418	0.981	0.68	0.684	0.511	0.219	0.554	0.136	0.814	0.689	0.923	0.598	0.047	0.538	0.0779		0.107	0.542	9.11e-18	0.738	0.6	0.193		0.4	0.0809	0.0447	0.383	0.36	0.813	0.0947	0.506	0.722	0.654	0.168		0.733	0.829	0.024	0.348	0.00408	0.651
	0.489	1	1	0.666	0.662	0.108	1	0.0169	0.661	0.159	0.11	1	0.673	0.573	9.52e-07	1	0.5	0.642	0.853	1	1	1	1	0.411	0.0474	0.744	1	0.76	0.686	0.841	0.653	0.102	0.691	1	1	0.819	0.759	1	0.658	1	0.0587	0.555		0.121	1	0.924	0.0506	1	0.629
	1	0.0912	0.719	0.667	0.658	1	0.566	0.834	0.387	1	0.691	0.656	1	1	1	1	1	0.00376	0.884	0.657	1	0.11	0.841	1	0.691	0.00621	0.5	0.793	0.185	0.296		0.718	0.153	0.462	0.0196	1	0.362	0.658	0.86	0.347	1	1		0.723	1	0.24	0.824	0.000772	0.811
	0.371	0.0912	0.892	0.669	1	1	1	2	2	0.551	0.68	0.967	1		2	0.448	0.743	1	1	0.762	0.564	1			0.14	0.793	1	0.159	0.857	2		0.349	0.448	0.649	0.655	1	1	0.691	0.054	0.894	0.157	0.00317		0.817	1	1	0.936	1	0.132
	0.00876	0.952	0.0367	0.67	0.451	0.826	1	0.392	0.35	0.394	0.581	0.602	0.0248	0.919	0.604	0.838	0.555	0	0.369	0.607	0.357	0.449	0.44	0.864	0.0807	0.35	0.137	0.247	0.297	0.0654		0.286	0.594	0.236	0.943	3.45e-26	0.668	0.901	0.473	0.772	0.795	0.0812		0.925	0.266	0	0.259	0.00341	2
	0.251	0.0912	0.929	0.671	1	0.704	1	0.888	1	0.00121	0.925	0.477	1	2	1	1	1	0.89	0.924	0.505	0.841	0.91	0.817		0.441	1	0.0136	1	0.0444	0.841		1	1	1	0.5	1	0.438	0.0064	1	0.79	0.0276	0.659		0.704	0.631	1	1	0.181	1
	0.0495	1	1	0.671	0.68	0.0169	1	0.571	0.691	2	1	1	1	1	0.681	1	1	1	0.0416	0.649	1	0.744			0.109	0.66	0.376	1	0.102	0.702		2	0.207	0.153	1	0.793	0.691	1	0.153	2	0.662	0.751		0.411	0.65	0.691	0.744	0.675	0.239
	0.596	0.0446	0.413	0.671	0.0801	0.856	0.17	0.345	0.994	0.376	0.629	0.311	0.961	0.492	0.243	9.81e-17	0.771	0.502	0.786	0.833	0.882	0.161	0.725	0.372	0.268	0	0.0981	0.271	0.361	0.549	0.868	0.266	0.763	0.00111	0.816	0.0453	0.476	0.209	0.24	0.216	0.619	0.506		6.84e-27	0.00451	0.575	0.255	0.187	1
	0.135	1	0.837	0.671	0.702	0.0574	1	0.00182	2	0.647	2	0.853	0.937	0.0397	1	0.0252	0.105	1	1	1	1	0.631	1	0.72	1	1	1	1	0.718	1	0.00108	0.0174	2	0.822	0.867	0.841	0.718	1	0.807	0.666	0.296	0.031	0.716	1	0.000151	0.123	1	0.382	1
	0.337	0.278	0.488	0.672	0.504	0.474	0.345	0.679	0.164	0.821	0.0068	0.898	0.983		0.333	0.781	0.11	0.198	0.793	0.282	0.86	0.953			0.646	0.663	0.102	0.0455	0.737	7.41e-29		0.427	0.148	0.313	0.573	0.0625	0.173	0.214	0.807	0.603	0.479	0.757		0.72	0.0805	0.495	0.311	4.68e-09	1
	1	1	0.65	0.672	1	0.86	0.671	0.718	1	0.0346	0.736	0.0244	0.791	0.785	0.718	0.848	1	2	0.663	0.857	1	0.837	1		2	0.544	1	1	1	1		1	1	1	0.654	1	0.791	0.247	1	1	0.658	0.667		0.216	0.0464	0.0786	1	0.983	0.647
	0.183	0.91	2	0.673	1	0.11	4.37e-08	2	1	1	2	0.89	0.159	0.923	1	1	1	2	0.648	1	1	0.8	1	0.358	0.239	0.758	1	1	0.357	0.778		0.338	0.736	1	7.69e-06	0.909	0.717	0.65	1	0.751	0.663	0.573		0.159	0.342	1	1	0.172	1
	1	0.65	1	0.673	1	0.648	0.76	0.648	0.614	0.665	0.443	1	1	1	0.239	1	0.87	0.658	0.00715	0.929	1	1			0.631	1	0.0169	1	1	0.658		0.662	0.681	0.00539	0.669	1	1	1	0.779	1	1	0.841		2	0.744	1	0.142	0.509	0.159
	0.128	0.842	0.175	0.673	1	0.000546	1	0.115	2	1	0.409	1	0.704	0.56	0.197	0.647	0.0512	1	0.648	0.691	0.159	0.975	1	0.623	1	0.751	0.296	0.222	1	0.181		1	0.188	2	0.355	0.686	1	1	0.658	0.0874	0.921	0.815		0.14	0.313	1	1	0.382	1
	1	1	0.831	0.673	2	0.229	0.0416	0.751	0.222	0.121	0.374	0.5	1	0.672	0.147	0.647	0.76	1	0.0416	1	1	0.936	0.704	1	1	1	1	2	0.827	1		0.935	0.857	0.673	1	1	0.5	0.798	1	0.96	0.647	0.664		1	1	1	1	1	0.473
	1	0.785	0.76	0.673	0.143	0.87	1	0.0368	0.653	2	2	0.0745	1	1	0.866	1	2	0.163	0.11	0.837	0.656	0.759	0.253		0.193	0.32	0.832	0.00107	0.822	1		0.00951	1	0.758	1	2	2	0.673	1	2	1	0.602		0.654	0.14	0.68	2	1	0.768
	0.0656	1	0.196	0.675	1	0.515	0.0569	0.718	1	1	1	1	0.11	2	1	1	0.662	0.686	0.89	1	0.277	1	0.839		2	0.443	0.857	1	1	0.551		0.647	0.759	0.0274	0.159	1	1	1	1	0.653	1	0.658		1	0.673	1	1	0.122	0.0786
	0.263	1	1	0.675	2	1	1	1	2	0.0416	1	0.681	0.642		0.00483	0.76	1	0.0206	1	1	0.868	1			0.762	2	0.824	1	2	1		1	0.5	0.00891	1	1	0.418	0.62	1	0.65	0.661	1		0.5	1	0.817	1	0.653	0
	0.357	1	1	0.675	1	0.882	1	0.907	0.631	1	1	1	0.745	0.5	2	0.841	0.704	0.785	2	1	1	1			2	0.347	0.507	0.691	0.931	0.5		0.669	1	0.824	1	0.736	1	0.778	1	0.688	1	2		0.653	0.967	1	0.867	1	0.939
	1	2	0.0692	0.681	0.00441	2	1	0.665	0.653	0.822	2	0.837	0.649	2	0.00384	0.159	0.647	0.665	0.506	1	0.649	0.0234	1	0.734	0.152	0.704	2	0.988	0.691	0.88	0.982	0.665	0.00423	0.412	0.832	1	0.658	0.00715	1	0.0228	0.747	0.937		1	0.793	0.555	1.05e-05	0.296	0.417
	0.249	1	0.663	0.681	0.0416	0.255	1	0.779	0.647	1	1	0.751	0.857	1	1	0.822	0.658	0.157	1	2	0.66	1	0.361	0.15	1	0.5	1	1	0.0203	0.159		0.25	1	2	0.653	0.654	1	0.336	0.264	1	0.5	0.412		1	0.382	0.00715	0.0569	0.0852	1
	1	0.5	0.8	0.681	1	1	0.854	1	1	0.00397	1	1	1	2	1	0.449	1	6.21e-05	0.399	0.895	0.649	2	1	0.97	0.845	1	1	0.673	1	0.841		1	1	0.776	0.766	0.653	0.893	0.757	1	1	0.691	1		0.841	1	0.0998	0.663	0.896	0.0654
	0.556	0.0567	0.435	0.683	0.0155	0.455	0.466	0.389	0.144	0.379	0.108	0.949	0.914	0.169	0.5	0.539	0	0.549	0.339	0.109	0.971	0.656	0.414	0.805	0.189	0.723	0.238	0.382	0.929	0.945		0.782	0.885	0.597	0.19	0.239	0.00892	0.406	0.0324	0.328	0.586	0.715		0.0836	4.27e-21	0.543	0.26	0.0255	1
	0.629	1	0.447	0.686	0.3	1	0.0338	1	1	0.793	1	0.671	0.578	0.671	1	0.642	0.469	0.8	2	0.368	1	0.647	1	1	0.888	0.769	0.272	0.0569	0.638	0.895		0.0335	0.888	1	0.0307	0.147	0.691	0.687	1	0.647	0.941	2		0.218	0.347	0.434	0.647	0.99	0.369
	0.314	1	1	0.686	0.571	0.869	1	2	1	1	0.796	0.379	1	0.5	1	0.654	1	0.68	0.331	0.664	1	1			0.418	0.0154	0.458	0.347	0.00178	0.681		0.11	0.762	1	1	0.724	1	0.718	0.825	0.631	0.88	2		0.653	2	0.91	0.428	0.656	1
	1	0.11	1	0.686	0.777	1	0.5	1	1	0.654	0.0203	1	1	5.34e-05	1	2	0.185	1	1	0.555	1	1	2	0.59	0.841	0.583	0.853	0.656	1	0.736	0.000677	0.653	0.86	0.841	1	0.841	2	0.0544	1	0.665	0.38	1.86e-16	0.00285	1	0.289	2.43e-14	1	0.86	0.296
	0.248	0.618	0.707	0.687	0	0.74	0.0378	0.869	0.524	0.102	0.999	0.0154	0.361	0.406	0.949	2.43e-23	0.123	0.00333	0.871	0.42	0.0923	0.146	0.435	0.294	0.479	6.28e-22	0.958	0.508	0.322	0.574	0.687	0.862	1.11e-30	0.391	0.335	0.125	0.607	0.537	0.392	0.0469	0.452	0.556		1.07e-29	0.615	0.0185	0.0641	0.738	0.413
	1	0.649	0.691	0.691	0.753	0.375	2	0.756	0.642	0.473	1	0.0544	2	1	0.841	1	0.649	0.369	0.76	0.264	1	1	2		0.396	1	0.094	1	0.691	0.395		0.0327	1	1	0.875	0.647	0.76	1	2	1	0.65	0.718		1	1	0.691	0.294	1	0.279
	1	1	1	0.691	1	2	0.888	0.746	1	2	0.65	2	0.704	0.882	0.565	0.657	0.14	0.435	1	1	0.246	0.094	0.966		0.841	0.751	1	0.0169	0.256	1		2	0.581	0.3	1	0.569	0.643	2	2	2	2	0.0903		0.106	0.663	1	0.11	0.281	1
	0.247	0.673	0.748	0.691	1	1	0.0241	0.361	0.723	0.649	0.681	2	1		0.704	0.198	1	0.321	0.673	0.256	0.159	0.744			0.773	0.766	1	1	0.762	0.718		0.658	0.572	0.667	0.877	1	0.223	1	1	0.109	0.762	0.445		0.00308	0.375	0.841	0.113	0.382	0.647
	1	0.723	1	0.691	5.12e-07	1	0.659	0.817	0.647	0.0371	0.297	1	1	0.658	1	1	0.922	0.00318	2	0.468	0.752	1	0.647	0.364	1	0.00977	1	0.5	0.648	1	0.649	0.0807	0.443	1	0.0569	1	0.673	0.752	0.665	1	0.793	0.195		0.163	1	1	1	1	0.806
	0.64	0.691	3.53e-12	0.691	0.11	0.346	0.349	0.504	1	0.656	1	0.11	1	2.42e-31	0.648	0.256	0.000273	0.916	1	1	0.0307	0.842	0.106	0.00151	2	1	0.000104	1	1	0.0786	0.000303	0.656	1	0.407	0.0569	1	1	1	0.686	0.5	0.5	0.00951	0.168	2	0.00737	0.000876	0.222	0.17	0.0326
	0.543	0.143	0.754	0.691	0.338	2.04e-05	0.872	0.5	0.406	0.647	0.324	0.204	0.445	0.0257	0.86	1.42e-08	2	0.397	0.911	0.691	0.649	0.437	2	0.813	1	1.54e-06	1	1	0.817	1	0.664	1	1	1	1	1	0.0154	1	0.583	1	0.841	0.451		0.175	2	0.657	1	0.94	0.311
	1	0.658	0.0068	0.691	0.977	0.24	1	0.867	1	0.242	0.654	1	1	1	0.56	0.653	1	1	0.923	1	1	1			1	1	0.691	1	0.757	0.0722		2	2	1	1	1	0.268	2	1	0.759	0.227	1		1	1	0.656	0.477	0.196	0.622
	0.0981	0.691	0.614	0.691	0.785	1	1	0.793	2	0.719	1	0.857	1	0.412	0.234	1	2	0.718	0.663	0.0347	1	0.0633	0.86	5.19e-08	0.658	2	1	0.68	0.579	0.651	0.0636	0.762	1	0.256	1	0.691	1	2	0.572	0.411	0.526	0.142	0.0745	0.841	1	0.0537	0.0127	0.321	0.451
	0.593	0.71	0.161	0.691	0.214	0.729	0.0809	0.329	0.965	0.53	0.352	0.12	0.388	0.577	0.286	0.755	0.263	0.471	0.968	0.755	0.316	0.938			0.536	0.0923	0.032	0.146	2.98e-34	0.0359		0.824	0.14	0.414	0.533	0.696	0.0135	0.829	0.272	0.755	0.104	0.409		0.461	0.187	0.872	0.437	0.274	1
	0.0567	0.528	0.26	0.692	0.614	0.409	0.583	0.528	0.171	0.699	0.826	0.633	0.322	0.914	0.883	0.202	9.92e-21	0.985	0.599	0.347	0.869	0.0899	0.21	0.615	0.357	0.135	0.403	0.702	0.286	0.799		0.665	0.375	0.386	0.4	0.0399	0.554	0.764	0.284	0.884	0.492	0.838		0.165	0	0.186	0.478	0.671	1
	0.384	0.906	0.931	0.698	0.205	0.844	0.558	0.767	0.997	0.68	0.629	0.339	0.678	0.64	0.0781	0.583	0.42	0.0857	1.59e-12	0.444	0.452	0.766	0.852	0.964	0.22	0.942	0.944	0.436	0.494	0.816		0.906	0.451	0.393	0.988	0.283	0.944	0.497	0.321	0.449	0.881	0.503		0.731	0.813	0.689	0	0.22	1
	0.575	0.106	0.744	0.699	1	0.76	0.0696	2	1	2	2	0.668	0.76	0.631	0.841	0.681	2	0.702	1	0.796	1	0.948	0.201	0.818	1	1	0.136	1	1	0.736		0.594	2	0.463	0.819	0.854	0.239	0.62	0.776	0.921	0.658	1		1	0.673	2	0.704	0.882	1
	0.622	0.332	0.269	0.702	1	1	0.11	1	1	1	1	1	0.0108	0.793	0.837	1	0.285	1	2	0.739	0.0633	1			0.346	0.658	0.691	0.287	0.0874	1		0.648	0.704	0.882	0.793	0.159	1	0.5	0.295	0.000185	1	1		1	1	1	0.136	0.108	1
	0.846	0.968	0.274	0.704	0.391	0.435	0.152	0.397	0.855	0.777	0.392	0.174	0.227	0.836	0.446	0.548	0.00123	0.946	0.542	0.000169	0.344	3.81e-37			0.21	0.819	0.584	0.486	0.296	0.0524		0.56	0.101	0.988	0.373	0.281	0.885	0.562	0.49	0.757	0.508	0.15		0.118	0.984	0.39	0.483	0.762	1
	0.271	0.938	1	0.704	1	1	0.588	1	2	1	0.14	0.11	1	0.658	0.296	0.656	0.943	1	1	0.296	0.443	2	0.0711		1	0.691	1	0.069	1	0.547		0.776	0.255	1	0.825	0.148	2	0.0416	1	0.658	1	1		0.0786	0.673	0.114	1	1	0.817
	0.0971	0.762	0.841	0.704	1	0.331	1	1	1	0.159	0.578	0.292	1	0.759	0.665	0.631	1	1	1	0.331	0.5	0.631	1	1	0.551	1	2	1	1	0.656		0.96	1	2.43e-07	0.809	0.819	0.661	0.62	1	1	0.727	1		0.5	0.842	2	2		1
	0.537	0.165	0.505	0.704	0.57	0.763	0.683	0.225	0.915	0.433	0.108	0.967	0.654	0.84	0.344	0.159	0.267	0.29	0.898	0.385	0.994	0.539	0.151		0.0546	0.433	0.426	4.18e-23	0.275	0.912		0.184	0.493	0.205	0.498	0.954	0.122	0.819	0.429	0.396	0.512	0.313		0.888	0.573	0.133	0.372	5.85e-07	0.194
	1	0.665	1	0.704	1	2	0.0219	1	1	1	1	0.382	0.196	0.361	0.822	0.791	0.418	0.0121	0.76	0.142	2	0.841	1	0.23	0.38	0.675	0.791	0.929	0.841	1		0.0099	1	0.841	0.668	0.0307	0.751	0.661	1	0.652	0.648	0.0243		0.681	0.653	0.00191	1	0.000167	0.418
	0.963	0.663	0.108	0.704	0.159	1	0.358	0.968	1	0.369	1	1	1	0.0245	1	0.134	0.448	0.0076	0.000134	0.659	0.793	1	1	0.325	0.45	1	1	1	0.142	0.832		0.76	0.675	1	1	0.477	1	0.819	1	0.757	0.167	1		0.841	2	1	1	0.8	0.49
	0.993	0.866	1	0.704	0.704	1.98e-05	0.87	1	1	1	1	0.759	0.445	1	0.647	0.159	0.68	1	0.47	1	1	0.088	0.663	0.511	0.658	0.767	2	0.114	0.881	1		0.159	0.718	0.00521	1	7.62e-06	1	1	0.691	0.984	0.912	0.00496		1	0.533	0.852	0.744	0.857	0.119
	0.548	0.97	0.868	0.71	0.627	0.888	0.121	0.139	0.811	0.437	0.623	0.148	0.213	0.964	0.313	0.934	0.366	0	0.192	0.891	0.147	0.0666	0.348	0.454	0.737	0.58	0.243	0.645	0.582	0.61		0.672	0.162	0.723	0.00847	0.732	0.875	0.975	0.28	0.595	0.984	0.868		0.987	0.898	1.36e-33	0.0251	0.331	0.114
	0.0559	0.177	0.584	0.714	0.491	0.263	0.55	0.322	0.276	0.581	0.448	0.429	0.803	0.697	0	0.948	0.237	0.745	0.528	0.832	0.559	0.838	0.868	0.288	4.5e-19	0.647	0.979	0.00251	0.803	0.543	0.232	0.541	0	0.387	0.736	0.146	0.269	0.432	0.818	0.506	0.955	0.0334		0.528	0.485	0.182	0	1	1
	0.384	0.901	0.162	0.715	0.239	1.69e-32	0.613	0.416	0.00165	0.233	0.0548	0.537	0.947	0.774	0.834	0.146	0.95	0.933	0.26	0.102	0.109	0.867	0.154	0.0222	0.438	0.773	0.268	0.842	0.00663	0.00281	0.271	0.501	0.495	1.77e-24	0.0293	0.998	0.799	0.437	0.0917	0.82	0.351	0.22		0	0.18	0.112	0.615	0.857	5.18e-05
	0.918	1	0.753	0.716	0.651	0.0633	0.222	0.691	0.932	1	1	0.686	0.752	0.11	0.573	1	0.748	0.41	1	0.382	1	0.812	0.665		1	0.376	1.61e-05	0.395	1	1		2	0.648	0.296	1	0.631	2	1	1	2	0.617	1		0.347	0.718	0.681	1	1	0.186
	0.607	0.989	0.211	0.717	0.23	0.312	0.323	0.671	0.662	0.174	0.692	0.212	0.232		0.95	0.29	0.86	0.0092	0.0392	0.0215	0.839	0.908			0.319	0.507	0.512	0.773	0.343	0.674		0.37	0.587	0.743	0.947	0.51	0.515	0.377	0.42	0.374	0.871			0.547	0.55	0.142	0.82	0.565	1
	1	0.793	0.5	0.718	0.0159	1	0.654	0.655	0.358	0.652	2	1	1	1	1	0.663	1	1	0.736	1	1	1	0.451	0.971	0.324	0.0544	0.819	1	0.32	0.76	0.429	0.8	0.627	0.0255	1	1	1	0.773	1	0.661	1	0.0598		0.108	2	0.68	0.000258	0.651	2
	0.8	0.867	1	0.718	1	0.163	0.88	0.772	0.00473	0.702	1	1	1	0.664	1	0.665	0.532	2	0.841	0.815	1	1	0.159	2	0.704	0.768	0.791	1	1	0.0772		1	1	1	1	1	0.0574	0.649	1	1	0.0228	0.793		1	1	0.723	0.157	0.105	0.0756
	0.256	1	1	0.718	0.76	1	0.112	0.653	1	0.647	0.173	0.07	0.652	0.658	1	0.5	1	1	0.0849	0.841	0.718	0.428	0.841	1	0.223	0.0464	1	0.683	1	0.0774		0.793	1	1	2.63e-10	1	1	0.653	1	1	0.718	0.5		1	1	0.842	0.0972	0.57	0.675
	1	0.296	0.681	0.718	0.673	1	0.661	0.968	1	0.762	1	0.657	0.00049	0.689	1	0.691	1	0.412	0.391	1	1	0.00951			0.583	0.5	0.0127	0.5	0.000203	0.785		2	0.653	1	0.372	0.447	0.675	0.197	1	1	0.382	0.736		0.334	0.895	0.959	0.825	0.14	0.222
	0.146	0.332	2	0.718	0.664	0.0416	0.533	0.704	0.00715	1	1	1	1	0.691	2	0.396	0.373	0.642	0.5	0.791	1	1	0.0848	1	1	0.11	0.024	0.656	1	0.952		0.682	2	1	2	2	1	0.673	1	0.718	0.0457	2		0.653	0.96	1	0.0444	1	0.76
	1	1	1	0.718	0.00209	0.00566	0.86	1	0.753	2	0.793	0.686	0.736	1	0.744	0.751	1.92e-05	1	1	0.806	0.0339	0.793	0.0754	0.0183	0.411	1	1	1	0.56	0.773		1	1	1.46e-05	0.673	0.00164	1	1	0.76	1	0.68	0.967		1	0.00162	0.5	0.222	0.00626	0.665
	0.191	0.412	1	0.718	1	0.649	0.582	2	0.395	0.669	0.159	0.736	1	0.667	1	0.736	0.904	0.018	0.658	1	1	2	1	0.503	0.704	2	1	0.462	0.0163	0.841		1	0.347	0.882	1	0.653	2	0.12	0.449	2	0.236	0.681		0.196	0.76	0.673	1	0.273	0.736
	0.0757	1	1	0.718	1	0.292	0.785	1	0.588	1	0.736	0.249	0.363	0.331	0.045	0.804	0.831	0.396	0.978	1	0.5	0.358	0.588	1	2	0.885	1	1	0.663	0.649	1	1	0.704	0.00234	1	1	0.11	0.773	0.435	0.784	0.0745	1		0.0357	1	0.4	0.658	0.91	0
	1	0.65	1	0.718	1	0.642	0.613	0.675	1	0.916	0.12	0.841	1	0.744	2	1	0.718	1	0.74	0.0737	1	1	0.0786		0.0698	0.526	1	1	0.667	0.649		2	1	0.451	1	0.691	0.736	1	1	0.753	2	2		0.934	0.0684	0.744	0.222	0.186	0.603
	1	1	0.0511	0.719	1	1	0.638	1	0.793	1	0.386	0.533	1	0.00968	0.0228	0.822	1	0.207	0.647	1	1	0.198	1	1	2	0.651	0.653	1	0.14	2	0.00979	1	0.0569	0.262	0.759	2	2	1	0.795	0.761	0.132	0.0512	0.0293	0.857	0.261	4.45e-08	0.0686	0.094	0.719
	1	1	0.275	0.719	1	1	1	0.668	1	1	1	2	0.582	1	0.658	0.76	2.8e-07	2	2	0.681	1	0.658	1	0.95	0.518	1	0.675	0.0127	2	1		1	0.658	0.11	0.68	0.653	1	0.857	1	1	0.369	0.736		0.718	8.21e-11	0.132	1	0.87	0.479
	1	0.647	1	0.719	0.614	0.659	1	0.14	1	0.412	1	0.391	1	0.681	0.736	2	0.647	0.736	9.06e-07	0.664	1	0.841	0.659	0.219	2	1	1	2	0.0854	0.658		0.384	0.0154	1	1	0.477	1	0.614	0.642	0.0416	0.853	0.791		1	1	0.791	0.659	0.278	1
	0.169	1	0.736	0.719	1	0.0633	0.785	0.0691	1	0.664	1	1	1	1	0.819	2	0.285	0.00951	0.718	0.21	0.96	1	0.742		1	1	0.0416	8.55e-05	1	1		1	0.0786	1	1	0.222	0.793	0.647	1	0.223	0.793	1		0.631	0.87	0.718	0.0569	1	2
	1	0.65	0.672	0.727	0.0359	0.0359	1	0.718	0.76	0.00225	0.718	0.121	0.0335	1	2	0.00496	0.888	1	0.76	0.652	1	0.812	1		1	0.888	1	1	2	0.011		0.675	2	1	0.658	0.0276	2	0.0121	1	0.648	1	0.256		0.949	1	0.647	0.0544	0.736	1
	1	1	0.0127	0.728	0.658	0.0831	0.759	0.668	0.751	0.673	1	0.654	0.207	0.412	0.704	0.157	0.000212	0.159	2	0.683	2	1	0.931	0.202	0.894	1	0.285	1	1	1		0.0371	1	0.788	0.0307	0.407	0.0385	0.719	0.331	0.96	2	0.671		0.0786	0.00776	0.88	0.793	0.614	1
	0.246	0.000162	0.0164	0.731	0.732	0.904	0.408	0.554	0.558	0.175	0.985	0.851	0.437	0.012	0.0586	0.381	0	0.477	0.187	0.767	0.933	0.443	0.902	0.0623	0.744	0.619	0.36	0.266	0.543	0.951		0.85	0.414	0.791	0.0536	0.418	0.589	0.363	0.586	0.606	0.435	0.997		0.554	3.25e-29	0.0446	0.643	0.207	4.13e-28
	0.144	0.564	0.685	0.733	0.691	0.432	0.00809	0.973	0.372	7.9e-25	0.637	0.936	0.568	0.0243	0.156	0.318	0.384	0.961	0.949	0.579	0.0467	0.407	0.764		0.63	0.468	0.855	0.331	0.794	0.115		0.652	0.153	0.593	0.573	0.0817	0.717	3.41e-26	0.0814	0.268	0.773	0.413		0.0331	0.0475	0.802	0.67	2	0.486
	0.62	0.729	0.566	0.733	0.273	0.638	0.535	0.347	0.512	0.115	0.16	0.262	0.402	0.975	0.876	0.586	0.866	0.478	0.229	0	0.715	0.00413	0.00565		0.627	0.638	0.849	0.583	0.32	0.811		0.491	0.1	0.492	0.678	0.428	0.907	0.383	0.18	0.691	0.137	0.359		0.00237	0.515	0.786	0.44	0.649	0.625
	0.762	0.00551	0.211	0.735	0.656	0	0.344	0.861	0.853	0.00188	0.117	0.18	0.637	0.0605	0.0439	0.591	0.224	0.666	0.954	0.137	0.726	0.516	0.686	0.53	0.661	0.158	0.184	0.768	0.177	0.229	0.459	0.337	0.202	7.63e-23	0.655	0.527	0.123	0.322	0.344	0.698	0.15	0.466		0.408	0.816	0.896	0.825	0.18	1
	1	0.89	0.163	0.736	1	0.801	0.762	1	0.675	0.0594	0.00129	0.857	1	0.00824	1	0.857	0.11	0.11	0.648	1	0.239	0.24			0.14	1	0.718	0.5	1	0.159		0.665	0.443	0.159	0.00016	0.759	1	0.736	0.00442	1	0.652	0.75		0.663	0.841	0.108	0.000566	0.841	0.00951
	1	0.653	0.159	0.736	0.654	0.793	0.691	1	0.103	1	0.638	0.641	1	0.428	1	1	1	1	1	1	0.0912	0.665	2	0.208	1	1	1	0.673	0.0307	0.658		2	1	0.786	1	1	0.5	0.756	1	0.222	0.812	1		0.662	1	1	1	0.89	1
	0.666	1	0.76	0.736	1	0.5	0.832	1	1	0.159	0.0035	2	0.666	1	2	0.159	1	0.681	1	0.24	0.186	1			1	0.76	0.0174	0.76	0.812	0.0133		2	0.648	1	0.0169	0.07	0.159	0.498	4.67e-11	0.387	0.681	0.0119		1	0.0416	1	1	0.5	0.986
	0.0933	0.663	1	0.736	1	1	1	1	0.673	1	0.0371	0.127	1	0.159	0.798	1	0.777	0.11	0.133	0.882	0.474	0.614	0.729		0.658	0.704	0.751	0.00206	0.147	0.155		2	0.773	0.66	1	1	0.638	0.56	1	2	1	1		0.383	0.615	0.798	0.41	0.431	0.793
	1	1	1	0.736	0.675	0.252	0.68	0.691	0.000309	0.47	1	1	0.841	0.477	1	1	1	0.786	0.00106	2	0.791	0.56	1	1	0.793	0.96	0.667	0.222	2	1		1	0.675	1	1	0.857	5.02e-23	1	1	0.0377	0.18	0.642		1	0.137	0.911	1	0.165	8e-29
	1	1	1	0.736	0.642	0.0507	0.649	1	1	1	0.748	0.909	2	0.647	1	1	0.666	0.122	1	1	0.121	2	0.76	1	2	1	1	0.451	0.754	1	0.647	0.704	1	0.000419	0.89	0.762	0.854	0.0169	0.0569	1	1	0.086		1	1	0.316	0.519	1	1.12e-34
	1	0.704	0.0912	0.736	2.62e-05	0.5	1	0.268	0.289	0.353	1	0.691	0.727	0.0142	1	0.841	1	1	0.207	1	0.652	0.793	0.691	0.514	0.00539	0.399	0.734	1	0.466	0.768	1	0.0013	0.396	0.108	0.22	0.618	0.691	0.14	1	2	1	0.159		1	0.0569	0.681	0.329	0.0215	1
	0.119	0.76	1	0.736	0.00539	0.89	1	0.382	1	1	0.0874	0.681	1	0.000348	1	1	0.736	1	1	0.744	1	0.948	0.00655	1	0.262	0.56	1	0.675	1	1	0.613	0.182	1	0.418	1	0.911	0.295	1	2	0.11	0.845	2.96e-05		0.76	1	0.665	1	0.273	0.983
	0.161	0.451	0.812	0.736	0.665	0.906	1	1	0.66	1	0.412	0.215	1	1	0.642	0.773	1	1	0.5	0.323	1	1	1		0.897	0.121	0.0417	0.664	0.785	1		1	1	0.658	0.0654	1	0.658	0.0569	1	0.0786	2	0.256		0.937	0.0241	0.673	0.5	0.292	1
	1	0.147	1	0.736	0.347	1	1	0.691	1	1	0.00953	0.911	0.785	0.888	1	0.76	0.942	1	0.736	0.0569	0.949	0.588			1	1	0.419	1	0.766	0.655		0.718	1	0.854	0.845	0.235	1	0.0163	0.0128	0.159	0.956	1		1	0.14	2	0.0479	0.47	0.943
	0.0933	1	0.184	0.736	1	0.00514	1	0.858	1	0.00712	0.736	1	1	0.5	0.911	0.882	0.719	1	0.757	0.649	0.331	0.0241	0.591	0.163	0.499	0.658	2	0.841	0.246	0.159		0.719	0.863	0.238	0.661	0.11	0.273	2	0.653	0.719	0.382	0.86		0.647	0.5	1	0.051	1	1
	0.611	0.838	0.52	0.737	0.168	0.0343	0.289	0.645	0.78	0.435	0.682	0.525	0.892	0.132	0.511	0.112	0.775	2.24e-27	0.634	0.432	0.0684	0.952	0.093	0.0497	0.102	0.114	0.594	0.768	0.741	0.529		0.94	0.715	0.214	0.888	0.101	0.586	9.33e-05	0.0345	0.471	0.54	0.923		0.924	0.344	0	0.122	1	0.153
	0.584	0.603	0.969	0.74	0.833	0.963	0.978	0.0139	0.505	0.259	0.995	0.87	0.123	0.321	0.222	0.95	0.642	0.75	0	0.771	0.826	0.517	0.0231	0.679	0.59	0.553	0.0151	0.616	0.269	0.296		0.992	0.858	0.253	0.352	0.771	0.483	0.674	0.756	0.00174	0.318	0.651		0.537	0.125	0.0538	0.711	1	1
	0.0777	0.704	0.852	0.744	0.793	2	0.736	1	0.718	0.296	0.00539	0.681	0.0051	1	1	1	2	1	0.89	1	0.00156	1			0.0474	0.0241	0.222	0.567	1	2		1	0.473	0.654	1	0.258	1	0.751	2	0.121	0.665	0.76		0.56	1	1	1	0.466	0.649
	0.443	0.679	0.972	0.744	0.132	0.0268	0.493	0.731	0.0107	0.0661	0.209	0.709	0.131	0.906	0.107	0.859	0.114	4.83e-26	0.941	0.0196	0.734	0.371	0.991	0.48	0.0647	0.968	0.538	0.385	0.635	0.751		0.954	0.654	0.437	0.323	0.129	0.321	0.262	0.324	0.0547	0.272	0.457		0.771	0.107	0	0.407	2	0.147
	0.255	0.647	1	0.744	2.75e-05	1	1	0.159	0.793	1	0.68	1	0.00293	1	0.000194	0.458	1	1	1	0.951	0.718	0.642	1	0.0694	0.806	1	0.412	1	1	0.656	0.642	0.857	0.363	0.000317	1	1	0.824	1	1	0.8	1	1		0.168	0.768	2	0.545	1	0.673
	1	1	0.647	0.744	0.0903	1	0.573	2	0.5	1	1	1	0.533	0.656	0.786	1	0.906	4.05e-06	0.89	0.5	2	0.718	1	0.435	1	0.653	0.815	0.667	1	0.658		0.673	1	1	0.772	0.264	0.0127	1	0.159	2	0.718	1		0.642	0.691	8.08e-05	0.704	0.759	0.0315
	0.88	1	0.681	0.744	0.837	0.32	0.248	1	1	0.667	0.00384	1	0.665	0.654	1	0.278	1	2	0.647	0.5	0.438	0.841			0.00951	1	0.691	1	1	1		0.793	2	0.65	0.845	1	1	0.14	0.000818	0.11	1	1		0.397	0.0305	1	1	0.556	0.654
	0.432	0.575	0.649	0.744	1	3.55e-06	1	0.382	1	0.921	2	0.704	1	0.181	0.842	0.11	0.0385	0.618	1	2	1	1	1	1	1	0.671	1	0.759	0.761	1		2	1	7.25e-05	1	0.671	0.96	2	2	0.159	0.0587	1		0.72	0.159	1	2		0.159
	1	0.181	1	0.744	0.919	0.000421	0.911	0.761	0.934	2	0.159	0.866	0.654	0.841	0.451	0.00164	0.235	2	0.656	1	1	0.571	0.675	0.101	0.673	1	0.814	0.718	0.0569	0.89		0.793	0.837	0.00539	0.223	1	1	1	0.94	0.136	0.718	1		1	2	1	0.832	1	0.779
	1	1	0.648	0.748	2	1	1	0.778	1	0.159	1	0.0229	0.0464	1	0.921	0.0544	0.653	2	0.239	0.86	0.852	0.0912	0.76	0.0204	0.762	1	0.942	1	1	0.181		0.14	0.819	2	0.0774	0.791	0.387	0.857	1	0.736	1	1		0.797	0.321	1	0.00276	2	0.0241
	0.346	0.242	0.672	0.748	0.493	0.337	0.601	1	0.141	0.287	0.359	0.546	0.557	0.981	0.239	0.197	0.712	0.231	0.248	0.256	0.964	0.264	0.391		0.549	0.293	0.274	0	0.587	0.96		0.29	0.796	0.735	0.802	0.167	0.369	0.79	0.663	0.736	0.696	0.419		0.497	0.499	0.821	0.908	0.0654	0.819
	0.188	0.372	0.746	0.753	0	0.958	0.887	0.447	0.137	0.803	0.367	0.624	0.405	0.562	0.353	2.62e-29	0.966	0.677	0.982	0.671	0.344	0.126	0.179	0.292	0.259	9.99e-10	0.353	0.493	0.371	0.284	0.257	0.422	7.02e-36	0.207	0.749	0.661	0.425	0.397	0.436	0.981	0.481	0.607		0	0.527	0.684	5.5e-34	0.974	0.691
	0.789	1	0.937	0.753	0.412	0.0569	0.297	1	0.0416	1	1	1	0.236		0.000654	0.631	0.409	0.649	0.223	0.11	0.675	0.649			0.0594	0.686	0.133	0.658	1	0.902		0.583	0.736	0.56	1	1	1	0.159	2	1	1	0.681		1	1	0.691	2	0.22	0.0546
	0.445	0.76	1	0.754	0.88	0.804	0.857	0.837	0.704	1	1	1	0.0633	1	0.664	0.837	0.202	1	1	0.418	0.691	0.544	0.0729		1	1	0.11	1	1	0.677		0.11	0.542	0.672	0.642	1	0.234	0.791	1	0.649	0.718	1		2	2	0.66	1	0.00539	0.884
	0.761	0.647	1	0.754	0.841	2	0.649	0.812	0.707	0.854	0.845	0.0544	1		1	0.5	1	0.56	0.198	0.614	0.171	1			1	1	1	0.264	0.704	1		2	0.718	0.769	0.628	2	0.108	1	0.175	0.658	1	0.923		0.841	0.0786	0.642	0.34	5.5e-34	0.092
	0.611	0.0786	0.443	0.756	2	0.11	0.116	0.691	1	0.657	0.0013	1	0.773		0.929	0.675	1	2	0.647	1	1	1			1	0.5	1	0.11	0.8	0.429		0.219	1	0.986	0.837	0.929	1	2	0.11	0.56	0.894	0.0454		0.0228	2	0.631	2	0.667	0.832
	0.934	0.857	0.363	0.756	0.325	3.22e-34	0.0749	0.236	0.32	0.508	0.156	0.131	0.0875	0.659	0.867	0.682	3.35e-14	0.0068	0.326	0.818	0.825	0.545	0.229	0.682	0.0199	0.719	0.107	0.12	0.717	0.0195		0.44	0.583	0	0.263	0.911	0.854	0.711	0.825	0.921	0.0862	0.436		0.917	1.58e-14	0.373	0.0666	0.853	1
	0.329	0.832	1	0.756	1.15e-05	1	0.296	1	0.657	0.564	1	0.867	0.691	0.878	0.0011	0.691	0.704	0.793	0.793	0.658	0.347	1	2	1	1	1	0.663	1	1	0.0276	0.0912	0.0385	2.12e-07	0.411	0.728	1	1	0.934	0.76	1	0.894	0.564		1	0.5	0.791	0.0385	1	0.824
	0.365	0.198	0.593	0.759	0.963	0.0161	0.406	3.92e-32	0.772	0.747	0.222	0.71	0.619	0.3	0.67	0.766	0.811	0.635	0.008	0.917	0.345	0.814	0.865	0.679	0.36	0.234	0.677	0.318	0.965	0.511		0.876	0.281	0.169	0.0352	4.49e-19	0.252	0.755	0.263	0.062	0.605	0.286		0.168	0.103	0.567	0.479	0.00397	1
	0.837	0.793	0.718	0.759	1	1	0.736	0.656	0.0189	1	1	1	0.5	0.256	1	1	2	0.704	1	0.11	1	0.602	0.655	0.103	0.681	1	2	1	0.00164	2		1	1	0.296	0.53	1	1	0.0416	2	0.358	0.649	0.691		2	0.0786	0.631	0.601	0.0307	1.27e-06
	1	0.11	0.422	0.76	0.000439	0.194	0.347	0.65	0.756	2	1	1	0.00157	0.819	0.0268	0.582	0.657	0.951	0.642	0.185	0.819	2	0.793	1	0.0912	1	1	0.806	0.895	1	0.00757	1	0.000528	1	1	0.977	1	0.896	0.647	1	0.653	1		1	0.663	0.664	0.00841	0.375	0.135
	1	0.0984	1	0.76	1	1	1	1	1	0.597	1	0.356	0.0464	0.856	0.663	1	1	0.656	1	1	2	1	0.66	0.291	0.0848	0.583	1	1	1	0.74		0.738	2	1	0.659	0.137	2	0.56	1	1	0.691	0.0544		1	1	0.533	3.9e-05	0.625	1
	0.258	1	0.65	0.76	1	1	0.669	1	0.5	0.0846	0.681	0.0307	0.65	0.207	1	0.773	0.11	2	0.5	0.668	0.446	0.719	0.653		1	0.817	0.949	1	0.202	0.889		0.0243	1	0.733	1	0.91	0.665	1.05e-06	0.779	0.675	0.658	0.412		1	0.0211	0.848	0.196	0.346	0.521
	1	2	1	0.76	1	0.0305	0.943	1	0.663	1	0.478	0.88	0.545	0.773	1	1	0.361	0.681	2.83e-10	0.571	1	0.718	0.841	1	0.658	0.663	0.937	0.545	1	0.396		0.159	0.681	1	1	0.451	1	1	1	1	1	1		0.662	0.673	2	0.665	0.973	0.564
	0.218	0.296	0.748	0.76	1	0.445	1	0.76	1	1	1	1	1		0.673	0.647	0.306	1	1	1	0.545	0.159			0.675	1	0.395	2	1	0.407		1	0.814	0.691	1	1	1	0.66	1	1	0.159	0.65		1	1	0.0464	1	0.000178	0.786
	1	1	0.718	0.76	0.911	1	1	0.5	0.817	1	0.647	1	1	0.691	0.0307	1	0.00236	1	0.218	0.673	0.673	0.76	0.658	1	0.642	2	2	1	0.222	0.773		0.675	0.965	0.03	0.113	0.648	0.666	0.0154	1	0.673	0.691	1		2	0.0903	2	0.0225	0.665	1
	0.443	0.657	1	0.76	1	0.24	0.00539	2	0.266	0.819	0.806	1	0.704	0.222	0.642	1	1	0.659	1	0.445	0.447	2			0.47	0.545	0.195	0.66	6.03e-05	1		0.768	2	0.437	0.331	0.704	0.841	1	0.937	2	0.769	2		0.767	0.719	0.649	0.988	1	0.697
	1	0.588	1	0.76	0.691	0.412	0.673	1	0.736	1	1	2	0.691	1	0.45	0.631	1	0.11	1	2	0.00419	0.778	1	0.823	0.653	0.159	1	0.928	0.848	0.0887		1	0.0416	0.768	1	0.0214	1	0.094	0.793	0.255	0.91	2		0.0807	1	1	0.318	0.0988	0.246
	1	1	0.0786	0.76	1	1	1	0.841	0.361	2	0.657	0.948	0.147	1	1	0.11	0.89	2	1	0.00168	2	0.00189	0.363		1	0.754	1	0.785	1	0.5		1	0.719	0.0276	0.762	0.65	0.653	1	1	0.848	0.76	0.86		1	1	0.412	0.76	1	1
	0.221	0.37	0.215	0.761	0.5	0.952	0.837	0.301	0.0405	0.673	0.0952	1	1	0.857	0.804	0.0628	0.181	0.649	1	1	1	2	0.656	1	1	1	1	0.614	0.86	1	2	0.779	0.443	1	0.11	0.787	0.841	2	1	1	0.581	1		0.0912	0.691	0.564	0.661	0.0786	1
	0.849	1	0.791	0.762	0.418	0.5	0.000786	1	0.239	0.691	2	0.5	0.87	0.652	2	1	4.23e-05	2	2	0.449	0.14	0.857	1	1	2	0.0169	0.909	0.793	1	0.297		2	0.738	0.706	7.67e-07	1	0.0178	0.114	0.097	0.827	0.937	0.658		0.736	0.26	0.111	0.347	0.000736	2
	0.653	1	0.00408	0.762	0.418	0.56	1	1	1	0.753	1	1	0.924	2	0.395	0.773	1	0.68	1	0.777	1	1	1		2	0.804	0.33	0.653	0.653	0.665		1	1	1	0.533	1	1	0.659	0.656	1	0.653	0.0331		0.768	0.454	0.675	0.793	0.3	0.982
	1	0.841	2	0.762	1	1	0.924	0.418	1	0.663	0.399	0.575	1	1	0.463	0.275	1	0.385	1	1	0.86	0.807			0.704	0.863	0.862	1	0.744	0.665		0.76	0.791	1	1	1	0.173	1	0.0222	0.647	0.0786	1		0.866	0.123	0.0276	0.11	0.66	0.825
	0.329	0.751	2	0.762	2	1	0.167	1	0.443	1	1	0.00127	1	1	1	0.647	2	0.129	0.222	1	1	0.727			1	0.76	0.579	1	0.824	0.5		0.642	0.395	1	1	0.736	0.00823	1	0.686	2	0.841	0.656		1	0.201	1	1	0.837	2
	1	0.907	1	0.762	0.108	1	0.736	0.653	1	1	1	2	0.681		1	1	1	1	0.5	0.12	1	1			0.86	0.223	1	1	2	1		1	1	0.866	0.418	0.658	0.786	1	1	1	0.159			0.24	0.000232	0.0848	1	0.0654	0.691
	0.895	2	0.631	0.766	1	1	1	0.665	1	1	0.653	0.0786	0.0258	0.879	0.00951	0.18	0.896	2	1	0.837	0.0457	1	0.155		1	0.638	1	0.76	2	0.785		0.665	0.753	1	0.5	0.223	1	2	1	0.00539	0.793	0.297		0.5	1	1	0.00539	0.0492	0.647
	0.877	0.0614	0.286	0.766	0.18	0.326	5.67e-27	0.959	0.71	0.984	0.813	0.379	0.321	0.9	0.274	0.259	0.365	0.0307	0.548	0.478	0.1	0.41	0.239	0.47	0.666	0.256	0.696	0.179	0.287	0.615		0.197	0.613	0.694	0	0.0323	0.267	0.198	0.415	0.211	0.698	0.71		0.753	0.438	0.0136	0.918	0.665	0.718
	1	0.952	0.159	0.768	0.658	0.549	1	0.662	1	0.658	1	0.533	0.718		0.0786	1	0.5	0.259	0.551	1	1	1			0.396	1	0.837	1	0.656	0.354		0.656	0.785	0.0786	0.0127	1	0.159	0.681	0.0569	0.0554	0.719	1		2	1	0.691	0.0701	0.673	0.331
	0.579	0.924	0.257	0.769	0.763	0	0.534	0.841	0.337	0.322	0.49	0.522	0.621	0.61	0.911	0.481	0.847	0.989	0.572	0.0223	0.892	0.258	0.0209	0.991	0.338	0.469	0.542	0.886	0.834	0.609		0.198	0.286	2.28e-24	0.604	0.549	0.907	0.993	0.62	0.906	0.456	0.474		0.0608	0.721	0.841	0.0691	1	0.76
	0.81	0.0749	0.318	0.77	0	0.836	0.8	0.998	0.733	0.959	0.000173	0.49	0.452	0.325	0.836	0	0.296	0.191	0.0442	0.143	0.279	0.685	0.333	0.716	0.841	1.07e-29	0.47	0.489	0.758	0.213	0.406	0.0418	0.0807	0.932	0.253	0.221	0.502	0.0125	0.509	0.697	0.0057	0.525		0	0.659	0.717	0.594	1	0
	1	1	1	0.772	0.00898	1	0.14	0.682	1	0.451	1	0.76	0.658	0.535	0.637	0.0265	0.793	0.631	0.0103	0.666	2	0.911	1	0.399	0.647	1	0.412	0.647	0.656	0.866	0.704	0.00539	0.793	0.14	1	1	0.268	1	0.653	1	1	0.181		0.572	0.746	1	9.4e-06	0.119	1
	0.837	0.653	1	0.773	1	0.411	0.204	0.681	0.718	1	1	2	0.652	0.0964	0.296	0.814	1	1	2	1	0.5	1	1	0.526	0.0544	1	0.159	0.0222	0.0515	0.817	1	0.0416	1	0.667	0.906	1	0.888	0.691	1	0.0876	0.256	0.0552	1	1	0.00979	0.00363	1	0.114	0.625
	1	1.61e-06	1	0.773	0.812	0.718	1	0.223	2	0.751	0.412	1	1	1	0.654	1	0.000135	1	1	1	0.686	0.652	1	0.628	0.673	1	0.528	1	0.704	2		1	0.661	0.00951	0.0786	1	0.909	0.00408	0.016	0.841	1	0.783		0.663	1.31e-19	1	0.75	1	1
	0.657	0.793	0.756	0.779	1	0.658	0.704	1	0.969	0.000125	1	2	0.663	1	0.648	0.76	0.07	0.11	2	0.704	0.659	0.653	1		0.89	1	0.76	1	0.65	2		0.159	0.654	1	0.328	0.842	0.0133	0.0144	1	0.691	0.672	0.704		0.00106	0.647	0.331	2	0.649	0.24
	0.0603	1	1	0.779	2	0.762	0.0159	2	0.656	1	0.911	1	1	0.691	0.76	0.68	1	0.331	1	1	0.673	0.252	0.346	0.996	0.185	0.116	0.0416	0.677	1	2		1	0.238	1	1	1	1	0.215	0.222	1	1	1		0.5	0.458	1	2		0.314
	0.162	1	1	0.781	1	0.691	0.929	0.854	0.773	0.702	1	0.866	2	0.0276	0.642	0.159	0.658	2	1	0.669	0.656	1			1	0.653	2	1	0.841	0.268		1	1	0.0511	1	1	0.76	1	1	2	1	2		1	0.65	0.0241	1	0.0679	0.798
	0.0749	0.579	0.692	0.782	0.245	0.0233	0.766	0.906	0.379	0.519	0.602	0.244	0.165	0.0326	0.842	4.11e-16	0.71	0.06	0.0981	0.0554	0.939	0.944	0.924	0.17	0.281	1.36e-31	0.655	0.813	0.849	0.26	0.19	0.824	0.895	0.963	0.196	0.55	0.271	0.408	0.633	0.295	0.0572	0.83		0	0.975	0.312	0.0869	0.535	1
	0.596	0.524	0.497	0.782	0.752	0.868	0.455	3.1e-34	0.891	0.518	0.183	0.0403	0.719	0.0823	0.894	0.706	0.756	0.039	0.702	0.532	0.233	0.414	0.606	0.648	0.908	0.428	0.313	0.473	0.162	0.234		0.528	0.237	0.918	0.887	0	0.636	0.632	0.835	0.322	0.732	0.0803		0.0688	0.601	0.807	0.865	0.609	1
	0.566	0.941	0.497	0.784	0.982	0.975	0.397	0	0.927	0.446	0.561	0.255	0.874	0.749	0.0212	0.348	0.000156	0.553	0	0.276	0.619	0.122	0.347	0.224	0.835	0.396	0.133	0.0138	0.562	0.0526		0.65	0.0791	0.752	0.472	5.7e-21	0.357	0.901	0.304	0.96	0.69	0.184		0.793	0.878	0.698	0.0804	0.663	0.841
	0.458	0.535	0.758	0.785	0.862	1	1	0.391	1	0.793	0.793	1	0.295	1	0.00498	0.19	0.675	0.673	0.653	0.659	1	0.677	1	0.238	0.000931	0.666	1	0.86	1	1	0.719	2	0.00165	1	1	0.369	0.666	1	0.0276	0.374	0.159	0.0174		0.0228	1	1	1.51e-06	0.656	0.773
	1	1	2	0.785	1	0.5	1	1	1	1	0.0121	0.114	0.793	2	1	1	1	0.134	0.817	1	0.642	1			0.758	0.11	1	0.335	2	0.718		0.704	0.858	0.88	1	1	0.966	0.841	0.857	0.256	1	0.658		0.0228	0.108	1	1	0.761	1
	1	1	1	0.785	1	0.653	1	1	1	2.27e-05	1	0.658	1	0.704	0.661	1	0.659	2	0.762	1	1	0.451	0.691		0.123	0.14	1	1	1	0.000175		0.671	1	0.597	2	0.0424	1	0.122	0.718	0.925	1	1		1	0.0422	0.903	0.642	0.078	0.0899
	0.611	0.491	0.587	0.785	0.176	0.284	0.6	0.472	0	0.426	0.0913	0.374	0.51	0.653	0.24	0.995	0.735	0.746	0.976	0.084	0.179	0.28	0.0788	0.219	0.718	0.0487	0.47	0.824	0.336	0.578		0.358	0.846	0.0259	0.0421	0.954	1.55e-34	0.805	0.0145	0.89	0.344	0.443		0.665	0.188	0.945	0.939	0.687	1
	1	0.0248	2	0.787	1	1	0.000802	1	1	1	1	1	1	0.704	0.892	0.411	1	0.841	0.718	0.855	0.0511	0.778	0.821		0.0307	0.647	1	0.686	1	0.654		0.0133	1	0.796	0.654	1	1	1	0.649	0.676	1	0.658		0.264	0.296	0.453	0.32	1	0.66
	1	0.256	0.785	0.788	0.86	0.000851	0.00275	0.842	1	0.691	2	0.159	1	0.841	1	0.656	0.204	0.0324	0.8	1	0.748	0.88	0.0977	0.0147	2	0.11	1	1	0.759	0.686		1	1	1	0.0051	0.638	1	0.663	0.937	1	0.673	0.647		0.661	0.264	0.428	1	0.158	1
	0.879	0.177	0.555	0.79	0.185	0	0.103	0.0185	0.451	0.586	0.272	0.893	0.191	0.38	0.14	0	0.373	0.556	0.427	0.561	0.87	0.352	0.395	0.923	0.497	0.589	0.49	0.15	0.356	0.279	0.0303	0.765	0.328	1.88e-21	0.594	0.146	0.112	0.904	0.795	0.807	0.965	0.00312		4.45e-28	0.448	0.557	0.428	0.00438	0.501
	1	2	0.188	0.79	0.222	0.0142	1	1	0.663	1	1	0.681	2	0.159	2	1	0.248	1	2	1	2	0.736			0.723	0.252	1	0.297	0.133	0.671		1	2	0.746	0.0537	1	0.937	1	0.56	2	0.718	0.744		0.0478	1	1	0.841	0.275	0.661
	1	0.00132	0.614	0.79	1	0.437	0.76	0.681	1	0.686	1	1	0.159	0.659	0.785	0.775	0.659	0.00397	0.00129	0.396	0.192	1	0.533	0.356	0.159	0.656	1	1	1	1		1	2	1	0.649	1	0.0416	0.11	1	0.5	0.0339	0.5		0.5	2	0.647	1	0.182	0.8
	1	1	0.385	0.791	2	2	1	1	1	2	1	2	1	0.804	0.649	1	2	0.952	1	0.0416	2	0.159			0.943	0.832	0.0499	0.638	0.00464	2		1	0.985	0.0569	0.589	0.196	1	1	0.681	0.718	0.11	0.691		0.631	1	1	0.462	0.681	1
	0.678	1	0.86	0.791	0.408	1	0.246	2	0.98	0.76	0.781	1	1	0.0569	1	0.653	0.396	0.654	0.0331	0.762	0.236	0.704	0.678		0.877	1	0.159	0.0284	0.394	1		1	1	0.928	0.929	0.173	1	1	0.748	0.122	0.121	1		0.315	0.845	1	1	0.707	0.686
	0.896	1	0.0972	0.791	0.841	1	1	0.91	0.0417	2	1	0.437	0.324	0.0786	0.917	1	1	2	0.653	0.642	1	1	0.662	0.238	0.296	0.661	2	0.243	2	1		0.927	0.845	1	1	1	0.0876	0.665	0.673	0.188	0.762	0.5		0.56	0.837	0.663	0.866	0.642	0.897
	0.802	0.181	0.904	0.793	0.0107	0.76	0.17	0.232	1	1	0.301	1	1	2	0.000226	2	0.766	0.681	0.414	1	0.867	0.453	1	1	2	0.181	1	0.647	0.671	0.196	0.458	0.0912	0.00438	0.159	0.321	0.24	2	1	1	1	0.5	1		1	0.658	0.649	0.117	0.358	0.861
	1	1	1	0.793	0.76	1	0.673	1	1	0.368	1	1	1	1	0.744	0.673	1	0.11	0.443	0.868	0.952	1			1	0.751	2	0.791	1	0.5		0.164	1	1	1	1	0.857	0.658	1	0.252	1	0.671		0.841	0.785	0.154	0.649	0.929	0
	1	1	0.601	0.793	0.122	0.0243	2	0.665	1	0.56	0.642	0.00715	1	0.179	0.5	0.375	0.147	0.849	0.0385	0.159	0.165	0.00189			0.91	0.66	1	0.731	1	0.264		0.663	0.686	0.798	0.38	0.396	2	0.649	0.566	0.658	2	1		0.937	0.686	1	1	0.673	1
	1	0.136	1	0.793	1	1	1	0.778	1	1	2	0.817	0.5	2	1	1	0.909	0.451	0.647	0.654	0.5	0.979			0.76	1	0.681	0.736	0.174	0.671		2	0.188	1	0.681	0.841	1	1	1	0.159	0.443	1		1	0.841	1	1	0.0786	0.626
	1	1	0.773	0.793	0.181	0.396	1	2	0.718	0.704	0.743	0.647	0.663	0.323	1	0.252	1	0.353	1	1	0.32	0.65			0.0127	1	1	0.857	0.181	1		0.948	0.394	0.662	0.121	0.841	0.773	0.278	0.551	0.948	1	1		0.395	1	0.159	0.66	1	0.325
	0.849	1	2	0.793	1	2	0.259	1	0.841	0.675	0.967	0.853	0.00621	0.222	0.5	0.355	0.5	1	1	1	0.0972	1	0.0307		0.0569	0.759	0.0154	1	1	1		0.691	0.5	2	0.704	0.103	0.736	0.909	2	0.656	1	0.669		0.5	1	1	0.159	0.934	1
	0.323	1	0.159	0.793	0.5	0.47	0.473	0.673	0.24	1	1	1	0.745		1	0.654	1	0.0874	0.276	0.673	0.686	1			0.681	1	1	0.159	0.661	1		1	0.775	0.656	0.0264	1	1	0.704	0.793	0.555	1			0.453	0.751	1	0.638	2	0.0439
	0.89	0.56	0.745	0.793	1	2	0.793	1	2	1	0.125	0.819	0.11		0.703	2	1	0.648	0.762	0.665	1	0.858			0.24	0.638	1	0.68	0.651	0.665		1	1	0.11	0.551	0.346	0.786	1	1	0.642	1	0.91		0.785	0.582	0.8	0.672	0.704	0.942
	1	0.817	0.663	0.793	1	3.33e-09	1	0.853	0.704	0.937	0.56	1	0.00968	0.922	2	0.0141	0.159	1	1	0.5	1	1	0.662	1	1	1	1	1	1	1	1	0.793	0.396	0.257	0.889	0.704	1	1	1	1	0.401	0.159		0.00203	0.24	2	1	0.837	0.751
	0.0952	0.793	0.814	0.793	0.192	0.462	2	1	1	0.121	0.691	0.839	0.544	0.00715	1	0.748	0.00799	0.00397	0.648	0.0032	1	1	1	0.384	1	0.223	1	0.207	0.369	0.764		1	2	0.0786	1	1	1	1	2	0.853	0.895	0.181		2	0.0163	0.718	1	0.658	0.00165
	0.314	0.0228	0.0276	0.793	0.673	0.192	1	0.652	0.673	2	0.573	0.784	0.718	0.11	0.11	2.86e-06	2	0.673	1	0.681	1	1	0.00178	0.933	1	1	1	0.718	0.647	0.0416	0.76	2	1	0.642	0.0154	1	0.458	0.658	1	1	1	1		1	0.837	1	1	0.61	2
	1	1	2	0.794	0.652	0.391	1	0.718	1	0.159	2	0.656	0.396	0.258	0.347	1	0.0773	1	0.11	0.105	1	0.314	0.0522		2	1	0.0522	1	0.598	1		0.648	0.736	0.659	2	1	0.848	0.764	1	0.0344	0.76	0.256		1	0.409	0.738	0.185	0.382	0.736
	1	1	1	0.795	0.671	0.191	0.672	1	0.0196	0.866	1	0.00167	0.793	0.5	0.671	0.0654	2.07e-05	1	0.638	0.5	1	1	0.934	1	1	1	1	0.668	0.0615	0.215		0.321	0.573	0.667	1	0.658	0.691	0.941	0.647	0.295	1	0.804		0.654	0.681	1	1	0.398	0.0594
	0.111	0.66	0.435	0.795	2	1	0.65	0.985	1	1	0.649	0.921	1	0.0416	1	0.27	0.451	1	0.175	1	0.791	0.888	2	0.67	0.0569	0.832	1	0.656	0.793	0.618		0.665	2	1	0.631	1	1	1	1	0.0243	0.412	1		0.163	1	0.65	0.0108	0.815	1
	0.225	0.897	1	0.795	0.778	1	1	0.841	0.841	0.618	0.132	0.00153	0.0169	0.664	1	1	1	1	1	0.744	0.756	1			0.194	1	1	2	0.825	0.00397		0.817	0.136	0.758	1	1	0.675	0.11	0.519	7.55e-12	1	0.718		1	0.347	0.414	0.66	2	0.14
	0.633	0.486	0.377	0.797	0.896	0.104	0.496	0.735	0	0.717	0.438	0.569	0.657	0.00143	0.999	0.389	0.853	0.733	0.00258	0.98	0.277	0.98	0.475	0.999	0.836	0.43	0.964	0.388	0.67	0.242		0.543	0.789	0.00454	0.0985	0.621	1.63e-17	0.306	0.859	0.247	0.0439	0.342		0.313	0.351	0.0044	0.19	0.442	1
	0.518	2	0.0303	0.8	0.628	0.686	1	0.414	0.223	0.674	1	0.659	1	2	0.194	1	0.329	0.686	0.358	0.658	2.35e-06	0.5	0.049		0.658	0.11	0.5	0.762	0.647	1		1	0.951	1	1	0.663	0.0368	2	0.648	0.618	0.743	0.236		0.665	1	1	1	2	0.296
	1	1	0.543	0.801	0.5	1	0.0522	1	1	0.0228	0.22	0.817	0.268	1	1	0.658	0.382	1	1	0.798	1	0.0786	1	0.232	1	0.347	0.874	1	2	1		2	0.426	0.0984	6.52e-07	0.0716	1	1	0.338	2	1	2		1	0.571	1	2		0.159
	1	2	9.98e-07	0.804	0.794	1	0.0564	0.159	2	0.451	2	1	0.462	1	0.5	0.409	1	0.642	1	0.964	1	0.665	0.5	0.000858	1	1	1	0.796	0.663	0.5	0.131	1	1	1	0.176	0.76	0.349	0.159	1	0.638	1	9.37e-12	0.534	0.222	0.00496	4.59e-05	1	0.395	0.11
	0.725	0.678	0.58	0.806	0.0922	4.06e-13	0.433	0.55	0.884	0.213	0.835	0.421	0.446	0.513	0.0672	0.987	8.32e-13	0.0536	0.39	0.665	0.3	0.803	0.786	0.438	0.598	0.714	0.987	0.698	0.432	0.748		0.8	0.922	4.28e-16	0.406	0.628	0.225	0.379	0.952	0.22	0.000236	0.459		0.2	7.29e-27	0.222	0.225	0.484	0.86
	1	0.798	0.648	0.806	1	0.597	1	2	0.172	0.00572	1	1	1	1	1	0.665	0.209	1	1	1	0.159	1			0.159	0.89	0.663	0.172	1	0.0398		0.718	0.921	2	0.00951	2	0.649	0.939	1	0.843	0.8	1		0.68	0.754	0.673	0.0307	0.804	1
	0.709	2	0.375	0.812	0.647	1	0.837	1	0.658	0.000981	0.614	0.758	0.712	1	1	0.376	0.631	0.5	0.384	1	0.0246	1	0.949		1	1	0.0569	0.928	2	0.691		1	0.451	0.754	0.0484	0.786	0.0244	0.0128	0.882	0.669	0.669	0.143		1	0.718	0.173	1	0.742	1
	0.427	0.593	0.648	0.814	0.0628	0.72	0.523	0.464	0.216	0.0849	0	0.154	0.656	0.163	0.385	0.495	0.701	0.173	0.873	0.189	0.28	0.691			0.955	0.637	0.0131	0.948	0.147	0.201		0.765	0.357	0.995	0.94	0.527	0.654	0.058	0.73	0.906	0.757	0.313		0.624	0.501	0.567	0.193	0.882	0.744
	0.173	0.39	0.463	0.816	0.00141	0.646	0.0903	0.193	0.0529	0.707	0.187	0.731	0.324	0.423	0.726	0.449	0.756	0	0.799	0.155	0.661	0.664	0.261	0.889	0.234	0.883	0.329	0.641	0.176	0.706		0.84	0.724	0.87	0.476	0.825	0.00774	0.968	0.859	0.621	0.53	0.752		0.934	0.026	0	0.902	0.591	0.998
	1	1	0.0303	0.817	1.13e-08	0.563	0.338	2	0.941	1	0.769	0.148	0.837	0.125	0.631	1	1	1	0.43	1	0.557	1	0.65	0.571	1	0.188	0.0169	0.5	0.5	1	0.147	1	0.000319	0.686	1	0.5	1	0.666	0.649	1	1	1		0.693	1	0.651	5.37e-05	0.649	1
	0.288	0.488	0.349	0.817	0.658	0.5	0.179	0.836	0.286	0.89	0.0516	0.205	0.531	0.562	0.204	0.168	0.511	0.134	0.0324	0	0.575	0.143	0.316		0.39	0.422	0.522	0.314	0.999	0.319		0.833	0.135	0.745	0.289	0.82	0.162	0.00242	0.733	0.765	0.564	0.378		0.463	0.245	0.0358	0.00677	0.0464	0.239
	0.778	0.63	1	0.817	0.408	0.651	0.648	0.56	1	0.0215	0.773	1	1	0.768	0.68	0.745	1	0.736	2	0.895	0.639	0.87	1		0.652	0.857	2	0.736	0.662	0.656		0.665	0.466	1	0.00527	0.159	1	0.062	0.786	0.652	1	1		1	0.148	1	0.736	0.313	0.665
	0.042	1	0.0633	0.817	1	1	0.666	1	1	1	0.648	1	0.17		0.704	0.87	0.5	0.654	0.785	2	0.736	0.0984			0.709	1	1	1	0.681	0.437		0.793	0.793	1	0.656	0.841	1	1	0.675	0.952	1			0.638	0.909	0.11	0.776	0.255	1
	0.384	0.822	0.223	0.817	0.523	0.303	0.139	0.0516	0.982	0.459	0.538	0.747	0.328	0.00556	0.912	0.513	0.201	0.0671	0.657	0.361	0.456	0.0256	0.255		0.204	0.0124	0.397	0	0.203	0.536		0.336	0.687	0.401	0.49	0.747	0.392	0.478	0.998	0.363	0.566	0.155		0.343	0.426	0.373	0.854	1	1
	1	0.841	0.647	0.822	0.259	1	0.779	1	1	0.691	0.0569	1	0.268	0.14	0.175	1	0.332	0.682	0.688	0.223	0.681	0.653	0.904	1	0.00317	2	2	0.653	0.723	0.256	0.663	0.76	0.159	1	1	0.242	0.65	0.159	0.653	0.658	2	0.785		1	0.0764	0.0747	1.19e-06	0.331	0.47
	0.054	0.386	0.398	0.823	0.433	0.261	0.593	0.0212	0.617	0.451	0.989	0.591	0.187	0.443	0.776	0.045	0.176	0.997	0.533	0.663	0.227	0.585			0.676	0.0509	0.0904	0.795	0.0693	0.691		0.237	0.725	0.00432	0.246	0.859	0.313	0.336	4.2e-32	0.125	0.669	0.799		0.184	0.338	0.924	0.794	0.5	0.819
	1	0.725	0.631	0.824	0.659	0.00188	0.665	0.0654	0.744	1	1	0.441	0.11	2	2	0.113	0.0002	1	2	0.841	1	0.857	0.638	1	0.0241	0.638	0.671	0.4	0.819	0.744		2	0.751	2.59e-05	0.0912	0.588	0.841	0.672	0.0963	1	0.8	1		1	0.285	0.5	1	1	0.694
	1	1	0.841	0.825	0.208	0.766	0.159	2	0.804	0.167	0.222	1	0.00164	1	0.971	1	1	0.000537	0.72	1	1	0.443	0.0654	0.576	0.571	1	1	1	0.631	0.923		0.0385	0.159	1	1	1	0.867	1	0.0633	0.151	0.652	1		0.0416	0.0565	0.391	0.159	0.768	1
	1	0.727	0.259	0.825	0.665	1	0.034	1	1	1	2	0.656	0.159	1	1	2	1	0.662	0.866	1	0.0133	1	1	0.137	0.909	0.473	0.133	0.401	0.873	0.853		1	1	1	0.0249	1	1	0.0425	0.264	2	1	1		1	1	0.704	0.0237	1	2
	0.0504	0.39	0.0284	0.83	0.742	0.239	0.0512	0.532	0.692	0.119	0.553	0.727	0.206		0.585	0.322	0.00385	0.191	0.803	0.751	0.438	0.655			0.446	0.57	0.974	0.602	0.324	0.406		0.851	0.898	0.052	0.952	0.357	0.708	0.985	0.137	0.397	0.88	0.915		0.385	0.00829	0.632	0.237	0.0287	0.0307
	0.749	0.544	0.329	0.831	4e-32	0.571	0.957	0.621	0.846	0.946	0.0494	0.313	0.578	0.953	0	0.0399	0.956	0.942	0.272	0.977	0.00359	0.0799	0.0292	0.591	0	0.933	0.479	0.651	0.703	0.541	0.551	0.383	3.08e-17	0.325	0.301	0.346	0.429	0.894	0.212	0.264	0.263	0.988		0.111	0.227	0.429	1.52e-29	0.638	0.666
	1	2	0.86	0.832	0.191	0.0151	0.656	1	0.882	1	0.673	1	1	0.384	2	0.569	1	0.762	0.000112	0.647	1	0.769	0.396	0.163	0.668	0.0099	0.647	0.143	1	0.159		1	1	2	0.837	1	1	1	1	2	0.00715	0.306		0.159	0.921	0.0246	0.00268	0.965	1
	0.156	0.848	1	0.832	1	0.0154	2	0.11	0.658	1	1	0.903	0.14	0.0422	1	2	1.96e-06	0.96	1	1	0.0228	0.943	0.648	0.765	2	0.475	0.911	1	0.671	0.0127		0.768	1	0.321	0.396	1	1	0.859	0.287	0.686	0.0912	1		0.243	8.87e-06	0.704	0.56	0.159	0.848
	0.0961	1	0.0786	0.834	0.736	0.0397	1	0.663	0.14	1	0.11	0.653	1		1	2	0.0787	0.648	0.673	0.653	1	0.653			0.105	0.978	1	1	0.296	0.653		0.736	0.653	0.654	0.786	1	0.0764	0.588	1	0.00988	0.121			1	0.786	1	2		1
	1	1	1	0.837	0.681	4.84e-07	0.5	0.0544	0.841	2	1	1	0.711	0.256	0.671	0.5	0.0183	1	0.669	0.0135	2	2	1	0.314	0.0964	0.11	0.631	0.791	1	0.793		0.854	0.739	0.00162	0.103	2	2	1	0.951	0.647	0.897	0.0679		0.133	0.0104	2	2		1
	1	0.215	1	0.837	1	1	0.00527	0.691	2	0.639	0.736	0.0546	1	0.202	0.768	1	0.844	0.000686	0.819	0.5	0.654	0.278	0.451	0.28	1	0.11	0.691	0.256	0.289	0.785		0.107	1	0.718	1	2	0.028	1	2	0.197	0.159	0.0163		1	0.843	2	0.0307	0.11	0.691
	0.159	0.752	9.85e-14	0.839	0.528	0.973	0.271	0.321	0.352	0.046	0.934	0.314	0.562	0	0.448	0.718	0.0284	0.174	0.71	0.865	0.179	0.709	0.294	3.54e-11	0.149	0.844	0.19	0.976	0.756	0.551	0.0994	0	0.0127	0.367	0.916	0.364	0.909	0.275	0.292	0.942	0.00881	1.45e-20	1	0.473	0.0378	1.59e-06	0.692	0.0654	1
	0.633	0.973	0.22	0.84	0.12	0.97	0.813	0.25	0.739	1.21e-31	0.926	0.0456	0.35	0.562	0.891	0.00898	0.844	0.878	0.331	0.433	0.662	0.477	0.714		0.562	0.983	0.531	0.0477	0.85	0.567		0.869	0.948	0.634	0.346	0.535	0.292	0	0.442	0.552	0.133	0.416		0.0469	0.113	0.0498	0.951	0.559	1
	0.769	0.349	0.291	0.84	0.205	0.333	0.479	0.426	0.712	0.301	0.0586	0.956	0.3		0.0304	0.307	0.994	0.0509	0.353	0.979	0.874	0.215			0.0647	0.502	0.314	0.224	0.527	0		0.846	0.000709	0.401	0.042	0.214	0.104	0.0214	0.537	0.778	0.196	0.604		0.573	0.886	0.12	0.986	1	0.744
	1	0.675	1	0.841	0.00022	1	1	1	0.672	1	1	1	0.814	0.88	0.264	1	0.56	1	0.736	1	1	0.5	0.672	0.611	0.691	0.564	0.0154	1	0.287	0.419	2	0.874	0.00057	0.841	1	0.5	1	1	0.207	1	0.877	0.529		1	2	1	5.46e-05	0.929	0.13
	0.373	1	8.41e-07	0.841	0.281	0.524	0.0307	2	0.676	0.895	1	1	1	1.56e-05	2	1	2	1	1	0.663	0.691	0.658	1	0.464	1	0.00801	2	1	1	0.653	0.105	0.817	1	1	1	2	1	0.662	1	1	1	0.0169	0.663	0.766	0.301	1	1	1	0.524
	0.186	0.91	0.0243	0.841	0.649	0.841	1	0.824	0.786	0.00829	1	0.638	1		0.11	0.895	0.653	0.0592	0.691	0.00587	0.76	0.376			1	1	0.805	0.892	0.376	0.665		0.533	0.837	0.888	1	0.776	1	1	0.462	0.691	0.0307			0.655	1	0.837	0.841	1	1
	0.883	0.951	0.923	0.841	0.0786	2	0.0381	0.681	0.658	1	0.716	0.00312	1	0.718	0.473	0.000566	0.0215	0.857	1	0.114	2	0.429			0.744	0.215	1	0.5	1	1		0.772	0.704	0.897	1	0.927	0.124	1	0.264	0.000436	2	1		0.866	1	0.648	1	1	0.793
	1	1	1	0.841	0.738	0.0492	1	0.784	0.796	1	0.642	2	0.0998	0.691	1	0.841	0.76	0.736	1	0.652	0.785	0.848	0.256	1	1	2	0.658	0.0567	0.488	0.651		1	0.718	5.87e-05	1	1	0.86	2	0.173	0.119	1	1		1	0.12	0.78	0.159	0.205	2
	0.333	0.719	2	0.841	0.784	0.00621	0.822	1	0.842	0.453	1	0.667	0.414	0.0416	0.0141	0.321	0.471	0.665	0.662	1	1	0.796	0.703	0.253	0.223	1	0.614	1	0.662	1	1	1	0.00115	0.0512	1	0.489	2	0.785	1	0.675	0.0416	1		1	0.744	0.935	0.203	0.0218	0.948
	1	0.159	0.111	0.841	0.468	0.394	0.658	1	1	0.000367	0.793	0.22	1	0.654	1	1	2	0.642	0.394	2	1	2	1		1	0.872	0.686	0.0127	2	0.851		1	0.888	0.47	1	1	0.642	0.412	0.778	0.588	1	0.0368		0.663	0.631	0.703	0.832	0.664	1
	1	0.443	1	0.841	0.76	0.159	0.207	0.665	0.656	0.762	1	2	0.0035	0.11	0.395	1	0.841	0.656	2	0.664	0.647	0.704	0.412		1	0.837	0.675	0.000305	1	0.675		0.108	1	0.361	0.0948	1	0.664	0.656	0.866	1	1	0.753		2	1	0.166	0.5	1	0.485
	0.825	0.0569	1	0.841	0.736	1	2	6.84e-05	0.121	1	0.264	1	0.192	1	0.163	1	0.86	1	0.171	1	0.689	0.238	2	1	0.0786	0.658	0.5	0.173	1	0.159		1	2	1	0.707	0.00438	0.658	2	2	1	1	0.159		1	0.665	0.751	2	0.638	0.842
	0.377	2	0.89	0.841	0.761	1	0.181	0.296	0.681	0.422	0.671	2	0.159		1	0.332	0.767	0.778	0.975	2	2	0.664			0.00198	0.347	1	1	0.793	0.704		1	0.14	0.68	1	1	1	0.686	0.07	1	0.533			1	0.793	0.934	0.681	0.941	0.83
	1	1	0.324	0.841	0.0479	1	1	0.664	1	0.929	1	0.223	0.744	0.11	0.951	0.12	2	1	0.814	1	1	0.0569	0.793	1	1	1.56e-05	1	2	1	0.648	0.18	0.704	0.271	1	1	0.316	0.732	0.0169	1	0.376	0.888	0.656		0.0959	0.938	0.0051	0.174	0.181	0.738
	0.149	0.744	0.346	0.841	0.11	0.454	0.599	1	1	0.96	1	0.029	0.673	1	0.0786	0.0416	0.159	0.657	0.91	1	0.297	1	0.481	0.71	0.106	1	1	1	0.571	0.748	0.665	4.34e-12	1	0.00737	1	0.106	0.653	1	0.736	0.159	0.751	3.41e-07		0.0633	0.652	0.153	0.331	6.29e-19	0.665
	1	0.242	0.451	0.841	1	0.571	0.588	2	1	1	1	1	2	1	1	0.0013	0.159	1	1	1	0.762	1	1	0.805	0.759	0.207	0.76	1	1	0.937		0.47	0.841	0.658	0.745	1	0.868	0.744	0.831	0.642	1	0.736		0.255	1	0.76	1	0.837	0.857
	0.057	0.718	0.159	0.841	0.752	0.00364	0.666	0.159	1	0.647	1	0.768	0.646	2	0.921	0.845	4e-22	0.663	2	0.718	0.686	0.35	0.911	0.546	0.5	1	0.691	1	2	0.841		1	0.718	0.000126	0.296	1	1	0.791	2	0.84	2	1		0.0676	0.00161	0.668	0.681	0.556	1
	0.789	0.0633	1	0.841	0.967	0.757	1	1	0.8	1	2	0.5	1	2	0.143	0.665	2	1	1	0.751	0.667	0.204			0.704	0.648	0.649	0.791	0.175	0.895		1	0.614	0.704	2	0.8	1	1	1	1	0.774	0.773		1	0.671	0.094	0.411	1	1
	0.528	0.0453	0.595	0.843	0.0813	0	0.409	0.612	0.622	0.89	0.361	0.318	0.3	0.271	0.258	0.492	0	0.582	0.0606	0.476	0.956	0.228	0.0789	0.594	0.239	0.508	0.438	0.523	0.416	0.947		0.749	0.674	0	0.576	0.524	0.339	0.285	0.812	0.557	0.149	0.702		0.412	4.76e-28	0.689	0.249	1.18e-05	1
	0.93	0.83	0.614	0.844	1.99e-30	0.404	0.41	0.952	0.139	0.0337	0.448	0.0849	0.881	0.337	7.83e-14	0.000859	0.375	0.879	0.622	0.483	0.467	0.153	0.424	0.268	0.0109	0.17	0.55	0.859	0.694	0.816	0.315	0.687	0	0.185	0.774	0.0132	0.204	0.356	0.144	0.613	0.0148	0.0578		0.493	0.503	0.462	0	1	0.506
	0.613	0.00308	0.331	0.845	0.858	0.0335	1	1	0.458	0.753	0.786	2	0.0243	2	2	0.791	0.665	0.147	1	1	0.656	0.0569	1	1	0.76	0.338	0.647	0.11	2	2		0.443	1	0.0552	1	0.664	2	0.911	0.662	0.0786	1	1		0.614	1	0.781	0.736	2	0.354
	0.62	1	0.121	0.845	1	0.5	1	1	0.533	1	1	1	0.573	0.718	2	1	1	0.91	0.642	1	0.177	1	0.797		0.704	0.727	1	1	0.0307	0.895		1	0.429	0.769	1	0.841	0.691	0.718	1	0.159	0.136	1		0.22	1	2	0.882	1	0.691
	1	1	1	0.846	0.841	0.0303	1	0.5	1	0.294	0.256	1	1	0.0228	2	0.458	0.631	0.0228	0.358	0.673	1	0.428	0.341		1	0.76	1	1.84e-06	1	1		1	2	1	1	0.649	0.948	0.804	2	1	1	1		0.691	1	0.121	0.395	1.18e-05	0.5
	0.699	0.0352	0.892	0.848	0	0.00357	0.522	0.0873	0.723	0.119	0.233	0.561	0.913	0.611	0.476	0.726	0.761	0.25	0.23	0.575	0.304	0.759	1	0.476	0.386	3.27e-35	0.394	0.992	0.201	0.87	0.00605	0.0871	6.23e-19	0.427	0.506	0.883	0.00164	0.629	0.588	0.0576	0.458	0.77		0.841	0.619	0.0837	1.56e-21	0.681	0.793
	0.151	0.653	0.744	0.85	1	0.841	0.571	1	1	1	0.673	1	0.691	0.0985	1	1	1	2	1	0.0515	0.837	1	0.0244		0.0042	0.744	0.691	1	0.0569	0.681		1	1	1	0.614	0.121	1	0.0307	1	0.841	0.658	0.911		1	0.785	0.618	2	2	0.54
	1	0.718	1	0.854	0.793	0.094	0.875	1	1	0.0565	0.68	1.5e-05	0.76	0.665	1	1	1	0.868	0.657	0.656	0.119	0.744			0.791	0.857	0.143	1	1	1		1	0.0899	0.664	0.223	0.681	0.5	0.631	0.673	1	0.857	0.00643		2	0.106	0.283	0.0168	0.574	0.0103
	0.635	0.208	0.335	0.855	0.736	0.313	0.321	0.657	0.638	0.71	0.363	0.685	0.915	0.673	0.552	0.919	0.869	0.0769	2.41e-36	0.304	0.595	0.479	0.395	0.0802	0.161	0.00516	0.932	0.397	0.391	0.208		0.964	0.456	0.554	0.576	0.39	0.902	0.325	0.861	0.404	0.0136	0.558		0.0569	0.724	0.614	0	0.00715	0.654
	1	0.65	1	0.857	2	0.133	1	1	0.411	0.11	0.76	0.718	0.673	0.736	1	0.638	2	2	1	0.278	0.534	0.753	1		1	1	0.709	0.296	0.249	1		0.649	0.68	1	2	1	0.00496	0.196	0.681	1	1	1		2	0.647	0.817	0.0569	0.0416	0.226
	0.214	1	0.656	0.857	0.793	0.412	0.00376	0.00951	1	1	1	1	1	0.667	0.451	1	2	1	0.736	0.691	0.11	0.551	0.00979	1	1	0.163	0.642	1	2	1		0.0587	0.486	1	0.00791	0.0307	0.718	0.658	0.704	0.691	0.704	0.375		0.343	0.841	1	0.094	0.0142	1
	0.139	0.000325	1	0.857	1	1	0.806	0.201	0.5	1	1	0.631	0.649	1	1	0.11	0.0307	0.817	0.642	0.652	0.656	0.834	0.293	0.0276	0.428	0.0244	0.76	0.842	1	0.841		0.54	0.784	0.774	0.704	0.00552	0.663	0.906	0.5	0.842	0.556	1		0.766	0.0912	2	0.504	0.837	0.85
	1	0.719	0.672	0.857	0.648	0.785	0.658	2	0.681	0.631	0.774	1	1	0.163	1	0.148	0.0419	1	0.536	0.667	0.793	2	1	0.0463	0.0307	0.00308	1	0.662	0.5	0.837		0.882	1	0.699	0.0569	1	0.718	0.837	0.094	0.888	0.0169	1		2	0.762	0.103	0.411	2	1
	1	0.691	1	0.857	0.929	1	0.841	0.647	0.841	1	0.353	0.11	0.841	0.17	0.672	1	0.841	1.27e-06	2	1	0.667	0.332	0.665	0.833	2	0.76	0.882	0.317	1	0.681		0.837	1	0.704	1	1	1	1	1	0.396	0.686	0.736		1	0.736	0.0494	0.649	0.807	0.000931
	0.987	2	0.912	0.858	2	0.675	1	2	2	0.264	0.808	1	0.681	0.937	0.888	0.17	1	0.0544	1	3.6e-06	1	0.791	0.672		0.5	1	0.5	1	0.437	0.934		1	0.8	0.222	0.773	1	1	1	0.718	1	0.647	0.895		1	2	0.256	2	0.647	0.00709
	1	0.68	0.656	0.86	1.62e-06	1	0.673	1	0.665	0.817	1	1	0.278	1	1	1	1	0.948	1	1	0.5	1	1	1	0.814	0.14	1	0.0163	1	1	2	0.575	1	0.673	1	0.259	1	0.0225	0.866	0.453	0.845	0.00548		0.654	0.718	0.27	0.0014	0.673	0.658
	1	1	1	0.86	0.0879	1	0.17	0.321	0.0215	0.659	0.719	1	0.658		0.662	1	2	0.0047	1	0.793	1	2			1	1	0.653	0.769	1	0.686		0.00408	0.719	0.396	1	1	1	0.663	1	0.00951	1			0.000467	0.649	1	0.159	0.462	0.0307
	1	0.396	0.744	0.86	0.656	1	0.346	1	0.0786	1	0.395	0.736	1	1	0.0416	0.171	0.853	1.54e-07	0.841	0.642	0.675	1	1	1	1	0.657	1	1	2	0.353		1	1	1	0.4	0.793	1	1	1	0.017	0.464	0.653		0.658	0.361	0.134	0.681	1	0.924
	1	1	1	0.86	1	2	0.638	0.669	0.0564	0.358	0.136	1	1	0.00164	0.675	0.977	0.673	1	1	0.831	1	0.662	0.306	0.0849	2	1	0.0174	1	0.667	0.0512		0.321	0.159	0.921	0.725	1	1.74e-06	1	1	0.175	1	0.0127		1	0.691	1	0.132	0.8	0.736
	1	1	1	0.86	1	1	1	1	0.11	1	2	0.825	1	1	1	0.573	0.00841	0.488	0.391	1	2	0.597	0.769	0.463	1	0.363	1	0.787	0.585	1		0.832	1	1	1	0.673	1	1	0.872	0.0154	0.394	2		0.649	0.11	1	0.651	1	0.000254
	0.867	1	0.658	0.86	1	0.654	1	0.127	0.00464	0.86	1	2	1	0.772	0.704	1	2	0.65	2	1	0.665	1	2	0.552	1	0.753	0.648	1	0.852	0.845		0.185	1	1	1	0.614	4.64e-05	1	0.894	1	2	1		0.718	1	0.962	1	0.347	0.0679
	0.189	0.675	1	0.866	0.888	2	2	2	2	0.56	1	1	0.0307	0.0639	0.642	1	0.824	0.418	0.00204	1	0.793	0.68	0.533	1	0.664	1	0.401	1	0.545	1		0.0228	0.199	0.5	1	1	2	2	2	0.349	0.256	0.0416		1	0.658	0.0569	5.98e-10	0.656	0.437
	0.306	0.819	0.436	0.866	0.646	0.943	0.541	7e-25	0.0261	0.951	0.962	0.463	0.987	0.207	0.43	0.668	0.187	0.282	0.849	0.0253	0.0289	0.448	0.714	0.806	0.436	0.262	0.899	0.857	0.0236	0.642		0.0358	0.591	0.759	0.521	4.42e-36	0.316	0.931	0.305	0.142	0.144	0.632		0.377	0.0515	0.163	0.312	0.000831	1
	0.604	0.941	0.0732	0.867	0.824	0.978	1	2	0.895	1	1	0.648	0.07	0.0544	0.889	0.653	0.00378	1	1	1	0.642	3.46e-05	0.0105	1	0.66	0.56	0.332	4.99e-05	1	0.134		0.718	0.159	0.17	1	0.545	0.658	2	0.681	0.76	0.448	2		0.665	0.0199	1	0.0654	1	1
	0.158	0.657	6.09e-07	0.867	2	1	0.338	0.395	0.675	1	0.121	1	1	0.0537	0.159	0.676	0.841	0.793	0.87	0.681	0.647	1	0.159	0.99	0.857	0.76	0.841	0.842	0.952	1	0.0107	1	0.451	1	2	0.198	1	0.391	1	1	1	0.00108	0.56	0.153	1	0.673	1	0.462	0.829
	0.152	0.215	0.682	0.867	0.268	0.239	0.00481	0.217	0.106	0.535	0.3	0.265	0.559	0.983	0.256	0.892	0.955	0	0.0466	0.869	0.412	0.99	0.747	0.953	0.364	0.319	0.011	0.301	0.261	0.5		0.162	0.00123	0.411	0.85	0.0727	0.356	0.159	0.572	0.812	0.639	0.487		0.227	0.837	4.04e-23	0.0872	0.652	0.943
	0.548	0.663	1	0.867	1	2	0.86	0.000851	0.215	0.649	1	2	0.666	1	0.761	1	0.841	1	0.631	3.87e-09	1	1	0.841		0.268	0.407	0.882	2	0.673	2		0.0786	0.647	0.143	0.931	1	0.411	0.0335	1	0.669	0.699	1		2	1	0.12	0.33	9.24e-05	1
	0.268	0.0566	0.815	0.868	0.00783	0	0.278	0.0251	0.437	0.429	0.604	0.911	0.0871	0.585	0.951	0.693	2.35e-28	0.782	0.584	0.719	0.308	0.408	0.802	0.562	0.0514	0.185	0.127	0.805	0.391	0.0171		0.253	0.216	0.056	0.613	0.0688	0.812	0.871	0.361	0.0102	0.171	0.748		0.288	2.58e-22	0.122	0.15	0.365	1
	0.44	1	1	0.87	0.0385	0.76	1	0.841	0.222	1	0.656	0.0228	0.658	0.097	0.22	2	1	0.667	0.686	1	1	1	1	0.25	1	0.881	1	0.842	0.0874	0.5	0.0259	1	0.00867	0.642	0.923	1	0.24	0.0307	0.159	2	0.686	1		1	0.159	2	0.0035	0.484	0.172
	1	1	1	0.87	0.264	1	0.906	1	0.49	1	0.00308	1	0.658	0.841	0.793	1	1	4.41e-05	0.736	0.777	1	0.652	0.181	1	1	0.76	1	0.718	1	0.159		0.663	0.658	1	0.000107	1	2	1	1	0.94	2	1		0.649	1	0.681	2	0.681	0.673
	0.12	0.000451	0.454	0.871	0	0.612	0.00156	0.684	0.357	0.839	0.929	0.307	0.657	0.0164	0.139	0	0.51	0.288	0.638	0.715	0.835	0.895	0.992	0.469	0.0619	5.57e-18	0.98	0.173	0.973	0.529	0.0241	0.725	5.54e-27	0.73	0.715	0.587	0.555	0.778	0.648	0.883	0.513	0.773		0	0.0149	0.11	0.0774	2	0.841
	1	0.395	0.451	0.874	2	0.978	0.806	1	1	0.358	0.654	2	1	0.649	0.89	1	1	0.667	2	0.5	0.5	0.521			0.649	0.295	0.673	0.738	0.667	1		1	0.035	0.786	1	0.753	1	1	0.846	0.128	2	1		0.0148	0.817	1	0.56	1	0.00304
	0.188	0.13	0.642	0.882	0.0108	0.654	0.666	0.89	0.652	0.919	0.923	1	1	0.761	0.11	0.647	1	0.841	1	1	0.049	0.572	1	0.189	1	0.673	0.691	0.837	0.691	0.704	2	0.133	0.000115	1	2	0.727	1	0.707	1	1	1	0.653		1	1	0.572	7.11e-10	0.877	1
	0.117	0.648	0.0127	0.882	0.0179	0.665	0.8	0.00715	0.0399	0.832	1	1	1	1	1	1	0.793	1	1	1	1	0.681	1	0.546	0.702	0.0253	1	0.665	0.719	1	2	1	0.0124	0.00715	0.648	1	0.14	1	0.136	0.638	1	0.772		0.0457	1	2	0.116	0.9	0.3
	1	1	1	0.882	1	0.948	0.647	2	0.034	2	0.14	0.688	0.676	0.412	0.671	1	0.000758	0.0564	0.0698	1	1	0.707	0.743	0.718	0.805	2	0.0207	1	0.14	1		1	1	2	1	1	0.00463	0.736	0.66	0.462	0.5	1		1	0.0676	0.00988	1	0.0417	0.863
	0.89	0.577	0.105	0.882	0.503	0.289	1.18e-32	0.346	0.531	0.379	0.863	0.0889	0.201	0.653	0.227	0.241	0.954	0.789	0.923	0.218	0.396	0.178	0.359	0.162	0.0718	0.325	0.0726	0.33	0.347	0.00843		0.0541	0.556	0.814	0	0.9	0.562	0.848	0.0771	0.739	0.712	0.988		0.362	0.344	0.221	0.261	0.000419	0.736
	0.683	0.602	0.386	0.888	0.946	0.427	5.98e-10	0.959	0.635	0.904	0.427	0.118	0.711	0.774	0.395	0.84	0.716	0.886	0.841	0.374	0.712	0.161	0.0973	0.167	0.734	0.601	0.78	0.0154	0.647	0.672		0.0407	0.0153	0.0507	0	0.414	0.196	0.556	0.944	0.689	0.309	0.794		0.938	2.66e-29	0.194	0.412	0.483	0.113
	0.0991	1	0.661	0.888	1	0.96	0.0633	0.841	0.00317	0.094	2	1	1	0.331	0.652	2	0.159	0.653	0.646	0.478	1	0.0416	0.458	1	0.655	0.639	0.937	1	0.952	0.852		1	1	0.143	0.0214	0.658	0.558	1	1	1	0.658	0.652		1	0.0199	1	0.331	0.111	1
	0.444	0.646	1	0.888	1	0.686	0.000546	0.664	0.00715	0.0042	0.407	0.631	0.647	1	0.857	7.38e-08	0.655	2	0.597	1	0.659	0.297	0.651	0.0481	0.196	1	1	1	1	0.196		1	0.826	0.951	0.00103	0.355	0.11	2	2	0.437	1	2		2	0.534	1	0.673	0.277	1
	0.182	1	1	0.889	0.654	0.748	0.222	0.653	0.00229	0.292	1	0.376	0.653	1	0.841	0.681	0.642	1	0.754	0.658	0.0416	0.5	0.5	1	0.148	1	0.0293	0.76	0.17	0.793		1	1	2	0.867	0.745	0.65	1	1	1	0.873	0.000112		1	1	1	0.151	1	1
	0.951	0.212	0.869	0.889	0.107	0.0503	0.3	0.963	0.61	0.658	0.236	0.661	0.915	0.551	0.224	0.521	0.615	0.515	0.224	0.758	4.41e-35	0.978	0.0586		0.572	0.0611	0.515	0.545	0.694	0.168		0.653	0.841	0.501	0.0104	0.541	0.373	0.158	0.245	0.0376	0.306	0.4		0.919	0.148	0.795	0.649	0.5	2.55e-08
	1	0.691	1	0.89	0.159	0.736	0.24	0.157	1	1	0.396	0.00715	1	2	0.719	0.793	2	0.882	0.5	0.791	1	1	2	1	1	0.094	1	0.00132	0.395	2		1	0.751	0.888	1	0.841	7.76e-09	1	0.665	1	1	0.793		0.658	1	1	0.5	1	0.631
	0.0967	1	0.736	0.89	0.369	0.704	1	0.0772	1	0.654	1	0.881	1	0.188	0.631	0.673	0.0594	0.841	2	0.0201	1	0.658	1		1	2	0.000347	2	0.331	0.718		0.0464	0.673	0.5	1	0.677	1	1	2	0.671	1	0.382		1	3.2e-05	0.0206	0.564	0.395	2.63e-29
	0.986	0.484	0.368	0.893	0.142	0.942	1.68e-17	0.0725	0.172	0.702	0.274	0.0209	0.828	0.76	0.842	0.998	0.272	4.72e-21	0.928	0.411	0.772	0.354	0.475	0.316	0.118	0.653	0.405	0.556	0.856	0.961		0.0191	0.25	0.111	1.3e-25	0.429	0.0146	0.401	0.935	0.629	0.376	0.628		0.557	0.565	0.0236	0.605	0.159	0
	0.34	0.0511	0.04	0.894	0.831	0.855	0.645	0.814	0.791	0.29	0.0221	0.56	0.215	0.866	0.887	0.212	0.661	0.966	0.502	0.183	0.953	0.426	0.0409	0.54	0.643	0.116	0.729	0.821	0.997	0.368		0.0841	0.469	0.299	0.00267	0.676	0.475	0.24	0.409	0.84	0.503	0.0644		0.414	0.385	0.00709	0	1	0.0737
	1	1	0.858	0.895	0.822	1	1	0.76	1	0.533	0.738	1	1	0.14	0.638	1	1	0.769	0.804	0.0582	1	0.653	0.841		1	1	0.785	2	0.14	0.842		0.848	1	0.819	0.675	0.691	0.587	0.0169	0.841	0.0013	1	0.841		1	0.57	0.0633	0.296	0.533	0.653
	0.0842	0.3	1	0.895	0.583	1	0.638	0.852	0.653	0.671	1	0.744	1		1	0.868	1	0.0117	2	1	0.712	0.0035			0.822	0.718	0.65	1	0.431	1		0.933	1	0.681	0.845	0.691	0.837	0.533	0.736	1	0.894			1	0.0123	0.0241	1	0.374	2
	0.67	0.14	0.779	0.895	0.691	0.815	1	1	0.5	1	1	1	0.539	0.639	0.185	0.331	1	1	0.934	0.00715	1	2	0.0166	1	1	1	0.86	1	0.657	0.268	0.673	1	1	0.297	0.0315	1	0.412	1	1	1	0.121	0.0654		0.0481	1	2	1	0.663	0.873
	0.423	0.787	0	0.898	0.487	0.229	0.501	0.664	0.222	0.0304	0.658	0.654	0.928	0	0.11	0.206	0.931	0.356	0.342	0.853	0.881	0.832	0.161	0	0.139	0.202	0.754	0.662	0.829	0.316	0	0.481	0.103	0.811	0.136	0.801	0.521	0.768	0.333	0.5	0.485	9.91e-22	0.275	0.0325	1.56e-30	0	0.988	0.159	1
	0.0651	0.682	0.674	0.899	0.914	0.955	0.635	0.29	0.579	0.956	0.556	0.0261	0.961	0.761	0.766	0.483	0.445	0.171	0.431	0.546	0	0.766	0.922		0.834	0.342	0.443	0.977	0.379	0.797		0.648	0.667	0.876	0.686	0.274	0.837	0.345	0.472	0.394	0.187	0.215		0.684	0.732	0.647	0.972	0.86	1
	0.317	0.1	0	0.899	0.472	0.113	0.642	0.907	0.949	0.23	0.106	0.939	0.952	1.98e-25	0.792	0.93	0.941	0.157	0.912	0.145	0.257	0.544	0.884	4.9e-20	0.344	0.146	0.174	0.736	0.276	0.718	0.59	0	0.766	0.212	0.911	0.675	0.191	0.273	0.659	0.0354	0.968	0	1	1	0.461	4.71e-27	0.422	0.857	1
	0.148	0.14	0.137	0.903	0	0.1	0.925	0.797	0.0503	0.744	0.676	0.594	0.929	0.99	0	0.511	0.233	0.899	0.129	0.69	0.647	0.845	0.508	0.383	0.595	0.392	0.0973	0.662	0.837	0.427	0.902	0.0827	1.21e-36	0.468	0.802	0.522	0.298	0.368	0.807	0.117	0.313	0.669		0.533	0.739	0.815	0	0.614	0.153
	0.26	2	1	0.903	0.675	0.0013	1	1	0.8	0.192	1	0.817	0.736	0.841	5.98e-05	0.971	1	0.256	0.391	0.766	1	0.66	1	0.827	1	2	0.663	0.0753	0.0876	2	1	0.896	0.0179	0.458	1	0.00842	0.11	0.11	1	1	0.656	0.76		0.5	1	0.682	1.21e-20	0.0457	0.819
	0.329	0.765	0.0225	0.904	0.0169	2	1	0.675	0.747	0.682	0.686	0.0569	0.815	0.647	1	1	2	0.11	0.185	0.819	2	0.11	1	0.6	0.86	1	0.412	0.159	0.804	0.652		1	1	0.854	0.854	1	1	1	1	0.813	1	0.691		1	0.173	0.665	1	0.837	0.748
	0.00202	0.275	0.644	0.905	0.329	0.455	0.357	0.00171	0.0337	0.672	0.105	0.186	0.161	0.178	0.0481	0.356	0.0915	0.00649	0.416	0.721	0.828	0.547			0.837	0.0243	0.609	0.315	9.11e-28	0.101		0.0905	0.804	0.843	0.681	0.625	0.387	0.817	0.971	0.117	0.582	0.667		0.496	0.701	0.879	0.135	1	0.819
	0.32	0.86	0.641	0.91	2.13e-17	0.0439	0.642	0.7	0.564	0.45	0.601	0.788	0.158	0.792	0.359	7.5e-25	0.645	0.237	0.102	0.0235	0.226	0.163	0.849	0.0989	0.97	0	0.903	0.615	0.879	0.429	0.543	0.325	0	0.0289	0.133	0.11	0.584	0.843	0.551	0.224	0.402	0.954		5.1e-35	0.261	0.0978	0	0.259	0.434
	0.154	0.0984	1	0.91	1	0.89	1	1	0.0169	1	0.262	1	1		1	0.296	1	1	1	1	1	0.653			1	0.0912	1	0.888	1	0.667		0.376	1	1	1	0.526	0.719	0.292	1	1	0.628			0.5	1	0.0241	1	3.67e-24	0.428
	1	0.91	0.638	0.91	1	2	1	0.000248	1	0.866	1	0.691	1	1	1	1	0.652	1	0.179	0.292	1	1	0.0203	0.059	1	0.86	0.751	0.832	0.11	0.347		0.704	0.647	1	0.662	0.451	0.181	1	1	0.669	1	0.428		0.07	0.76	0.000436	1	0.347	0.736
	0.537	0.63	0.709	0.911	0.0208	0.277	0.733	0.758	0.00871	0.417	0.945	0.918	0.0903	0.871	0.575	0.308	0.23	0.976	0.807	0.978	0.996	0.365	0.191		0.537	0.125	0.173	7.49e-31	0.0149	0.796		0.412	0.114	0.805	0.852	0.855	0.275	0.576	0.613	0.0928	0.876	0.678		0.0907	0.995	0.535	0.145	0.649	0.205
	1	0.143	0.411	0.913	0.00312	0.0307	0.0852	0.662	0.11	1	1	0.667	0.736	0.536	2	0.049	1	0.841	0.0672	0.103	0.773	0.362	0.139	1	1	0.00286	0.736	1	0.736	0.094	0.768	0.736	0.000289	2	1	0.839	1	1	0.00408	0.843	1	0.3		1	0.719	0.645	4.43e-05	0.544	0.704
	0.637	0.975	0.445	0.914	0.139	0.287	0.777	0.953	0	0.0254	0.352	0.799	0.351	0.268	0.196	0.791	0.506	0.0252	0.00232	0.365	0.196	0.254	0.45	0.293	0.408	0.285	0.329	0.84	0.135	0.848		0.0812	0.487	0.254	0.288	0.478	0	0.251	0.516	0.606	0.936	0.225		0.306	0.562	1	0.996	0.929	0.498
	1	1	0.76	0.921	0.691	1	0.106	0.412	2	1	0.776	2	0.793	0.0228	0.654	1	1	2	1	1	1	0.159	0.649	0.761	0.24	1	0.76	0.691	1	1		1	1	0.306	0.122	0.235	0.665	2	1	1	0.673	0.656		2	0.0099	0.462	1	0.533	0.91
	0.84	0.115	0.117	0.927	0.624	0.136	0.544	0.373	0.0955	0.925	0.476	0.618	0.227	0.914	0.894	0.512	0	0.0629	0.327	0.51	0.679	0.00906	0.887	0.965	0.818	0.192	0.959	0.842	0.463	0.479		0.795	0.653	0.311	0.0516	0.857	0.184	0.549	0.477	0.206	0.115	0.151		0.124	0	0.231	0.578	1	1.26e-36
	1	0.718	0.801	0.927	0.285	0.0192	1	0.44	1	1	0.157	1	0.00241	0.159	1	0.948	0.0133	0.14	0.412	0.444	0.759	0.661	1	1	0.853	0.378	0.00891	0.681	1	1		0.754	0.638	0.000847	0.395	0.177	2	1	1	1	0.786	0.297		0.653	0.458	0.55	0.382	0.159	0.704
	0.434	0.652	0.104	0.928	0.371	0.663	0.0238	0.947	0.824	0.0293	0.289	1.55e-34	0.27	0.309	0.00867	0.606	0.833	0.0487	0.667	0.748	0.579	0.000651			0.711	0.993	0.451	0.117	0.84	0.626		0.617	0.905	0.838	0.0151	0.95	0.275	0.273	0.863	0	0.142	0.243		0.113	0.144	0.103	0.835	2	1
	1	0.718	0.00392	0.928	0.658	0.698	1	0.5	0.866	0.0874	0.889	0.672	0.642	0.332	1	1	1	0.841	2	0.647	0.832	0.264	0.663	0.158	1	0.11	0.358	0.223	0.65	1		2	0.76	0.877	1	1	0.962	1	0.896	0.597	0.00203	0.0129		2	0.5	0.614	0.5	1	1
	1	1	1	0.929	1	2	0.841	1	0.681	0.159	0.691	1	0.691	0.681	2	1	0.704	0.736	0.0633	0.65	1	2	0.0557		0.11	0.376	1	0.56	0.658	1		1	0.571	0.89	1	0.5	1	0.8	0.288	0.762	0.572	1		0.656	0.5	0.62	0.768	0.0633	1
	0.544	0.943	0.0709	0.933	0.393	0.602	0.2	0.68	0.159	0.336	0.581	0.0994	0.215		0.291	0.834	0.319	0.0272	0.382	0.903	0.576	0.0517			0.909	0.611	0.791	0.368	0.338	0.589		0.888	0.303	0.105	0.389	0.995	0.103	0.499	0.871	0.0333	0.0479	0.95		0.458	0.405	0.955	0.733	0.295	0.0368
	0.335	0.704	0.51	0.934	1	0.748	0.68	2	0.665	1	1	1	0.68	0.487	0.5	0.759	0.5	0.841	0.691	1	0.793	0.832	1	0.825	1	0.289	0.396	0.686	1	0.937	0.66	1	1	0.0457	0.38	0.924	0.658	0.65	1	1	1	1		0.839	0.801	0.0154	1	0.00941	0.0127
	0.332	0.341	0.45	0.935	0.63	0.937	0.264	0.671	0.8	0.306	0.0745	0.0517	0.141	0.0309	0.902	0.629	0.992	0.0218	0.259	0.856	0.604	0			0.178	0.226	0.136	0.738	0.739	0.353		0.829	0.279	0.112	0.6	0.961	0.528	0.679	0.845	0.792	0.768	0.153		0.548	0.544	0.68	0.448	0.691	0.993
	0.102	0.898	0.638	0.937	0.61	0.452	0.0795	0.877	4.58e-35	0.517	0.148	0.827	0.222	0.921	0.469	0.94	0.426	0.223	0.91	0.876	0.735	0.599	0.00573	0.292	0.218	0.0012	0.157	0.864	0.448	0.336		0.814	0.372	0.038	0.263	0.68	0	0.512	0.103	0.738	0.65	0.232		0.695	0.883	0.224	0.00104	0.043	0.458
	0.266	0.934	0.0659	0.937	0.107	0.931	0.279	0.471	0.837	0.394	0.2	2.74e-32	0.65	0.703	0.0308	0.271	0.617	0.151	0.529	0.605	0.907	0.0785			0.367	0.357	0.938	0.585	0.0937	0.151		0.347	0.46	0.00683	0.229	0.903	0.981	0.643	0.282	5.57e-10	0.888	0.337		0.412	0.0959	0.0209	0.0336	0.686	0.479
	1	1	1	0.937	0.658	0.00951	0.704	1	1	1	0.533	1	0.719	0.88	0.573	1	0.395	0.11	0.76	0.673	2	1			1	0.804	0.793	2	1	0.76		0.399	0.252	1	0.667	1	1	1	2	0.0196	1	0.848		2	0.65	1	0.671	1	0.985
	1	0.47	0.76	0.943	0.0141	0.0228	1	0.22	0.00316	2	1	0.793	0.396	0.114	0.5	0.0903	0.673	0.347	0.00643	1	0.22	1	0.114	0.596	1	0.5	0.867	0.675	1	0.0371	0.673	0.736	0.000657	2	0.0569	1	1	0.143	0.345	0.647	2	0.385		0.758	0.036	1	9.98e-14	1	1
	0.0341	2	1	0.943	1	1	0.921	1	1	0.909	0.655	0.00308	1	1	0.655	1	0.585	0.645	0.65	0.675	2	1			0.32	0.165	2	0.122	0.000172	1		2	1	0.665	0.841	1	0.412	1	0.704	1	0.702	0.76		2	0.736	0.108	0.107	0.796	0.801
	0.483	0.676	1	0.943	0.5	0.5	0.718	1	1	1	0.533	0.639	1	0.0498	1	0.76	1	0.647	1	1	1	0.658			0.0169	0.0912	0.0307	0.0912	1	1		0.157	0.07	0.86	0.121	0.791	0.672	0.845	0.613	1	1	1		1	1	0.937	0.654	0.653	0.00139
	1	0.157	0.768	0.943	0.412	1	1	8.64e-06	0.642	0.647	1	1	0.00132	1	0.691	0.654	0.652	1	0.841	1	1	0.321	1	0.0253	0.159	0.489	1	0.296	0.463	0.704		0.11	0.431	2	0.768	0.00033	1	1	0.5	0.577	1	0.919		0.812	0.817	0.0659	0.793	0.923	1
	0.427	0.56	0.629	0.945	2.27e-36	0.19	0.867	0.0499	0.178	0.587	0.593	0.651	0.413	0.658	5.42e-35	0.0894	0.36	0.935	0.221	0.493	0.0826	0.994	0.48	0.698	0.957	0	0.151	0.0714	0.127	0.788	0.316	0.383	0	0.0674	0.127	0.881	0.032	0.4	0.738	0.422	0.924	0.477		0.684	0.715	0.482	0	0.107	0.11
	0.33	0.408	0.0275	0.947	0.302	0.416	0.295	0.821	0.835	1	0.543	0.796	0.442	0.396	0.774	0.139	0.737	0.586	0.677	0.863	0.111	0.592			0.442	0.966	0.334	0.571	0.114	0.831		0.808	0.906	0.699	0.101	0.412	0.825	0.345	0.615	0.528	0.8	0.472		0.201	0.954	0.0373	0.0479	2	1
	0.2	0.0119	0.987	0.956	0.377	0.833	0.439	0.576	0.97	0.685	0.883	0.23	0.577	0.00139	0.109	0.194	0.185	0.849	0.0261	1.19e-17	0.716	0.838	0.326		0.144	0.506	7.01e-17	0.0251	0.884	0.88		0.887	0.509	0.421	0.985	0.912	0.517	0.994	0.663	0.191	0.481	0.969		0.594	0.446	0.726	0.539	0.113	1
	0.399	0.413	0.0618	0.96	0.303	0.839	0	0.103	0.0114	0.341	0.719	0.752	0.00696	0.15	0.378	0.313	0	0.951	0.812	0.456	0.535	0.826	0.00627	0.975	0.588	0.663	0.402	0.94	0.472	0.397		0.187	0.454	0.668	0	0.0864	0.936	0.8	0.284	0.519	0.731	0.208		0.904	2.33e-32	0.0154	0.133	1	0.718
	0.262	0.758	0.0912	0.96	1	0.649	0.528	0.114	0.0064	1	0.744	0.744	1	0.819	1	0.857	1	1	1	2	1	0.0594	1	1	1	1	0.443	0.133	1	1		1	0.753	1	2	0.668	0.0258	0.143	0.323	0.422	0.756	0.95		0.841	0.652	0.296	1	0.0196	1
	0.0902	0.958	0.604	0.964	0.673	0.478	0.309	0.623	0.883	0.00408	0.361	0.332	0.855		0.788	0.403	0.624	0.184	0.951	0.174	0.143	0.776			0.644	0.567	0.00268	0.0905	0.697	0.705		0.935	0.612	0.653	0.492	0.944	0.785	0.368	0.234	0.843	0.399			0.855	0.544	0.0305	0.705	0.961	2
	0.471	0.984	0.749	0.967	0.882	0.384	0.469	0.479	0.0181	0.615	0.759	0.542	0.769	0.265	0.295	0.969	0.00926	0.655	0.376	0.259	0.954	0.0679			0.369	0.865	0.264	0.896	0.0211	0.386		0.462	0.452	0.675	0.996	0.661	0.0389	0.484	0.208	0.154	0.752	0.862		0.158	0.0827	0.0233	0.78	0.84	2
	0.221	2	1	0.977	2.14e-05	0.771	1	0.269	2	0.782	0.653	2	0.654	0.691	0.5	0.681	0.793	0.0943	2	0.673	1	0.256	0.736	0.733	0.662	0.0887	1	1	1	0.396	0.857	1	0.0544	1	0.397	0.652	1	1	0.697	1	0.0633	0.65		0.65	0.649	0.14	0.642	0.666	0.0327
	1	0.5	1	0.978	2	0.937	0.538	1	0.738	1	1	0.57	0.555	0.5	0.133	0.0587	2	0.949	1	2	0.336	1	1	0.000533	0.223	1	0.32	1	2	2		0.658	0.737	0.686	0.113	1	0.662	0.793	0.669	0.5	0.181	0.857		0.573	1	0.752	0.652	0.751	0.00597
	0.994	0.587	0.739	0.982	0.776	0.000792	0.537	0.0458	6.55e-24	0.663	0.358	0.874	0.283	0.261	0.343	0.971	0.475	0.27	0.612	0.974	0.966	0.722	0.329	0.361	0.091	0.251	0.879	0.399	0.303	0.498		0.947	0.823	0.884	0.763	0.911	0	0.171	0.796	0.916	0.77	0.793		0.0831	0.0804	0.729	0.0394	1	0.788
	0.205	0.131	0.775	0.983	0.518	0.49	0.121	0.0379	0.556	0.543	0.272	0.699	0.0554		0.757	0.5	0.808	0.904	0.987	0.713	0.18	0.184			0.83	0.719	0.741	0.37	0.15	0.672		0.0248	0.198	0.113	0.152	0.964	0.705	0.178	0.682	0.589	0.643	0.968		0.0314	0.184	0.384	0.876	0.768	0.5
	0.775	1	1	0.985	0.00189	0.321	0.659	0.652	1	1	1	1	0.000368	0.163	1	1.05e-06	0.699	2	0.75	1	1	0.12	0.745	0.69	1	0.393	0.0416	0.948	0.841	0.664	0.669	0.00985	0.396	0.653	1	2	0.756	0.391	0.751	0.837	1	1		1	1	0.55	0.47	0.154	1
	0.751	1	0.271	0.987	0.105	0.441	0.638	0.177	0.416	0.317	0.132	0.968	0.587	0.496	0.99	0.216	0.414	0.0469	0.167	0.0382	0	0.462	0.846		0.945	0.271	0.367	0.0372	0.0223	0.948		0.716	0.39	0.115	0.00307	0.591	0.163	0.116	0.163	0.429	0.865	0.198		0.341	0.413	0.18	0.857	0.975	0.669
	0.854	0.734	0.992	0.988	0.797	0.42	0.724	0.224	0.0511	0.0169	0.179	0.971	0.386	0.919	0.82	0.296	0.562	0.337	0.402	0.163	0.672	0.841	0.929	0.824	0.735	0.807	0	0.666	0.945	0.664		0.801	0.907	0.0299	0.565	0.995	0.51	0.0579	0.216	0.909	0.12	0.631		0.604	0.695	0.133	0.457	0.0569	0.669
	0.969	0.265	0.344	0.989	0.603	0.623	0.567	0.923	0.345	0.974	0.478	0.62	0.153	0.403	0.401	0	0.132	0.229	0.212	0.0792	0.057	0.454	0.15	0.734	0.282	2.65e-35	0.268	0.879	0.408	0.7	0.803	0.697	0.386	1.19e-30	0.386	0.45	0.835	0.196	0.284	0.0641	0.134	0.548		0	0.12	0.853	0.377	0.00142	0.301
	0.889	0.277	0.224	0.99	0.474	0.294	0	0.357	0.873	0.358	0.0963	0.902	0.0627	0.216	0.676	0.851	0.284	6.66e-37	0.961	0.541	0.787	0.599	0.116	1	0.307	0.0159	0.621	0.0847	0.29	0.291		0.823	0.883	0.938	1.34e-20	0.036	0.79	0.963	0.705	0.371	0.378	0.346		0.0994	0.503	0	0.504	0.227	1
	0.866	1	0.000156	0.993	0.00162	2	0.76	0.953	1	1	0.739	0.252	0.654	0.659	0.277	0.718	0.395	0.841	1	0.262	0.375	0.825	0.747	0.462	0.718	9.3e-06	0.573	0.664	0.104	1	0.654	0.463	0.0187	1	0.0786	0.855	0.0359	0.0117	0.656	0.347	0.173	0.665		8.39e-05	1	0.656	0.825	0.547	0.691
	0.753	0.0326	0.851	0.997	0.219	0.564	0.00942	0.226	0.0944	0.394	0.912	0.844	0.0236	0.088	0.00443	0.526	0.912	0.314	0	0.213	0.223	0.615	0.963	0.989	0.608	0.799	0.238	0.839	0.235	0.329		0.455	0.71	0.746	0.666	0.588	0.542	0.117	0.335	0.867	0.766	0.546		0.73	0.324	0.0862	3.09e-21	0.558	0.681
	0.997	0.35	0.468	0.999	0.0428	0.778	8.34e-14	0.0902	0.00868	0.0847	0.0816	0.754	0.197	0.0893	0.472	0.893	0.781	0.545	0.293	0.154	0.984	0.24	0.473	0.3	0.624	0.424	0.816	0.667	0.144	0.838		0.991	0.81	0.781	0	0.125	0.433	0.614	0.936	0.466	0.996	0.344		0.856	0.305	0.838	0.0642	0.5	0.171
	0.488	1	0.648	1	0.355	0.11	0.751	1	1	0.671	0.793	1	0.91		0.055	1	0.41	0.418	0.000791	1	0.91	0.841			1	0.223	0.648	0.691	0.736	0.882		1	2	0.00552	0.159	1	0.841	0.724	0.841	0.159	0.718			0.691	0.753	0.391	0.00276	1	0.00894
	1	1	1	1	0.431	1	1	1	0.744	0.681	0.786	0.649	0.613	0.268	0.362	1	0.614	0.419	1	1	1	1	0.737	0.619	0.0233	0.000552	1	1	0.097	0.704	0.676	0.662	0.0492	1	1	0.649	1	1	0.751	1	0.24	0.681		1	1	1	2.51e-12	1	1
	0.0822	1	1	1	1	1	0.718	0.638	1	0.779	1	0.65	0.704	0.646	0.412	0.533	1	2	5.45e-07	0.5	0.0747	1	1	1	0.653	1	0.639	0.614	0.704	0.5		0.962	1	0.479	2	0.928	0.12	0.743	1	2	1	2		1	0.642	0.0266	3.83e-06	1	0.296
	0.471	1	1	1	0.00215	1	0.652	0.892	1	1	0.649	0.663	2	0.454	0.718	0.0399	0.318	0.666	0.718	1	0.639	0.659	0.962	1	0.658	0.0385	0.817	1	1	1	0.152	1	4.31e-06	0.478	0.00182	0.718	0.736	0.81	0.649	1	0.773	0.663		0.294	0.429	0.11	1.18e-05	0.718	1
	1	0.134	1	1	1	0.0464	0.837	0.0544	0.773	1	0.815	0.411	0.666	0.56	0.658	0.355	0.664	0.668	1	0.133	1	2	1	0.261	2	2	0.676	1	0.259	0.196		0.56	1	0.296	1	1	0.22	0.666	0.773	0.0887	0.51	0.793		0.114	1	0.000772	0.000235	0.5	0.132
	1	1	2	1	0.146	0.504	1	0.336	1	0.0276	0.65	1	1	0.649	0.154	1	0.681	0.0316	1	0.857	1	0.5	1	0.381	1	0.0245	0.704	1	1	0.663	2	1	0.0307	0.107	1	0.571	0.766	0.731	1	1	0.184	1		0.939	0.923	0.5	0.00496	0.269	0.181
	1	0.638	0.665	1	1	1	0.000847	0.882	0.756	0.776	1	1	0.882	0.0512	0.412	1	1	0.0874	0.943	0.857	0.638	0.0199	0.654	1	0.331	1	0.5	0.11	0.263	1		0.11	0.667	1	0.0111	0.841	0.867	1	2	1	0.117	2		1	0.642	0.0907	0.00186	0.187	0.159
	0.49	0.658	1	1	0.0831	0.566	0.658	1	0.666	0.07	0.545	2	1	0.0633	0.25	0.659	1	0.3	0.769	0.0569	1	1	0.0787	1	0.0556	1	1	0.76	1	0.0248	1	1	0.00639	1	1	0.134	1	1	0.854	0.00276	0.768	1		0.781	0.0276	0.86	2.75e-05	0.159	0.825
	0.985	1	2	1	0.76	0.76	0.652	0.119	1	2	1	0.704	0.654		1	1	0.358	1	0.793	0.0183	0.74	1			1	0.555	0.924	0.785	2	1		0.396	0.0291	0.768	1	2	1	0.011	0.544	0.845	2			0.0654	0.719	1	0.0063	1	0.526
	0.203	0.65	0.691	1	1	0.837	2	0.903	0.736	0.256	0.76	0.665	0.681	1	0.5	0.756	1	1	1	1	0.466	1	0.5	0.672	0.681	0.141	0.736	0.658	0.76	0.793	1	0.0307	9.46e-07	0.00695	0.358	1	0.412	1	2	1	0.514	1		0.0117	0.8	0.462	1.43e-11	0.658	0.89
	0.548	0.704	0.966	1	0.817	0.905	0.832	0.76	1	0.793	0.88	1	0.11	1	2	0.658	1	1	4.28e-14	0.817	0.121	1	1	1	2	0.0307	1	0.551	0.666	0.736		1	1	2	0.453	0.00496	0.686	1	0.912	1	0.882	2		1	0.0474	1	4.33e-12	1	1
	1	2	0.681	1	0.38	0.785	1	1	0.0416	0.369	0.911	0.11	1	0.773	0.00425	0.0786	1	0.24	0.13	1	0.855	0.841	0.825	0.299	0.0094	0.0202	2	0.667	0.642	0.691	1	0.5	0.00189	1	0.5	1	0.649	0.665	1	0.00308	0.894	1		1	0.785	1	0.000218	0.522	0.916
	1	1	0.751	1	0.338	0.223	0.11	2	0.88	0.24	0.159	2	0.719	2	0.658	1	1	0.639	0.11	0.691	0.649	1	2	0.0268	0.841	0.806	0.699	2	1	1		0.5	0.0616	0.648	1	1	0.0416	0.0587	0.218	0.0649	1	1		0.0807	0.399	0.702	0.00967	0.751	0.65
	0.242	0.0943	1	1	0.000134	0.618	0.751	1	0.848	1	0.0144	0.832	1	0.784	0.0123	1	0.48	1	0.0786	0.841	0.841	0.649	0.5	1	0.159	1	1	0.658	0.375	0.727	0.656	1	0.114	1	0.778	0.691	0.412	0.966	1	0.353	0.68	1		0.5	1	0.673	0.00852	1	0.223
	0.0387	1	1	1	0.0219	0.867	0.252	0.793	0.461	2	0.256	2	1	0.3	1	0.321	1	0.19	0.984	0.664	0.157	0.588	0.24	1	0.675	0.00528	0.766	1	0.223	0.661	0.686	0.762	1.05e-06	0.76	0.296	0.65	1	0.0903	0.159	0.00539	0.832	2		1.23e-09	0.894	2	5.28e-06	0.212	1
	1	2	1	1	0.736	1	0.67	1	0.789	0.00539	0.909	0.264	1	0.222	0.27	0.922	0.0479	1	0.614	0.5	0.76	0.881	0.159	0.225	0.294	1	1	0.408	2	0.363	0.165	0.0427	0.832	1	0.185	0.462	0.656	0.96	2	0.24	0.661	0.656		2	0.822	0.0696	7.53e-15	0.384	0.785
	1	1	0.249	1	0.582	0.0569	0.76	0.791	1	1	0.841	0.0536	1	0.255	2.28e-06	0.751	2	1	1	1	0.159	0.256	1	0.217	0.0401	1	0.412	0.76	2	1	0.941	0.463	1.05e-07	0.336	0.564	0.733	0.691	1	1	1	1	1		0.8	2	0.642	4.17e-09	0.571	0.65
	0.507	2	1	1	0.000931	0.841	0.285	2	2	2	1	0.701	2	0.793	0.00521	0.00539	0.323	0.4	1	0.751	1	0.841	1	0.187	0.0747	0.302	2	0.412	0.756	1	1	0.8	0.0128	1	1	0.463	0.79	1	2	0.5	1	1		0.86	1	0.666	0.00229	0.00715	1
	1	1	0.0304	1	0.137	0.744	0.159	2	0.0183	1	0.736	1	0.00496	2	3.19e-07	2	1	0.98	0.321	0.858	0.614	0.649	0.0199	0.263	0.00252	0.761	0.691	0.923	0.0266	1	1	5.16e-13	0.207	0.0786	1	1	0.0105	0.0228	1	0.832	0.652	0.949		0.256	0.819	0.658	0.0013	0.824	1
	1	1	1	1	0.0499	0.649	0.665	1	2	0.719	0.938	0.76	1	0.445	0.00105	0.656	0.667	0.766	0.86	0.391	0.395	0.647	0.565	0.25	2	0.0215	0.793	0.795	0.895	1	0.296	0.753	1	1	2	1	0.691	1	0.347	0.094	2	1		0.666	0.262	1	2.34e-06	0.0139	0.533
	0.79	1	2	1	0.411	1	0.0654	1	0.331	2	1	1	0.361	1	3.85e-07	0.759	1	0.637	0.159	0.297	0.76	0.5	1	0.0335	0.000851	0.133	0.638	0.252	0.665	0.788	1	1	0.011	0.675	0.65	1	0.665	0.589	0.638	0.753	0.793	1		0.736	0.841	1	1.14e-09	0.835	0.985
	0.311	1	1	1	1	0.448	0.789	0.418	1	0.691	2	0.88	1	1	1	1	0.653	1	0.00011	0.5	1	0.793	0.649	1	1	0.718	1	1	1	1		1	1	1	0.159	0.575	0.647	0.704	0.744	1	1	0.136		0.758	1	0.723	0.00737	2	1
	0.56	1	0.113	1	1	0.744	0.952	1	0.197	0.867	0.395	0.136	0.659	1	0.159	1	1	1	1	0.785	1	0.841	0.814	1	0.651	1	0.194	0.841	0.56	0.832		0.0416	0.223	0.0169	0.415	2	0.326	0.909	0.122	1	0.658	0.673		0.5	0.954	2	0.00708	1	1
	0.241	0.0226	1	1	0.0874	0.411	1	0.548	0.43	1	0.296	1	0.336	0.0127	0.00143	1	0.00539	1	0.5	0.308	0.0178	0.681	1	0.172	1	0.5	0.791	0.142	0.656	0.854	0.266	1	0.000629	0.172	0.66	1	1	1	0.0169	0.5	1	0.159		0.76	1	1	7.48e-09	1	0.572
	1	0.18	0.691	1	1	1	1	0.197	0.459	0.798	1	1	1	1	0.791	0.62	1	1	0.11	1	1	0.704	1	0.713	2	0.000238	0.817	0.843	0.825	0.679	1	1	1	0.0335	0.252	0.868	0.000649	0.451	0.108	1	0.601	0.667		1	1	0.544	0.00842	1	0.672
	0.0396	0.656	0.76	1	1	1	0.638	1	0.653	0.364	6.91e-07	0.744	1	1	1	0.718	0.222	0.00419	1	2	0.666	0.5			1	0.857	1	0.11	0.744	0.0307		1	0.225	0.86	0.704	1	0.296	2	0.477	1	0.391	1		0.817	0.767	1	0.00204	0.106	1
	0.313	0.347	1	1	0.837	0.691	1	0.663	2	0.828	2	1	1	2	0.776	0.704	0.336	0.11	0.0258	0.736	0.516	1	1	0.143	0.533	0.726	0.817	0.793	0.0544	0.264		1	0.0182	1	1	1	0.103	1	1	0.793	0.793	1		1	0.437	1	8.62e-05	1	0.691
	0.988	1	1	1	0.87	0.12	0.867	2	0.76	1	0.795	1	0.681	0.0335	1.38e-07	0.573	0.727	0.24	1	0.347	0.754	0.396	0.68	0.168	0.0015	0.395	0.841	0.0099	0.841	1	0.00715	1	1.95e-05	1	1	0.412	0.841	2	0.11	0.682	2	2		1	1	0.14	2.57e-05	0.921	1
	0.0691	2	1	1	0.797	0.841	1	0.5	0.159	1	0.817	0.5	1	1	1	1	1	0.239	0.269	0.358	1	0.867	0.396	0.0683	1	0.000517	1	1	0.672	0.867	1	2	0.87	1	0.841	0.744	0.0874	0.86	0.922	1	0.804	1		1	0.264	0.268	5.87e-05	1	1
	0.751	1	1	1	1	0.647	1	0.411	0.702	0.719	0.804	1	2	0.0619	0.466	0.00951	0.517	0.0211	0.0522	0.0163	0.736	0.756	2	1	2	0.76	0.396	0.667	2	1		1	0.29	0.753	0.0569	1	0.673	0.185	0.412	0.43	2	0.456		0.0063	0.0587	0.185	0.00169	1	0.76
	1	0.0512	0.675	1	0.00254	0.841	0.819	0.673	1	0.148	0.676	0.785	0.0368	1	0.437	1	1	1	0.11	1	0.921	0.11	0.234	1	1	0.175	0.534	1	0.658	0.848	1	1	0.000714	1	0.0569	0.5	0.667	0.736	0.841	1	0.5	0.401		0.135	0.07	0.152	1.05e-07	0.455	0.653
	1	0.152	0.0633	1	0.76	1	2	1	0.791	0.00977	2	0.105	2	0.804	1	1	0.17	0.642	0.395	0.165	0.681	0.671	1	0.0839	2	0.638	0.804	0.172	0.642	0.736		1	0.362	0.201	1	0.665	2	0.181	0.748	0.395	1	2		0.508	1	1	5.43e-07	0.222	1
	0.943	1	1	1	0.00715	0.873	1	0.234	1	1	2.11e-05	0.0633	1	0.841	0.653	2	0.65	1	3.08e-05	0.555	2	0.0266	2	1	1	0.579	0.69	1	0.202	2		0.854	0.841	1	1	2	0.76	1	0.0169	1	1	0.648		0.382	0.793	1	0.00127	1	0.652
	1	2	2	1	0.665	1	0.358	1	2	0.573	0.649	1	1	0.857	2	1	1	0.736	0.000151	0.718	1	1	0.426	0.184	0.673	0.00374	0.837	0.65	0.841	0.122		0.5	0.00167	0.738	0.418	0.841	0.748	1	0.667	0.841	0.744	1		0.656	0.0786	1	5.15e-09	0.874	0.355
	0.448	1	0.786	1	0.192	0.5	0.389	1	0.588	0.691	1	0.762	0.302		0.607	1	0.642	2	0.772	2	1	1			1	1	1	0.11	1	0.892		1	1	0.671	0.0307	0.76	0.113	1	0.756	1	0.0228			0.665	0.661	0.649	0.0012	0.296	0.443
	0.266	0.932	0.736	1	0.664	1	0.000306	1	0.691	1	1	2	0.841	0.681	1	0.396	0.0307	0.321	1	0.159	2	0.277	0.841	1	2	1	0.656	1	0.0405	0.805		0.0127	1	1	1	0.215	1	1	0.631	1	0.117	1		0.665	0.14	1	0.159	0.666	0.886
	0.377	0.0225	0.653	1	0.133	0.841	0.848	0.977	0.65	0.0243	0.718	0.00254	1	0.421	0.921	0.00951	1	0.776	1	1	0.198	0.0225	0.793		0.0169	0.451	0.841	1	1	0.207		0.5	1	1	0.412	1	1	0.222	0.614	1	0.252	0.785		0.673	1	1	1	0.736	0.86
	0.285	0.691	0.395	1	0.819	1	1	0.395	1	0.0816	1	1	0.719	0.56	0.643	2	1	1	2	0.287	0.000666	2	0.0812		1	0.759	0.673	0.895	1	1		0.395	1	0.159	1	0.11	1	0.631	0.368	1	2	1		0.718	0.451	1	1	0.0416	0.354
	0.572	0.985	0.376	1	0.14	0.0874	0.5	9.78e-05	0.699	1	0.159	1	0.673	1	1	1	1	0.00106	2	1	0.785	0.652	1	0.62	0.76	0.691	1	1	1	1		1	0.672	0.701	1	0.00441	0.874	1	1	1	1	0.736		0.804	0.681	1	1	1	0.00722
	0.496	1	0.895	1	1	2	0.264	0.744	0.572	1	1	1	0.346	0.14	0.377	0.778	0.762	0.718	1	0.793	1	0.736	1	0.96	1	0.948	0.744	0.968	0.3	0.691		1	0.159	1	0.911	0.65	0.294	0.555	1	1	1	0.544		2	0.649	1	1	9.12e-05	0.789
	1	0.819	0.55	1	0.181	1	0.084	1	0.667	0.647	0.0211	1	0.5	1	0.793	2	0.943	0.249	2	0.24	0.653	0.136			1	0.681	1	0.762	0.903	0.675		2	0.00951	0.848	2	0.545	0.26	1	0.000697	1	0.197	0.76		0.656	0.841	1	1	0.159	0.0507
	1	1	1	1	1	0.0569	0.0229	1	0.367	2.07e-05	1	0.736	0.159	0.0912	1	0.825	1	1	0.395	0.0466	2	0.86	0.704		1	1	0.656	0.96	0.653	0.353		1	1	0.647	0.000325	1	1	1	0.22	1	2	0.412		0.555	1	1	1	0.0884	0.341
	0.0459	0.412	1	1	0.671	1	0.878	0.653	1	0.649	0.631	0.841	1		0.653	0.113	0.804	1	0.22	1	1	1			1	0.653	0.14	0.888	1	0.0569		0.817	1	1	0.853	0.842	0.654	0.662	0.242	0.5	2			1	2	1	0.11	0.5	0.652
	0.197	1	0.651	1	0.00496	1	1	1	0.773	0.738	1	0.77	0.841	1	0.00172	1	1	1	1	0.921	0.791	0.647	0.331	0.103	0.168	2	1	0.673	0.243	1	1	1	0.204	0.841	0.639	0.614	1	1	1	0.0544	0.134	1		0.673	0.89	0.364	0.0887	0.582	0.311
	0.0513	0.0493	1	1	1	0.76	0.0786	1	0.571	0.639	1	1	0.665	0.0405	0.159	0.666	0.0594	0.736	1	1	1	0.5	1	0.0472	0.656	1	0.256	0.681	1	1	0.411	2	1	0.656	1	1	1	0.519	0.222	0.658	0.5	7e-10	0.0957	1	1	1	1	0.686	2
	1	0.691	1	1	0.335	0.159	0.165	1	0.736	0.841	0.631	0.691	0.903		0.793	1	0.971	0.736	1	1	1	1			0.841	0.841	0.5	0.5	0.0569	1		0.857	1	0.00049	0.5	2	1	1	1	0.222	2			1	0.5	0.751	0.154	0.881	0.668
	0.0863	0.0943	1	1	1	0.544	2	0.00405	0.762	1	1	0.673	0.348	0.376	0.841	1	1	1	1	0.173	2	0.736	0.396	1	0.56	1	1	0.138	1	1		0.638	0.0686	0.544	1	0.197	1	0.0416	1	0.675	0.758	1		1	0.665	1	1	0.674	1
	1	0.754	1	1	0.0587	0.642	1	1	0.00117	0.11	1	0.638	1	0.736	0.654	1	0.766	0.247	0.239	0.804	0.323	0.68	0.658	0.682	1	2	0.632	0.831	0.837	0.691		1	2	1	0.937	0.773	5.2e-12	1	0.793	0.88	1	1		2	1	2	0.106	0.939	0.617
	1	1	0.451	1	1	1	0.133	0.65	1	1	0.395	1	1	0.0457	1	1	0.00134	0.652	1	0.0569	0.791	1	1	0.159	0.793	0.681	1	0.196	1	0.159		0.779	1	1	0.691	1	0.932	0.5	0.128	1	0.497	1		1	1.34e-05	0.000156	0.0786	2	0.909
	0.834	0.793	0.0416	1	0.86	1	1	0.312	1	1	0.368	1	0.143		0.736	0.841	0.791	1	2	0.453	1	0.364			1	0.301	0.246	0.108	2	1		1	0.147	0.921	2	0.691	0.577	0.841	2	0.837	0.336	1		0.642	0.753	1	1	0.86	1
	0.181	1	0.772	1	0.653	1	1	0.272	2	0.649	1	0.92	0.428	1	2	0.0569	0.5	1	0.752	0.0371	1	0.681	0.665	1	1	0.804	0.321	0.804	1	0.775		0.399	0.831	0.396	1	0.631	1	0.649	0.358	0.000208	0.706	0.0416		0.00154	0.00405	1	0.147	0.75	0.665
	0.294	0.76	1	1	0.753	1	2	0.663	0.349	0.113	1	0.5	0.869		0.506	0.73	1	1	1	1	0.719	0.691			0.142	1	0.704	0.773	0.986	0.762		0.175	0.691	0.0786	0.791	2	0.648	2	0.664	2	0.0557			0.65	0.555	1	1	1	0.336
	0.214	1	1	1	0.277	0.837	0.642	1	0.822	0.864	0.719	1	1	1	0.778	1	1	1	1	1	0.462	0.396	0.173	0.239	1	1	0.667	0.5	0.094	2	0.533	0.375	0.000799	1	0.252	0.673	0.121	1	4.2e-06	0.259	2	0.748		0.759	1	0.96	0.07	0.718	0.248
	0.34	2	1	1	0.977	0.841	1	1	1	0.691	0.89	1	0.11	0.779	0.785	0.744	1	1	1	0.68	0.841	0.866	1	0.726	0.392	0.87	1	1	2	0.793		0.222	1	0.653	1	0.841	2	1	1	2	0.675	0.753		2	0.451	0.0196	1	0.000238	1
	1	0.395	0.0103	1	1	0.647	1	1	0.672	0.857	0.937	0.154	0.736	0.941	0.744	0.22	0.0544	1	1	0.704	1	0.0952			0.658	0.159	0.76	2	1	1		0.653	0.89	0.658	0.86	0.751	0.719	0.681	0.159	1	1	0.647		1	0.391	1	1	2	0.412
	1	1	0.614	1	0.804	9.52e-05	1	1	2	1	2	1	2		1	0.239	0.256	1	1	0.658	0.153	0.0276			1	0.32	0.00023	1	0.094	0.0133		0.724	0.968	1	1	0.793	1	2	2	0.665	2	0.665		0.867	1	0.00891	0.11	0.0335	0.793
	0.863	1	0.86	1	0.798	1	0.673	0.00985	0.00408	1	1	1	1	0.175	1	1	2	0.647	1	0.613	2	1	0.851		2	0.132	0.657	0.00237	1	1		0.656	0.14	0.718	1	1	0.768	0.0569	1	0.435	0.862	0.647		0.681	0.662	0.526	1	0.14	0.76
	1	0.521	1	1	0.718	0.172	1	0.656	1	1	0.726	0.681	0.773	0.937	0.5	1.92e-05	0.669	0.793	0.718	1	0.128	0.665	1	0.1	1	1	1	0.824	0.136	0.0786	1	2	0.278	0.0753	0.403	1	2	0.159	0.837	0.653	0.653	0.736		0.365	0.5	1	1	2	1
	0.957	1	8.33e-16	1	1	1	1	2	0.819	0.343	0.631	0.704	1	2.56e-06	0.049	0.744	1	1	0.338	0.0307	1	0.649	0.0569	1.86e-05	0.323	0.0276	0.825	0.159	0.884	0.14	0.135	0.87	1	1	0.648	0.159	1	2	0.758	0.32	0.667	0.124	0.159	0.418	0.408	0.00651	0.0884	0.365	1
	0.328	0.971	0.673	1	8.89e-07	2	1	0.638	0.675	0.769	1	1	0.793	1	0.0281	1	0.785	0.011	0.675	0.0544	0.662	0.943	1	0.0909	1	0.748	1	0.712	0.222	0.395	1	1	0.175	0.642	0.937	1	0.296	1	1	0.684	0.14	0.0848		0.806	0.675	0.105	0.0679	0.0633	0.952
	0.277	1	0.171	1	1	0.647	1	1	0.76	0.262	0.654	2	0.5	2	0.793	0.837	0.11	1	0.0064	1	0.842	0.11	1	1	1	0.906	1	0.653	1	1		0.583	1	0.588	1	0.967	0.347	0.469	1	1	0.0276	1		0.649	0.704	1	0.114	0.943	0.212
	0.461	0.793	0.0339	1	0.133	0.798	0.275	3.42e-12	0.649	1	1	0.159	1	0.638	1	0.806	0.651	0.642	1	1	0.776	0.0746	0.36	0.329	0.704	0.137	1	1	0.708	0.00715		0.3	2	0.168	0.5	0.175	0.0874	0.653	0.837	0.665	0.00643	0.0569		0.653	0.181	1	0.0371	1	0.268
	1	0.785	1	1	1	0.0747	0.691	0.736	0.346	1	0.394	1	0.0228	0.159	0.004	1	1	0.159	0.11	0.418	1	0.662			1	0.76	0.07	0.143	1	1		1	1	0.773	0.704	1	0.395	0.89	0.00164	0.000211	1	0.793		0.0127	0.751	0.195	1	0.0616	0.223
	0.0559	0.658	1	1	0.672	0.159	0.671	1	0.0104	0.00496	1	0.704	0.793	1	2	1	0.0303	0.0182	0.52	1	1	1	0.285	0.4	0.205	0.11	1	0.0203	1	0.656		1	0.5	0.79	0.122	0.334	1	1	1	1	1	0.469		1	0.653	0.094	0.837	0.615	1
	0.629	0.681	1	1	0.0654	0.36	0.529	0.841	0.76	0.000249	2	0.000975	1	1	1	1	1	1	2	0.631	1	0.0206	0.691		1	2	1	0.375	0.062	1		0.86	0.786	0.133	1	0.686	0.718	0.0339	0.451	0.669	1	0.396		0.841	0.691	1	2		2
	1	0.793	1	1	1	0.277	0.0786	1	0.56	0.256	0.39	0.441	0.77	0.841	0.665	0.11	0.00182	1	1	1	0.718	0.653			0.173	0.669	0.771	0.0154	0.786	0.691		1	0.222	2	0.691	1	0.648	2	0.0107	0.653	0.666	1		0.768	0.804	1	0.0636	0.985	0.477
	0.609	2	1	1	0.17	0.795	1	0.718	1	0.704	0.659	1	0.751	0.841	2	0.22	0.793	1	0.736	1	2	0.638	1	0.0824	1	0.106	1	2	0.76	0.223	0.0976	0.86	1	0.857	0.132	1	1	1	1	2	0.704	1		0.5	0.793	1	1	0.0786	0.545
	1	1	1	1	0.837	2	1	1	0.656	0.222	0.5	1	0.159	0.937	1	0.188	1	1.55e-08	0.418	0.00317	1	2	0.826	0.878	0.165	0.832	1	0.686	0.795	1		1	0.00191	0.841	0.86	0.649	0.0569	1	2	1	2	1		0.895	0.336	0.5	1	0.0786	1
	0.69	0.412	1	1	0.564	0.857	0.937	1	0.052	0.86	1	1	1	0.429	0.391	1	0.159	0.89	0.654	0.0786	0.657	0.841	0.766	1	0.681	0.645	0.0348	1	0.00992	0.571		0.113	0.736	1	1	1	0.0943	0.666	0.658	0.527	0.14	0.159		0.673	1	1	1	0.638	1
	1	0.756	1	1	2	2	0.0561	0.718	0.751	1	0.793	0.718	0.888	0.786	1	0.00204	0.229	0.32	1	0.89	2	1	0.223	0.557	0.00539	5.52e-06	0.0357	0.311	0.25	0.778	1	1	0.285	0.0679	2	0.0416	0.338	0.719	1	0.652	0.639	1		9.81e-06	1	1	0.76	0.159	0.656
	1	1	0.736	1	0.681	0.443	0.647	0.706	0.412	1	2	1	0.159	1	1	0.629	0.74	0.56	0.384	0.00867	2	0.824	1		0.606	0.969	1.92e-08	0.223	0.937	2		0.66	0.704	1	0.804	0.0786	1	0.895	1	0.331	1	2		2	1	1	2		0.463
	1	0.654	0.14	1	0.0307	1	1	0.88	1	1	0.0303	1	1	2	1	0.0187	0.159	2	0.583	1	0.56	0.656	0.462	0.309	0.649	4.85e-08	2	0.126	0.14	0.106	0.462	0.0154	8.81e-07	1	0.438	0.117	0.194	1	0.049	0.928	1	0.86		0.114	0.588	1	0.0334	2	0.664
	1	0.762	0.65	1	1	0.738	0.704	1	1	2	1	0.671	0.356	0.477	1	1	1	0.0339	1	0.647	1	0.571			1	0.0912	1	0.5	0.0544	1		0.66	0.857	1	0.663	0.196	1	0.00803	1	1	0.845	1		1	1	0.412	0.736	0.951	1
	1	2	1	1	0.07	1	0.412	1	1	1	1	0.759	0.0169	2	1	2	0.653	0.966	0.669	0.0544	0.841	0.159			0.704	1	0.0416	0.331	1	0.665		0.819	0.106	0.718	2	0.877	1	0.667	1	1	1	1		1	0.201	1	0.638	2	5.01e-23
	1	0.642	1	1	0.758	1	0.0012	0.127	0.929	1	1	0.673	0.651	0.653	0.196	0.332	1	0.00539	0.412	1	0.00539	0.117	0.665	0.829	1	0.614	0.659	0.779	2	0.704		0.691	0.11	2	3.41e-05	1	1	1	1	0.744	0.673	0.633		1	1	0.181	2	1	0.954
	0.88	1	1	1	0.831	0.991	1	0.159	1	0.0218	1	0.159	1	0.843	0.819	1	0.00539	1	0.533	0.89	1	0.321	0.938		0.00308	0.841	0.686	0.857	1	1		0.854	2	0.000552	0.0371	1	1	0.271	0.748	1	1	0.357		0.266	0.0307	2	2		0.948
	1	0.653	1	1	0.11	0.673	0.0565	1	0.0148	0.653	0.949	1	0.0248	0.275	2	1	1	0.295	0.681	0.479	0.105	0.744			1	0.736	0.91	0.727	1	0.0274		2	0.649	0.631	1	2	1	0.849	0.242	0.401	0.396	0.793		0.693	2	2	1	1	1
	0.621	1	0.0051	1	1	0.649	0.181	0.11	2	1	0.618	1	0.903	0.843	0.658	0.411	1	1	0.582	0.0903	0.289	0.762	0.353		0.331	0.56	1	0.642	1	0.00799		0.691	1	1	1	0.238	0.804	0.656	1	1	0.866	0.648		0.447	1	1	1	0.132	0.691
	0.965	0.683	0.665	1	0.653	0.841	0.00539	0.0339	1	0.161	1	1	0.524	0.07	1	1	1	0.857	0.3	2	0.785	0.359	0.718	1	0.414	0.133	0.497	0.667	0.642	1		1	1	1	1	0.222	0.147	1	2	0.11	0.719	1		1	0.702	0.667	0.139	0.715	0.515
	1	0.86	0.5	1	0.195	0.5	1	1	1	0.772	0.159	0.841	1	2	0.673	0.0874	0.14	0.518	2	0.817	0.034	0.0786	0.857		1	0.000493	0.0497	0.0569	1	2		0.336	0.704	0.0291	1	0.743	0.0248	0.175	1	0.665	0.00182	0.14		0.00441	0.702	1	1	0.59	0.751
	1	1	0.246	1	1	0.0512	0.681	1	0.0307	0.659	0.159	0.296	2	1	1	0.647	0.00172	1	2	1	0.76	1	0.756	0.388	1	0.666	0.0998	1	0.661	0.0315		1	1	0.0174	0.159	0.648	0.633	1	0.649	0.0554	0.778	1		0.00157	0.000105	1	1	0.841	0.355
	0.382	2	0.791	1	0.631	1	0.14	0.207	0.848	1	0.642	1	1	0.133	1	1	0.159	0.0569	2	0.0544	1	0.0274	0.000482		1	0.778	1	1	0.738	0.5		0.704	1	0.437	0.0633	1	0.642	0.642	2	0.154	1	1		0.194	0.00496	1	0.5	0.665	0.638
	0.718	0.411	1	1	0.11	1	0.000181	0.00119	1	0.514	1	0.704	1	0.262	0.655	0.852	1	1	0.238	0.658	0.131	0.663	0.817	1	0.0925	0.653	0.841	0.744	1	1		0.664	1	2	1	0.5	1	0.736	0.658	1	1	0.762		1	1	0.000208	0.197	0.347	1
	1	1	1	1	2	1	0.673	0.909	0.662	1	1	0.45	0.661	0.249	1	0.841	0.00308	1	0.0197	0.781	1	1	0.86	0.51	1	1	0.704	0.00621	0.68	0.912		1	0.652	1	0.774	0.0786	0.669	1	2	0.769	1	0.88		0.817	0.747	0.702	0.175	1	0.221
	0.158	1	1	1	1	0.146	1	1	1	1	1	1	0.669	0.27	0.5	1	0.756	1	0.841	1	0.86	0.91	0.669	0.564	0.222	0.437	0.551	2	0.841	0.272	0.631	0.223	0.702	0.414	0.817	0.756	2	0.658	0.741	0.5	1	3.15e-05	0.744	1	0.0163	0.376	1	0.649	0.718
	0.204	2	1	1	0.702	1	1	0.0148	0.327	1	1	1	0.744	1	0.832	0.719	1	1	0.652	0.512	0.154	1	0.56	1	0.857	0.652	0.526	0.832	0.686	0.881		0.192	1	0.361	0.391	1	1	2	0.647	1	0.857	1		0.822	0.841	0.558	1	0.0544	1
	0.268	1	0.762	1	0.533	0.589	1	2	0.653	2	0.68	0.0698	2	1	0.0369	1	0.396	0.895	1	0.666	0.661	0.14	1	0.994	0.148	0.762	0.631	1	0.0011	0.656	0.714	0.666	0.824	0.736	0.704	0.882	0.819	1	0.662	0.867	0.894	2		0.86	0.159	0.704	0.904	0.8	0.106
	1	0.793	0.691	1	0.411	0.0452	1	0.0004	0.278	1	0.642	0.638	1	0.642	0.5	0.0635	2	0.841	1	1	0.447	0.913	1	1	1	0.786	2	0.0569	0.791	1		1	2	1	2	1.31e-08	0.675	1	0.0679	1	1	0.0786		0.5	1	1	0.666	0.768	1
	0.324	1	0.76	1	2	4.65e-09	1	1	1	0.163	0.126	1	0.653	1	1	0.848	4.6e-24	1	1	0.86	1	0.793	1	0.89	1	0.256	0.647	0.196	1	0.0874		1	0.691	1	0.91	1	0.89	0.0964	0.751	0.159	0.159	0.185		0.736	0.0257	1	0.658	1	1
	1	0.303	1	1	0.00503	0.704	1	0.301	0.362	0.736	0.0786	0.866	0.845	0.762	0.841	0.174	1	0.631	0.296	2	0.0385	1	0.772	0.164	0.704	0.00712	0.655	0.841	0.86	0.0569	0.736	0.796	0.000732	0.74	0.751	0.91	1	1	0.662	1	1	1		0.152	1	1	0.923	0.157	1
	1	1	0.212	1	1	0.181	1	0.744	0.316	0.841	0.665	1	1	0.0376	0.324	2	0.645	1	0.909	0.222	0.649	1	2	0.175	1	0.76	1	0.841	1	0.669	0.128	1	0.656	0.0569	1	1	0.664	0.68	0.738	0.923	0.882	0.00655	0.00419	0.79	0.0401	0.000652	1	0.704	1
	0.867	1	0.225	1	0.395	0.665	2	0.751	0.704	0.9	0.0228	0.857	0.629	1	1	1	2	0.0696	0.0154	0.112	0.675	1	1		0.911	0.736	1	1	1	0.582		0.631	0.929	0.159	0.207	0.614	0.0169	0.656	0.571	0.451	1	0.718		0.391	0.000649	0.587	2	0.331	0.255
	0.142	0.686	0.843	1	0.653	0.521	0.793	1	1	1	1	0.00042	0.0276	1	1	0.451	1	0.0912	0.665	0.753	1	1			0.631	1	0.662	1	0.573	1		0.658	0.841	1	0.76	0.122	0.338	0.667	1	1	1	0.895		0.373	0.736	0.235	0.681	0.311	1
	1	0.786	0.401	1	1	1	0.0787	0.5	0.442	0.911	0.659	0.0014	0.168	0.136	2	1	1	0.76	1	0.11	0.88	1			1	0.882	0.159	0.704	0.281	0.22		0.939	0.573	1	1	0.736	0.0248	1	0.817	0.343	2	0.653		0.719	0.412	1	0.0544	0.483	1
	0.23	2	0.704	1	0.0022	0.5	0.841	0.811	0.793	0.159	0.56	1	0.793	0.47	0.658	0.758	1	1	1	0.744	1	0.32	0.573	0.906	1	5.27e-05	0.00737	1	0.817	0.658	0.65	0.396	0.00621	1	1	0.652	1	0.461	0.756	0.103	0.718	2		1	1	1	0.474	1	0.669
	0.191	0.264	1	1	1	2	0.313	0.285	1	0.0967	0.662	1	0.791	0.841	0.638	0.338	0.24	0.647	0.814	1	0.691	1	0.962		1	0.401	0.296	0.133	2	0.217		0.943	1	2	0.905	0.094	0.649	0.000104	0.412	0.631	0.159	0.0912		2	2	0.382	0.663	0.812	0.489
	0.685	1	0.284	1	0.681	1	0.444	0.639	1	0.224	1	1	1	1	1	1	1	0.673	0.11	0.506	0.594	0.0127	0.172		0.159	0.888	0.86	0.845	1	0.167		1	0.667	1	0.00988	0.5	0.275	3.49e-12	1	0.394	0.793	1		1	0.651	0.872	1	0.108	0
	0.0428	0.921	1	1	0.0786	0.667	0.642	0.0127	1	0.0416	0.853	1	0.487	0.663	0.56	1	1	0.011	1	0.665	0.749	1			0.346	0.648	1	1	1	0.665		0.5	0.691	0.796	0.627	1	1	0.762	0.471	0.703	0.753	1		0.121	0.77	2	0.653	1	1.21e-05
	0.57	1	1	1	0.744	1	0.673	0.128	1	1	0.239	0.673	1	0.196	0.647	0.814	0.31	0.0735	0.776	1	1	2			1	0.275	0.108	0.5	1	1		0.00308	0.704	0.744	0.805	0.0127	0.5	0.656	1	0.0432	0.143	0.86		1	0.691	1	1	0.518	0.0574
	0.284	2	0.245	1	0.0569	1	1	1	1	0.844	0.744	0.654	0.76	1	1	0.786	0.732	1	0.736	1	0.631	1	0.758	0.134	0.681	0.347	0.651	1	0.477	0.533		1	0.289	0.798	9.43e-05	1	0.88	0.654	0.854	0.694	0.5	1		1	0.648	1	0.159	0.796	0.857
	0.115	2	0.675	1	0.659	0.651	0.159	0.0401	2	0.924	0.664	0.0402	0.673	0.0569	0.653	0.943	1	1	1	2	0.211	1	0.412	0.667	0.0681	1	0.8	0.631	0.949	0.649		1	0.5	0.458	0.656	0.034	0.774	1	1	0.412	1	0.691		1	0.649	0.0912	0.372	0	0.14
	0.673	2	0.00539	1	0.86	1	1	0.841	0.754	8.39e-05	0.431	0.00322	1	0.331	0.159	1	1	0.331	1	1	0.691	1	0.382		1	2	0.159	0.0569	0.429	0.665		0.841	1	0.738	2	0.582	0.186	0.159	1	1	0.181	0.718		0.647	1	0.744	0.691	1	0.159
	0.471	0.687	0.0633	1	0.793	1	0.637	1	0.346	1	1	0.934	1		0.631	0.775	0.401	1	1	0.000459	1	1			1	0.0228	0.86	2	1	0.854		1	0.648	1	0.656	2	0.681	0.744	1	1	0.718			0.744	0.761	0.0544	1	1	0.659
	0.186	1	0.629	1	1	0.000389	1	0.673	0.668	2	1	0.0357	0.653	0.622	0.796	0.000272	2	0.819	0.665	1	0.551	0.773	0.92	1	0.631	1	0.843	1	1	1	1	0.347	0.857	1	0.842	0.0169	0.88	0.656	1	1	0.533	1		0.00146	1	0.252	1	0.55	1
	1	1	2	1	0.338	0.375	1	0.0593	0.681	1	0.159	0.593	0.967	0.841	0.0099	0.841	1	0.641	0.545	0.91	0.686	0.791	0.723	0.264	0.656	0.87	0.836	0.653	0.912	1		0.222	0.121	2	2	0.179	0.171	0.736	2	1	0.159	0.296		0.222	0.167	1	1	2	0.303
	0.204	0.358	0.671	1	1	0.631	0.785	0.5	1	1	2	1	0.667	0.049	0.937	0.659	1	0.656	0.128	0.89	1	1	2	0.0859	0.759	0.736	2	1	0.807	0.804	0.909	0.837	0.786	0.768	1	0.812	1	2	0.638	1	0.5	0.0499	0.672	1	0.736	0.533	1	0.252	0.5
	0.047	1	0.793	1	1	0.793	1	0.00132	0.0537	0.866	0.283	1	0.5	0.857	0.647	0.443	2	0.654	0.269	2	0.391	0.0907	0.00308		1	0.738	0.68	1	0.631	0.66		1	0.704	0.0749	1	0.658	0.758	0.468	1	0.362	2	1		0.395	0.358	0.65	1	0.0922	0.647
	0.308	1	1	1	0.0307	0.889	1	1	0.665	1	2	1	0.854		0.786	0.814	0.668	1	1	0.691	0.837	0.789			0.793	0.318	1	1	0.857	0.285		0.76	0.656	0.639	0.29	0.036	1	0.0537	0.0169	0.133	0.5			2	0.571	0.736	1	0.47	0.272
	1	0.225	0.664	1	0.159	1	1	0.909	1	1	0.213	0.775	0.665	1	0.5	1	1	0.0239	1	2.12e-06	0.654	1	0.888		0.000919	0.803	0.278	1	0.704	1		0.0912	0.762	0.409	1	0.117	1	1	0.817	0.776	0.548	0.791		0.86	2	1	1	1	1
	0.466	0.882	1	1	2	0.848	1	2	0.841	1	1	1	0.704	0.77	0.185	0.718	0.0112	0.718	0.704	0.395	0.681	1			2	0.691	1	1	0.76	1		0.653	1	0.646	1	0.681	1	1	0.8	1	0.868	1		0.804	1	0.0749	1	0.157	0.89
	1	0.653	0.00397	1	1	1	0.762	1	0.411	0.0509	1	2	0.23	0.65	0.223	0.653	0.631	0.00951	1	0.691	0.897	1	1		0.781	0.68	1	2	1	0.718		0.745	1	0.793	0.197	0.448	1	0.32	1	0.321	0.0786	1		0.0459	0.159	1	0.664	0.157	0.219
	0.257	2	1	1	2	1	0.653	1	0.781	0.533	1	2	0.841	0.642	0.414	0.681	0.653	0.341	0.0123	1	1	0.781	1	1	0.121	1	0.631	1	1	0.797		2	1	0.704	1	1	0.264	0.647	1	0.671	0.718	0.223		1	0.76	0.909	0.551	1	0
	1	1	1	1	0.0923	0.11	0.256	0.8	1	0.5	1	0.651	0.736	1	0.104	0.704	1	0.74	0.5	1	0.663	1			1	0.414	0.533	0.248	0.119	0.5		1	0.656	0.691	0.5	0.412	0.878	0.77	0.649	1	0.318	2		0.0959	1	0.718	1	0.589	1
	0.751	1	2	1	0.00609	0.0385	0.159	0.222	0.762	0.412	2	0.89	0.691	0.704	0.987	0.0146	0.842	0.779	2	0.321	0.0544	1	0.837	0.809	0.786	1.22e-05	0.744	1.17e-06	2	0.447	0.122	0.66	0.0569	0.0522	1	1	0.443	0.656	0.153	0.772	2	0.642		0.673	0.65	0.256	1	0.11	0.246
	0.766	0.841	2	1	0.14	1	0.759	1	0.00317	1	0.118	2	1	0.841	0.718	2	1	1	1	1	0.647	0.00188			1	0.395	0.727	0.665	1	1		2	0.651	0.673	2	0.718	1	1	0.331	0.5	0.648	1		2	0.412	1	2		0.4
	1	1	1	1	1	0.68	0.329	0.262	0.614	1	0.5	0.5	0.5	0.822	1	1	0.533	0.652	0.673	0.11	0.791	0.675			1	0.832	1	0.0786	0.451	0.648		1	0.943	0.793	1	2	1	1	1	1	1	1		1	0.0307	2	0.888	0.76	0.558
	1	2	0.973	1	0.5	1	0.56	0.0249	0.175	0.791	0.5	0.686	0.76	0.686	1	0.837	0.665	0.681	1	1	0.0228	1	1	1	1	0.385	9.37e-06	0.691	0.768	1		0.911	0.832	1	1	0.718	1.72e-09	0.647	1	0.658	0.441	0.572		0.000772	0.614	0.688	0.867	0.327	1
	0.584	1	0.47	1	1	1	0.443	0.122	1	1	0.0544	0.712	0.691	0.691	1	0.573	1	0.667	0.11	0.693	1	0.296	0.75		1	0.658	1	0.000459	0.409	0.861		0.391	1	1	0.647	0.5	1	0.87	0.804	0.00203	0.68	1		1	1	0.68	0.841	1	0.89
	0.333	0.888	1	1	1	1	5.41e-05	2	1	0.0023	0.866	0.681	1	1	1	0.423	1	0.0115	0.137	2	0.412	1	0.323	1	1	0.857	0.56	0.0307	0.661	0.355		1	1	0.86	0.0628	1	0.0633	1	1	0.159	0.346	0.975		1	1	0.793	0.573	0.21	0.000362
	1	2	0.222	1	0.68	0.951	0.604	2	1	0.5	1	0.653	1	0.88	0.638	0.786	0.718	0.412	1	2	0.658	1	0.136	1	0.0123	1	0.321	0.408	1	0.76		1	0.841	0.673	0.882	1	1	0.0964	0.658	0.704	0.658	0.786		0.841	0.842	0.159	2	1	0.5
	1	0.323	1	1	1.67e-07	2	1	1	1	0.587	1	0.841	0.704	0.638	0.27	0.00464	0.14	0.647	0.665	1	1	0.757	0.369	1	1	0.0241	2	0.566	0.804	2	1	1	0.985	1	0.0772	1	0.108	1	0.718	0.443	1	0.89		1	1	0.801	0.0102	0.362	0.288
	0.0529	1	0.738	1	1	6.35e-06	0.564	0.673	0.653	0.778	0.841	2	0.338	0.854	0.642	1	0.00148	1	1	1	1	1	1	0.975	1	0.608	0.793	0.0169	0.691	0.8		0.97	0.691	0.109	1	2	2	0.296	0.762	1	1	0.81		0.655	0.0745	0.672	1	0.686	0.614
	1	0.00891	0.113	1	0.181	0.822	0.396	0.268	0.937	0.00951	0.852	1	1	0.451	0.628	0.881	0.736	1	0.853	0.11	1	0.631	0.00551		2	0.666	1	7.4e-06	0.754	0.675		1	0.691	1	0.665	1	0.618	0.736	1	0.358	1	0.5		0.0786	0.38	0.222	0.301	2.25e-05	0.317
	0.937	0.0907	0.113	1	1	1	0.759	0.65	0.8	0.686	1	0.395	0.00254	0.814	1	0.66	0.321	0.768	2	0.0174	1	0.22	0.0245		0.793	0.0291	0.66	0.15	1	1		0.704	0.361	0.0371	1	0.649	1	0.658	0.76	0.582	1	0.857		0.806	0.653	1	0.691	0.769	0.0586
	1	1	1	1	0.638	1	0.871	0.235	0.00796	1	0.647	0.718	0.5	0.88	0.665	0.656	1	1	0.631	2	0.713	1	1	0.719	1	0.533	0.00299	0.748	0.718	0.564		0.691	0.0335	0.86	0.796	0.89	0.00408	0.256	1	0.921	1	0.867		0.0464	0.642	1	0.653	0.24	8e-33
	0.752	0.892	1	1	0.0912	0.00341	0.775	0.653	1	1	0.32	0.718	0.0228	0.0099	1	0.56	0.693	0.76	0.0127	0.677	0.943	0.667	0.656	0.158	1	1	1	0.147	0.151	1	1	0.0416	1	0.00932	1	1	0.665	0.296	1	0.048	0.681	1		1	0.653	0.948	0.414	0.0498	0.62
	1	0.165	0.0357	1	0.667	1	0.686	1	0.725	1	0.757	1	1	0.0544	0.394	0.24	2	1	0.5	0.725	0.663	0.11	0.0874	0.0088	0.663	0.0569	0.0242	2	0.162	1	7.04e-21	1	0.167	1	0.11	0.845	0.68	1	0.159	1	1	0.0189	0.0624	1	0.376	0.000101	1	0.117	1
	0.906	1	2	1	1	1	0.76	0.297	0.294	1	0.681	1	0.841	0.769	1	0.845	1	0.396	1	0.0307	1	0.411	0.0569		1	1	0.0569	1	1	0.86		1	0.659	2	1	0.653	0.133	0.296	2	0.793	0.658	1		1	2	0.0169	1	0.681	0.00772
	0.596	0.65	0.845	1	0.8	1	0.11	1	0.136	0.649	1	0.853	1	1	2	0.691	0.673	0.0174	0.718	0.5	0.0385	0.819	0.744	0.88	0.159	0.62	0.617	0.554	1	0.89		0.204	0.256	0.731	0.11	0.673	0.663	0.369	0.159	0.24	1	1		1	0.533	3.01e-06	0.278	2.07e-09	0.804
	1	0.5	0.296	1	0.888	0.704	1	0.32	0.76	1	1	0.173	0.14	1	2	1	1	0.756	0.11	1.98e-09	0.686	0.614	0.781		1	1	0.785	0.681	1	0.335		1	1	0.652	0.451	0.0416	1	1	0.658	0.376	0.665	1		0.867	0.751	1	2		0.152
	1	1	0.11	1	0.743	0.236	1	2	0.734	0.631	0.138	0.691	0.668	0.857	1	0.259	0.75	1	1	0.0803	1	1	0.807		1	1	0.946	0.00655	0.57	1		2	1	1	1	1	0.552	0.665	1	0.0787	0.00189	0.631		0.159	0.255	0.81	0.223	4.64e-32	0.647
	1	0.411	0.79	1	0.285	1	0.76	2	1	1	0.865	0.159	0.5	1	0.0912	0.813	1	0.647	0.363	1	0.148	0.256			0.143	0.395	1	0.218	0.848	0.667		1	0.122	1	2	1	2	0.534	1	2	0.937	0.07		0.341	2	0.256	2	0.662	0.653
	1	1	0.841	1	0.00776	1	0.0196	1	0.691	0.857	1	0.631	2	1	1	0.945	1	0.162	0.751	0.718	0.785	1	0.0148	1	0.594	0.244	1	1	1	0.533	1	0.159	0.00361	0.5	0.0397	0.000799	0.736	0.86	1	1	0.76	0.0464		0.663	0.159	0.24	1	0.0242	0.689
	1	0.647	0.658	1	0.0169	0.85	0.631	0.0786	1	1	1	0.564	1	0.649	0.393	0.718	0.819	1	0.54	2	0.11	1	2	0.825	0.186	2	0.659	1	0.374	0.854	1	1	1.52e-11	0.922	0.285	0.842	1	2	2	0.0819	0.786	1		1	0.297	2	0.768	0.000107	0.546
	0.989	1	1	1	0.5	0.5	1	1	1	0.638	0.658	0.766	1		0.531	0.854	0.000208	2	0.68	1	2	0.815			0.775	0.842	0.56	1	1	0.159		0.41	2	0.911	0.699	0.223	1	1	1	0.475	0.691			0.648	2	0.849	0.665	0.161	0.65
	0.675	0.675	0.779	1	0.758	0.0371	0.255	0.0148	0.0053	1	2	0.938	0.159	2	1	2	0.358	1	1	1	0.111	0.744	0.094	0.272	2	0.76	0.649	0.882	2	0.324		0.494	0.831	2	1.18e-05	0.0984	0.5	0.749	0.323	2	0.672	1		0.11	0.0385	0.793	0.097	1	0.396
	0.924	0.494	0.793	1	4.18e-05	0.681	1	0.658	1	0.663	1	0.704	1	0.0786	0.68	2	0.0192	0.773	1	0.213	0.159	1	0.5	1	0.0786	0.649	1	1	2	0.779		2	0.0912	1	0.11	1	1	1	1	2	0.0737	0.159		0.0111	7.61e-09	0.07	0.356	0.000196	0.618
	0.847	0.188	0.704	1	0.736	0.647	0.744	0.218	0.259	1	0.857	0.779	0.69	0.682	0.663	0.266	1	0.681	0.0416	0.412	1	0.659	0.686	0.209	0.647	0.86	0.841	0.0544	0.362	0.86		2	1	1	1	0.639	0.296	0.892	1	0.653	0.754	0.0786		0.662	0.613	2	0.675	1	0.783
	1	0.11	1	1	1	1	1	1	0.0633	1	1	1	1	2	2	1	0.744	2	1	0.285	0.47	2	0.0594	0.551	0.841	0.0107	0.669	0.779	0.412	0.935		0.773	0.5	1	0.736	1	0.071	1	1	0.523	0.656	2		1	1	0.768	1	0.912	2
	1	1	0.848	1	0.654	0.358	0.483	1	0.66	0.376	0.664	2	0.777	0.0569	2	0.273	0.473	0.323	0.133	1	1	0.753	1	1	0.296	1	0.00408	0.793	0.136	1		1	1	0.718	0.00715	0.531	0.672	0.718	0.842	1	0.65	1		0.76	0.664	8.02e-08	1	0.11	1
	1	0.00408	0.661	1	0.331	0.011	0.718	1	0.0849	1	0.718	0.66	0.681	0.0544	0.607	2	1	0.663	1	0.00254	0.93	0.24	0.667	0.698	0.662	0.649	1	0.573	0.777	0.159		2	0.237	1	1	1	0.0831	0.00951	0.0127	0.68	0.686	0.784		1	3.27e-06	0.477	0.17	0.528	1
	1	0.675	0.8	1	1.22e-06	0.639	0.323	1	0.658	0.793	1	0.0224	0.71	0.947	1	0.0684	1	0.948	0.256	1	0.0265	0.79	0.0169	1	0.0831	1.81e-06	1	0.0786	0.703	0.103	1	1	4.43e-06	1	1	0.14	1	1	1	0.56	2	1		0.912	1	1	2		0.691
	1	1	0.57	1	0.761	0.785	1	0.0073	1	1	0.159	0.653	1	0.24	0.76	0.363	1	1	0.0464	1	0.266	2			0.0786	0.5	0.147	0.793	0.653	0.215		0.832	0.175	0.0569	0.0154	1	1	1	0.736	1	0.301	0.296		1	0.197	0.588	0.374	0.613	1
	1	2	1	1	1	0.0901	2	0.218	1	1	0.8	0.00746	1	1	0.841	0.718	0.738	1	0.649	0.673	0.631	0.443			0.159	0.353	1	0.496	0.649	1		0.268	0.121	0.748	1	2	2	1	0.0874	1	1	0.26		0.857	0.391	2	1	0.663	0.737
	1	1	0.207	1	1	1	1	1	0.462	0.00408	0.841	0.00317	1	0.275	0.573	0.443	1	0.658	0.0786	1.13e-09	0.285	0.854	1		0.159	1	0.0565	0.736	0.753	1		0.922	2	0.718	0.857	1	0.0103	1	0.89	2	1	1		1	0.719	0.691	0.175	0.497	0.336
	0.177	0.675	1	1	0.248	1	0.949	0.396	0.841	0.949	1	1	1	0.0038	1	0.718	1	1	0.336	1	0.681	1	1	1	0.00406	0.647	0.786	0.175	0.647	0.5	0.776	1.23e-08	1	0.458	0.294	0.757	1	0.382	1	0.5	2	0.00776		0.673	0.667	0.0341	0.526	1	0.0512
	0.713	0.11	1	1	1	1	0.5	0.23	1	7.73e-06	2	0.0416	0.653	0.5	0.672	0.0154	0.207	1	1	0.817	1	0.736	1		1	0.17	0.653	1	1	0.223		0.931	0.736	0.667	0.666	0.11	1	0.56	1	0.437	1	1		0.252	1	0.91	0.0488	0.24	0.738
	1	0.111	1	1	0.0416	0.556	1	0.779	0.555	0.656	1	0.686	1.17e-06	0.451	0.668	1	0.12	1	0.285	1	0.904	0.516	0.11	0.859	0.0371	0.648	0.654	0.575	0.967	0.545		0.273	1	0.669	1	0.841	2	0.143	0.256	1	0.673	0.154		0.653	0.665	1	0.659	0.0912	1
	0.166	0.00951	1	1	1	0.5	0.841	0.5	2	0.649	0.663	0.793	1	2	0.691	1	0.759	0.658	0.412	1	0.702	0.14			0.968	0.108	0.399	1	0.5	1		1	1	0.5	1	1	0.653	0.642	0.841	1	0.462	0.656		0.658	1	0.5	0.196	0.669	0.462
	0.322	1	0.653	1	0.82	0.793	0.614	0.974	1	0.00168	0.137	1	1	1	0.548	1	0.782	2	2	1	0.665	0.649	0.223		1	0.638	0.5	0.202	1	0.952		1	0.631	0.681	0.5	0.969	1	0.000201	0.573	0.977	2	2		1	0.0786	0.35	2	0.159	0.0307
	1	0.768	2	1	0.173	0.895	1	0.793	1	0.51	2	1	0.817	0.00127	0.798	2	0.841	0.681	0.681	1	1	0.871	0.736	1	0.76	0.865	0.332	0.744	1	0.928	0.5	1	0.0385	2	0.673	0.762	2	0.751	1	0.943	0.00951	0.036	0.103	0.462	1	4.27e-05	0.0307	0.75	0.662
	0.68	0.66	0.653	1	0.437	1	0.666	1	0.793	0.0654	0.75	0.648	0.5	0.736	0.736	0.11	0.841	0.667	0.273	1	0.378	0.272			0.097	1	0.134	0.671	0.655	0.00546		0.5	1	0.0544	1	0.718	2	0.653	0.411	0.904	0.159	1		2	2	0.673	1	1	0.588
	1	0.252	1	1	0.751	1	0.667	0.374	1	0.347	0.5	1	0.659	2	0.642	0.14	2	2	1	0.00218	1	0.921	0.11		0.649	2	2	1	1	1		0.704	0.857	1	1	0.358	0.264	0.686	0.273	0.916	0.663	1		2	0.571	0.223	0.321	0.00581	0.784
	0.728	1	0.86	1	1	0.11	0.159	0.0307	0.122	0.793	0.219	1	0.396	0.0064	1	1	0.223	1	2	2	1	0.653	0.412	1	0.000172	0.242	0.246	0.759	0.396	1	0.841	0.00527	1	0.0154	1	0.159	0.5	0.0831	0.744	0.677	0.0912	0.000611		0.382	0.837	0.0214	2	1	0.681
	1	0.451	1	1	0.353	0.185	0.094	0.223	0.59	0.804	1	2	0.65	0.653	0.744	0.814	2	0.412	1	0.782	2	1	1	0.614	0.744	0.642	0.346	1	0.736	0.336		0.159	0.0608	0.657	0.5	0.000685	0.767	1	0.0228	1	0.704	0.923		2	0.396	1	0.5	0.305	0.264
	1	0.256	1	1	2	0.222	0.0416	0.736	0.58	1	1	0.451	1	1	0.14	0.56	1	2	1	0.68	0.321	0.347	0.451	1	0.906	1	0.65	0.47	0.5	1	1	0.681	0.03	3.86e-05	0.0748	0.121	0.736	1	0.353	0.718	0.736	2		0.672	2	0.56	0.76	0.11	1
	0.82	0.937	0.673	1	1	1	2.82e-10	2	1	1	0.673	0.638	0.0218	0.0307	1	0.671	1	0.109	0.246	1	1	1	0.658	1	0.857	1	1	1	2	1		1	1	1	0.0564	0.11	1	0.736	1	1	0.649	0.293		1	0.647	0.0256	0.614	1	0.193
	0.285	0.395	0.0416	1	1	0.754	0.779	0.448	0.00127	0.748	1	1	2	0.675	1	1	0.0569	1	0.159	1	0.647	0.396	0.663	0.578	0.691	0.647	1	0.664	0.654	0.8		0.321	0.275	1	1	0.76	1.26e-10	1	1	0.88	1	1		1	0.658	1	0.773	1	0.412
	0.154	1	0.841	1	0.573	1	0.911	2	0.000149	1	0.577	1	0.323	1	1	0.681	0.122	1	0.324	1	0.114	0.819	2	0.00539	1	1	0.134	1	0.573	2		0.5	1	1	1	0.654	0.0753	0.658	0.888	0.819	0.259	0.656		1	0.653	0.0378	1	5.41e-26	1
	0.533	2	0.313	1	0.841	1	0.732	6.41e-12	0.0416	1	1	0.776	2	1	0.68	2	0.656	0.0786	0.0111	1	0.47	0.395	0.642	0.396	1	0.0368	1	0.32	0.658	0.12		1	0.275	0.734	1	0.673	0.207	1	1	1	1	0.0544		0.656	0.181	1	0.793	0.272	1
	0.359	1	0.11	1	0.324	1	0.691	1	0.396	1	0.173	0.632	0.275	0.704	1	0.000464	1	0.0464	0.665	0.665	1	0.0912	0.412	1	1	0.0133	1	0.0421	1	0.86	0.121	0.0474	1	1	1	1	1	0.558	1	0.285	0.256	1		0.0026	0.938	0.853	0.588	0.181	4.49e-08
	0.127	0.907	0.11	1	0.122	1	1	0.181	0.0786	1	1	0.8	1	0.841	1	0.412	0.451	1	0.349	0.656	0.718	0.401			0.192	0.966	0.00247	1	0.00715	0.0684		1	0.673	0.793	1	0.181	0.772	0.0127	0.116	1	0.662	0.369		1	1	0.977	1	1	0.263
	0.43	0.0307	0.0127	1	2	1	0.857	0.736	0.75	0.867	0.167	1	1	0.0225	0.791	0.256	0.573	1	0.259	1	2	0.777	0.631	0.00531	0.906	0.656	1	1	0.857	1	2	0.218	0.727	0.76	0.656	0.825	1	0.68	0.181	0.301	0.837	3.45e-05	1	0.706	0.00626	0.148	0.395	1	0.806
	1	1	1	1	0.86	1	0.0874	0.665	0.396	0.412	0.666	0.614	0.793	0.786	0.256	0.779	0.96	0.691	0.395	0.5	0.841	1			1	0.666	0.91	0.346	0.648	0.174		0.718	1	0.745	1	0.65	0.819	1	0.8	0.00486	1	1		0.485	0.229	0.665	1	0.485	0.87
	1	0.296	1	1	0.2	0.451	0.675	1	0.11	0.76	0.5	1	0.702	0.11	1.96e-10	0.347	0.22	1	1	0.888	1	0.5	0.613	1	0.262	1	1	0.181	0.642	1	0.162	0.649	4.34e-05	2	1	1	0.195	0.86	0.321	1	0.588	1		2	0.11	1	0.0226	0.0386	0.658
	0.632	0.412	1	1	0.257	0.195	1	0.234	0.588	1	0.664	0.0154	0.412		0.86	0.663	2	0.653	0.88	1	0.704	1			1	1	1	0.614	0.744	1		1	2	0.723	0.718	1	0.0307	1	1	1	0.347			1	0.793	0.395	2	0.8	1
	1	0.817	1	1	0.143	1	1	1	0.878	0.773	0.358	2	0.665	0.778	0.463	0.373	0.0307	0.369	0.662	1	0.777	0.686			0.841	1	0.663	1	0.673	0.793		1	1	1	2	1	0.752	2	1	1	0.941	1		1	1	0.857	0.653	1	1.91e-05
	1	0.691	0.87	1	0.545	1	0.665	2	0.659	0.189	0.0011	0.667	2	0.618	0.658	0.571	2	0.143	1	2	1	0.0292	0.395		1	0.763	2	0.000208	0.819	2		0.252	0.744	1	1	1	0.653	0.649	1	0.759	1	0.0633		0.727	0.845	1	0.414	0.0416	0.996
	1	1	0.852	1	0.262	1	0.00284	0.68	0.817	0.0875	0.673	0.681	0.638	1	2	0.854	0.00951	5.91e-05	0.723	1	0.654	0.736	1	0.113	0.647	1	2	0.719	0.663	1		0.691	0.691	1	1.31e-05	0.196	1	1	0.928	0.704	0.744	0.018		1	1	0.977	0.0244	1	0.462
	0.407	2	1	1	0.5	0.17	1	0.00828	0.691	0.382	0.147	0.68	1	1	0.222	1.17e-06	1	0.0362	0.671	2	1	1	2	0.443	0.493	9.14e-05	2	2	0.903	1	0.167	0.181	1	0.631	1	2	1	0.672	0.418	1	0.11	0.772		0.0104	1	1	0.937	0.869	0.391
	1	0.8	0.304	1	1	0.462	0.914	0.461	1	0.142	0.783	1	0.906		0.736	1	1	0.0874	0.745	1	0.663	1.46e-05			0.0747	0.691	1	1	0.0633	0.868		0.396	0.242	0.399	0.831	0.736	1	1	0.24	2	0.804	1		1	1	1	0.515	0.588	1
	1	1	1	1	1	0.0212	0.0133	0.11	1	0.114	2	1	2	2	0.5	3.07e-07	0.657	0.533	1	1	0.682	0.654	0.647	1	1	0.0099	0.736	0.0174	0.661	0.664	0.691	2	0.793	0.000134	2	0.11	0.8	0.107	1	0.762	0.718	0.0339		1	0.667	0.222	0.566	0.786	0.00017
	0.217	0.817	1	1	2	0.691	0.814	0.907	0.817	1	0.5	1	0.0633	0.0845	1	0.154	0.667	0.661	0.658	1	0.00153	1	0.0748		0.222	2	0.0441	2	1	1		2	0.832	1	0.882	0.806	0.841	0.316	0.841	2	0.774	0.159		2	0.00643	0.718	0.665	0.136	2
	0.472	1	0.159	1	1	1	0.451	0.11	0.65	2	0.11	2	0.648	0.691	0.303	0.264	0.544	0.000569	0.159	0.647	0.11	0.232	0.0416	0.602	0.654	1	0.658	2	1	0.647		2	0.462	1	1	0.159	1	0.212	0.646	0.656	0.658	0.255		1	1	1.61e-06	1	0.58	0.00951
	0.964	0.0321	9.59e-17	1	1	1	1	1	0.665	1	0.285	0.204	0.153	0.000436	0.0228	0.866	1	1	0.5	1	1	1	0.0416	2.9e-15	0.42	0.532	0.681	1	0.553	1	1	0.00221	0.284	1	0.483	0.588	1	0.775	1	0.296	0.882	0.000247	1	1	0.0484	1.05e-11	0.76	0.769	0.667
	0.333	0.704	0.00033	1	0.223	1	2	0.764	0.632	2	0.76	0.656	0.136	0.515	1	0.0633	0.5	0.817	1	1	1	0.659	0.718	0.106	0.331	0.888	0.0269	0.018	0.264	0.642	3.46e-06	0.857	0.11	1	0.0569	1	0.814	0.911	0.297	1	0.89	0.349	0.704	1	0.431	2.54e-06	0.68	0.753	0.47
	0.322	0.824	0.631	1	1	0.691	0.406	0.363	0.14	1	0.5	0.921	1	1	2	1	0.00715	0.76	1	0.0169	0.121	0.00405	0.347		1	1	0.738	1	0.514	0.673		0.642	0.5	0.86	0.658	1	1	1	0.181	0.336	0.976	0.484		1	0.0127	2	1	0.857	0.453
	0.648	1	0.793	1	0.318	0.736	1	0.888	0.5	0.368	1	0.804	2	1	0.66	1	0.242	0.262	0.222	0.0405	1	1	0.597		0.779	1	0.0807	0.66	0.861	0.817		1	0.411	0.0101	2	0.0676	1	1	1	1	1	0.704		0.76	0.391	0.704	1	0.648	0.526
	0.716	0.618	2	1	0.477	0.00715	2	0.841	0.264	0.658	1	0.804	1	0.0416	0.256	0.0227	2	0.753	1	1	2	2	0.0258	0.566	1	1.41e-06	1	0.641	0.845	1	0.614	1	0.00746	0.257	0.647	0.736	0.0163	0.882	0.841	0.471	0.172	1		1.44e-12	0.758	0.649	1	1	0.841
	1	0.264	0.804	1	1	1	0.665	1	2	0.673	1	0.653	0.647	0.114	0.132	1	1	0.222	2	2	0.159	1	1	1	0.5	0.927	0.656	1	1	0.663		1	2	0.719	0.664	2	1	1	0.159	0.653	0.00643	1		1	0.5	2.41e-07	0.649	0.704	0.00329
	1	0.653	0.154	1	0.0469	0.347	1	0.819	1	0.411	0.5	1	1	0.654	0.00213	1	2	0.895	1	1	1	1	1	1	0.727	0.00951	0.148	0.0569	0.00796	0.654		0.804	1	0.0118	0.944	0.159	0.822	0.07	0.798	1	0.295	0.11		1	1	1	0.778	0.649	0.124
	0.249	2	0.0243	1	1	1	2	1	1	0.661	0.921	0.724	0.12	0.395	0.07	0.134	1	0.223	0.704	1	0.656	1			1	0.159	0.86	1	0.159	0.11		2	0.691	0.686	0.382	0.11	1	0.347	1.33e-13	0.202	0.718	0.0569		1	1	1	0.256	0	0.681
	1	0.659	0.857	1	1	1	0.256	0.706	1	0.677	1	1	0.204	0.857	0.295	1	0.0291	0.0406	0.909	0.473	0.382	0.3			0.653	0.26	0.656	0.663	0.917	0.649		0.11	1	0.841	1	0.704	0.614	1	0.0244	0.793	0.5	0.718		0.5	0.56	0.937	0.656	0.14	0.0228
	1	1	0.727	1	0.468	0.0152	1	1	2	1	0.000132	0.526	0.572	0.668	0.331	2	0.76	0.143	1	0.196	1	0.11	0.000566	0.175	0.673	1	0.793	0.588	1	2	0.656	0.649	0.648	0.362	1	0.785	0.793	1	2	1	0.0133	0.85		2.02e-10	0.837	0.24	1	1	0.242
	0.997	0.87	0.974	1	1	0.338	1	0.0203	0.397	0.738	0.5	0.0144	0.8	0.741	1	0.296	0.866	0.642	1	0.308	1	0.0884	1	0.325	0.00496	0.762	2	0.675	1	1		0.218	0.246	1	0.858	9.49e-08	0.0745	1	0.00539	0.11	0.00251	0.841		0.638	0.832	0.361	0.665	0.11	0.653
	1	2	0.62	1	1	2	0.0654	1	0.0786	0.441	2	0.355	1	0.924	1	0.318	0.893	0.00643	0.31	0.0912	0.415	1	0.512		1	1	0.649	0.0255	0.647	0.666		0.738	1	2	0.631	1	0.661	0.5	2	1	0.5	0.647		1	0.0154	0.0786	2	1	0.212
	0.921	1	0.5	1	1	0.108	1	0.793	0.0244	0.503	1	2	1	1	1	0.793	0.00164	0.663	1	1	1	0.0046			1	0.704	0.159	0.614	0.188	1		1	1	0.255	1	0.814	0.778	1	1	1	1	0.648		0.404	0.5	2	1	0.657	0.643
	0.162	0.793	2	1	1	0.653	2	0.0759	0.382	2	1	0.369	0.0654	2	1	0.5	0.227	0.102	1	0.841	0.252	0.257	0.0368	0.437	0.658	1	0.647	1	0.842	0.96		1	0.14	1	0.736	0.0753	0.647	0.831	1	1	0.665	0.338		1	0.868	1	0.744	0.642	1
	0.08	1	0.412	1	0.324	0.798	0.0852	0.65	0.923	1	2	2	0.5	1	0.673	1	0.382	0.571	0.659	0.203	1	0.647	0.68		0.86	0.841	1	0.736	0.86	0.222		0.144	0.822	0.691	0.358	0.226	0.412	2	0.762	0.672	1	0.858		0.451	0.923	2	0.493	0.671	0.0912
	1	2	1	1	0.704	1	1	2	1	1	0.825	0.72	0.173		1	0.96	1	0.718	1	0.255	0.646	1			0.0127	0.11	1	0.841	2	0.00049		0.66	0.00317	1	0.911	0.0786	0.633	0.735	1	0.0244	0.175	0.76		1	1	1	0.5	1	1
	0.42	0.659	1	1	1	1	2	1	1	0.158	1	1	1	1	0.68	2	0.756	0.181	0.775	1	0.668	0.848	0.756		0.654	2	2	1	0.649	0.668		0.159	0.331	0.0385	0.841	1	0.148	2	0.753	0.642	0.418	0.451		0.11	0.167	0.0163	1	0	0.00408
	1	0.396	0.798	1	0.0025	0.758	1	0.66	0.897	1	1	2	1	0.5	0.00286	0.285	0.19	0.76	0.207	1	0.618	0.653	0.331	0.188	2	0.768	0.0276	1	1	0.806	1	1	0.0548	1	1	0.738	0.526	0.539	0.656	1	0.736	2		1	0.949	1	0.718	1	1
	0.956	0.346	2	1	0.759	0.378	0.673	0.173	0.675	0.931	0.106	0.785	2	0.841	2	0.000464	0.11	2	0.401	1	1	0.662	1	0.126	0.798	0.691	1	0.614	0.666	1	0.542	1	0.262	4.98e-06	0.704	2	0.74	1	0.744	0.718	1	0.56		1.39e-05	0.948	0.11	1	0.0169	0.857
	0.518	0.615	0.0228	1	0.301	1	1	0.662	1	1	0.573	0.723	0.8	2	1	2	0.731	1	0.552	0.664	0.0416	0.817	0.65		1	0.13	0.656	0.07	1	0.845		1	0.841	0.704	2	1	2	1	0.159	0.347	0.841	1		2	1	1	1	0.627	2
	1	1	0.76	1	0.65	1	0.778	0.00404	0.647	2	0.718	0.837	0.943	0.00757	1	1	0.814	0.0887	1	2	0.654	0.691	0.76	0.375	0.647	1	0.779	0.648	0.819	0.0399		0.667	1	1	1	0.0807	0.412	1	0.675	1	1	1		1	1	0.24	0.667	0.768	0.839
	0.727	1	0.571	1	0.159	1	0.0912	2	1	0.462	0.11	1	1	1	0.257	3.95e-07	0.776	0.526	1	0.346	1	0.577	0.07	1	0.649	0.002	0.159	0.358	0.793	0.841	2	0.0228	0.000464	1	0.355	0.675	0.757	1	2	1	1	0.459		0.105	0.0234	2	0.0133	0.182	0.673
	1	0.987	0.376	1	0.837	0.0307	0.758	0.791	1	2	0.462	0.303	0.757		2	0.0912	0.0416	0.642	0.932	1	1	0.857			0.411	0.196	1	0.653	0.223	2		1	0.153	0.382	0.671	0.665	0.331	1	0.857	1	1	1		1	2	1	0.526	0.673	7.34e-11
	1	0.744	0.629	1	0.462	0.5	2	0.222	0.0417	0.672	0.362	0.673	0.691	0.215	0.5	2	1	0.736	0.533	1	1	0.533	0.5	2	1	0.0174	1	1	0.686	0.841		0.5	1	0.396	0.767	0.396	0.015	1	2	0.665	0.289	0.791		0.664	1	0.844	1	0.11	0.0254
	1	0.762	1	1	2	0.74	0.000678	0.24	1	0.422	0.477	1	1	0.665	1	1	1	0.134	0.285	1	1	0.76	0.0385		0.395	0.0544	2	0.669	0.414	0.142		0.663	1	0.668	1	0.094	1	0.0294	1	0.791	0.851	0.793		0.5	0.319	0.181	2	0.984	0.625
	1	0.656	8.44e-08	1	0.113	0.673	0.773	0.921	2	1	0.11	0.937	1	1	1	1	0.665	0.778	1	1	0.718	0.311	0.923	0.805	1	0.32	0.848	0.656	0.196	0.182	0.663	0.196	1	1	1	0.207	1	0.774	0.0544	0.857	0.653	0.0159	2	0.647	0.874	1.87e-09	2	0.742	0.788
	0.356	1	0.0133	1	0.91	0.793	0.331	0.762	0.5	0.911	0.361	0.665	0.262	8.69e-11	0.665	1	0.837	0.136	1	0.5	1	0.943	1	2.4e-11	0.477	0.5	2	1	1	0.153	0.429	0.675	0.866	1	1	0.86	0.011	2	1	1	1	0.00794	0.691	1	0.00257	1.18e-05	0.055	1	0.688
	1	0.832	1	1	1	1	0.935	0.000121	0.65	1	0.77	0.682	1	1	0.653	1	0.256	0.652	1	0.00317	0.681	0.296	1	0.0538	1	0.321	0.196	0.658	0.152	0.704		1	0.642	0.677	0.274	8.31e-07	0.103	1	0.338	0.654	1	0.103		1	0.841	0.5	0.588	0.638	0.0753
	0.399	0.762	1	1	1	1	0.18	0.223	0.443	0.983	0.376	0.8	0.521	0.345	0.738	0.222	0.00257	0.133	0.778	2	0.594	0.704	0.653	1	0.273	0.0511	1	0.256	1	0.93		0.793	1	1	2.96e-07	1	0.68	1	1	0.11	0.652	1		0.897	3.09e-09	0.76	2	1	1
	0.78	0.8	0.736	1	1	0.31	1	0.675	0.0523	1	2	0.564	1	0.582	0.00106	0.736	0.396	0.718	0.881	0.736	1	0.324			0.649	1	0.882	0.666	1	0.172		0.779	1	1	0.653	0.657	0.718	1	0.32	0.649	0.711	0.791		0.11	0.649	0.227	1	2	0.128
[truncated: 3,849 more rows]
[truncated: 51 more columns]

## Sheet: Figure 3e
Variance in time to most recent common ancestor (TMRCA) as estimated by AGC from sequence quartets of MC and FC VSG and adenylate cyclases
Species	T. brucei			T. congolense			T. vivaX
[truncated: 930 more rows]

## Sheet: Figure 3f
Sequence orthology data
[truncated: 79 more rows]

[truncated: 9 more sheets: Figures 4 and 5, Supplementary Figure 1, Supplementary Figure 8, Supplementary Figure 9, Supplementary Figure 10, Transcript length, Nigerian COG divergence times, Mapping to tandem arrays, GARD breakpoints in transcripts]
